# Supplementary material for: Atrial Fibrillation in Hypertrophic Cardiomyopathy: Is the Extent of Septal Hypertrophy Important?
Source: PLoS One. 2016 Jun 3;11(6):e0156410. doi: 10.1371/journal.pone.0156410 (PMC4892478; doi:10.1371/journal.pone.0156410)
Supplement: S1 File — (XLSX) [file pone.0156410.s001.xlsx]

## Sheet: Total data
No	patients No	name	Diagnosis date	F/U loss	finalDay	Depart_IM2	Other-depart	final depart_IM2_date	death	death_date	cause of death	telephone f/u		HF	Vascular	CAD	MI	cerebral hemorrhage	stroke	TIA	syncope	A.fib	AFL	VF	VT	NSVT	Arrest	death	etc
1	00004548	Choi**	1994-08-29	0	2014-01-21	1			0			0	2	2	2	2	2	2	2	2	2	2	2	2	2	2	2	2
2	00117354	Lee**	1994-09-28	1	1994-10-17	0	IM1		0			1	0	0	0	0	0	0	0	0	0	0	0	0	0	0	0	0
3	00087420	nam**	1994-10-04	1	1996-01-09	1			0			1	0	0	0	0	0	0	0	0	0	0	0	0	0	0	0	0
4	00158991	choi**	1994-10-12	1	2000-12-18	1			0			1	0	0	0	0	0	0	0	0	0	0	0	0	0	0	0	0
5	00159000	jung**	1994-10-12	1	2000-03-06	0	IM1	2000-03-05	0			1	0	0	0	0	0	0	0	0	0	0	0	0	0	0	0	0
6	00200304	seo**	1994-10-27	1	2001-08-31	1			0			0	2	2	2	2	2	2	2	2	2	2	2	2	2	2	2	2
7	00196201	jung**	1994-11-04	1	2011-12-21	1	NR		0			0	2	2	2	2	2	2	2	2	2	2	2	2	2	2	2	2
8	00335916	jung**	1994-12-09	1	1998-01-19	0	GS	1995-08-28	1	1998-01-19	stomach ca	0	2	2	2	2	2	2	2	2	2	2	2	2	2	2	2	2
9	00346202	park**	1994-12-13	1	1995-03-17	1			1	1995-03-12	CRf	0	2	2	2	2	2	2	2	2	2	2	2	2	2	2	2	2
10	00220197	lee**	1994-12-28	1	2010-05-28	0	OPH	2009-12-01	0			0	2	2	2	2	2	2	2	2	2	2	2	2	2	2	2	2
11	00502549	kim**	1995-01-11	1	2003-08-18	1			0			1	1	0	0	1	0	0	0	0	0	0	0	0	0	0	0	0
12	00297292	kim**	1995-01-17	0	2014-03-05	1			0			0	2	2	2	2	2	2	2	2	2	2	2	2	2	2	2	2
13	00556793	ahn**	1995-01-26	1	2011-01-26	0	OS	2010-07-30	0			0	2	2	2	2	2	2	2	2	2	2	2	2	2	2	2	2
14	00743333	jun**	1995-04-20	1	2002-11-11	1			0			1	0	0	0	0	0	0	0	0	0	0	0	0	0	0	0	0
15	00899762	jin**	1995-05-15	0	2014-01-06	1			0			0	2	2	2	2	2	2	2	2	2	2	2	2	2	2	2	2
16	25094337	han**	1995-06-01	0	2014-05-23	1	TS		0			0	2	2	2	2	2	2	2	2	2	2	2	2	2	2	2	2
17	01019567	kim**	1995-06-07	1	2002-07-23	1			0			0	2	2	2	2	2	2	2	2	2	2	2	2	2	2	2	2
18	00638493	song**	1995-06-12	0	2014-01-16	1			0			0	2	2	2	2	2	2	2	2	2	2	2	2	2	2	2	2
19	00910331	hong**	1995-07-01	1	1999-10-08	1			0			1	0	0	0	0	0	0	0	0	0	0	0	0	0	0	0	0
20	00375163	Lee**	1995-07-01	1	2000-12-26	1			0			1	0	0	0	0	0	0	0	0	0	0	0	0	0	0	0	0
21	01124340	kim**	1995-07-11	1	2007-08-23	1			0			0	2	2	2	2	2	2	2	2	2	2	2	2	2	2	2	2
22	00810217	lee**	1995-07-27	1	2002-03-14	1			1	2002-11-19	tonsilar ca	0	2	2	2	2	2	2	2	2	2	2	2	2	2	2	2	2
23	01194549	sohn**	1995-07-31	1	2002-10-01	1			1	2002-08-19	renal cell ca	0	2	2	2	2	2	2	2	2	2	2	2	2	2	2	2	2
24	01236850	cho**	1995-08-11	1	1997-02-24	1	TS		1	1997-02-25	unknown	0	2	2	2	2	2	2	2	2	2	2	2	2	2	2	2	2
25	00646694	moon**	1995-08-22	1	1999-10-18	1	ER		1	1999-10-18	unknown	0	2	2	2	2	2	2	2	2	2	2	2	2	2	2	2	2
26	01336910	jung**	1995-08-30	1	1995-09-07	1			0			0	2	2	2	2	2	2	2	2	2	2	2	2	2	2	2	2
27	00977482	Choi**	1995-09-07	1	1997-02-20	1			1	1997-04-02	unknown	0	2	2	2	2	2	2	2	2	2	2	2	2	2	2	2	2
28	01355881	park**	1995-09-07	1	2000-11-04	1			0			0	2	2	2	2	2	2	2	2	2	2	2	2	2	2	2	2
29	01184410	kim**	1995-09-13	1	2011-12-27	0	IM4	2001-09-28	0			1	0	0	0	0	0	0	0	0	0	0	0	0	0	0	0	0
30	01331821	Lee**	1995-09-19	0	2014-04-01	1	TS		0			0	2	2	2	2	2	2	2	2	2	2	2	2	2	2	2	2
31	01382515	byun**	1995-09-21	0	2014-05-20	1			0			0	2	2	2	2	2	2	2	2	2	2	2	2	2	2	2	2
32	00348532	kim**	1995-09-27	1	2001-07-13	1			0			0	2	2	2	2	2	2	2	2	2	2	2	2	2	2	2	2
33	01443760	kim**	1995-10-02	1	2006-12-13	1	ER		0			0	2	2	2	2	2	2	2	2	2	2	2	2	2	2	2	2
34	01479312	Choi**	1995-10-10	1	2002-12-24	1	NR		0			1	0	0	0	0	0	0	0	0	0	0	0	0	0	0	0	0
35	01509246	Lee**	1995-10-19	1	1995-11-06	1			0			1	0	0	0	0	0	0	0	0	0	0	0	0	0	0	0	0
36	01533308	kim**	1995-10-26	1	1997-06-05	0	OS	1997-05-06	0			0	2	2	2	2	2	2	2	2	2	2	2	2	2	2	2	2
37	01575362	Choi**	1995-11-07	1	1999-09-06	1			0			1	0	0	0	0	0	0	0	0	0	0	0	0	0	0	0	0
38	01351502	je**	1995-11-14	1	2010-04-26	0	SM	2001-10-22	0			1	1	0	0	0	0	0	0	0	0	0	0	0	0	0	0	0
39	01620936	park**	1995-11-17	1	2004-10-22	1			0			0	2	2	2	2	2	2	2	2	2	2	2	2	2	2	2	2
40	01522478	Lee**	1995-11-20	1	2002-07-15	1			0			1	0	0	0	0	0	0	0	0	0	0	0	0	0	0	0	0
41	01500850	yoon**	1995-11-21	1	2008-06-24	1			0			1	0	0	0	0	0	0	0	0	0	0	0	0	0	0	0	0
42	01644080	seo**	1995-11-24	1	1995-12-26	1			0			1	0	0	0	0	0	0	0	0	0	0	0	0	0	0	0	0
43	01540128	park**	1995-11-27	0	2014-02-21	1			0			0	2	2	2	2	2	2	2	2	2	2	2	2	2	2	2	2
44	01657398	han**	1995-11-29	0	2014-03-26	1			0			0	2	2	2	2	2	2	2	2	2	2	2	2	2	2	2	2
45	01687500	kim**	1995-12-05	1	2009-04-01	0	OPH	1996-01-23	0			1	1	0	0	0	0	0	0	0	0	0	0	0	0	0	0	0
46	01055734	kim**	1995-12-07	1	2011-12-12	1			0			0	2	2	2	2	2	2	2	2	2	2	2	2	2	2	2	2
47	01573470	park**	1995-12-07	1	2013-09-26	1			0			0	2	2	2	2	2	2	2	2	2	2	2	2	2	2	2	2
48	01729053	Choi**	1995-12-15	1	1995-12-17	1			1	1995-12-17	sepsis	0	2	2	2	2	2	2	2	2	2	2	2	2	2	2	2	2
49	01742043	kang**	1995-12-20	1	1998-11-04	1			0			1	0	0	0	0	0	0	0	0	0	0	0	0	0	0	0	0
50	01793531	kim**	1996-01-04	1	2001-03-11	0	IM7	1996-04-04	1	2001-03-11	CVA	0	2	2	2	2	2	2	2	2	2	2	2	2	2	2	2	2
51	00088735	kim**	1996-01-12	1	2005-07-04	0	IMZ	2005-03-30	0			0	2	2	2	2	2	2	2	2	2	2	2	2	2	2	2	2
52	01825366	moon**	1996-01-24	1	2001-12-19	1			0			1	0	0	0	0	0	0	0	0	0	0	0	0	0	0	0	0
53	01889162	han**	1996-01-25	0	2014-05-07	1			0			0	2	2	2	2	2	2	2	2	2	2	2	2	2	2	2	2
54	01802095	kim**	1996-02-07	1	2006-03-10	0	URO	1996-03-14	0			1	1	0	0	0	0	0	0	0	0	0	0	0	0	0	0	0
55	00913480	jin**	1996-02-23	1	2007-02-05	1			1	2007-02-05	DCMP	0	2	2	2	2	2	2	2	2	2	2	2	2	2	2	2	2
56	02018099	cho**	1996-02-27	1	1996-04-22	0	IM6		1	1996-04-22	rectal ca	0	2	2	2	2	2	2	2	2	2	2	2	2	2	2	2	2
57	00589335	lee**	1996-02-29	1	1999-02-18	1			0			1	0	0	0	0	0	0	0	0	0	0	0	0	0	0	0	0
58	01801838	kim**	1996-03-18	1	2004-04-12	1			0			1	0	0	0	0	0	0	0	0	0	0	0	0	0	0	0	0
59	02092839	hyun**	1996-03-23	1	1996-04-18	1			0			0	2	2	2	2	2	2	2	2	2	2	2	2	2	2	2	2
60	01260015	im**	1996-03-25	0	2014-02-24	1			0			0	2	2	2	2	2	2	2	2	2	2	2	2	2	2	2	2
61	02116128	Lee**	1996-04-01	0	2014-04-01	1			0			0	2	2	2	2	2	2	2	2	2	2	2	2	2	2	2	2
62	01873871	Choi**	1996-04-15	1	2014-05-21	0	IM1	2009-03-23	0			0	2	2	2	2	2	2	2	2	2	2	2	2	2	2	2	2
63	02253005	yoon**	1996-04-22	0	2014-04-02	1			0			0	2	2	2	2	2	2	2	2	2	2	2	2	2	2	2	2
64	02281099	kim**	1996-04-29	1	1996-05-27	1			0			0	2	2	2	2	2	2	2	2	2	2	2	2	2	2	2	2
65	02227435	Lee**	1996-04-30	1	2001-11-26	1			0			1	0	0	0	0	0	0	0	0	0	0	0	0	0	0	0	0
66	02310551	hong**	1996-05-06	1	2007-11-23	1			0			0	2	2	2	2	2	2	2	2	2	2	2	2	2	2	2	2
67	00348091	won**	1996-05-14	0	2014-04-24	1			0			0	2	2	2	2	2	2	2	2	2	2	2	2	2	2	2	2
68	02383845	kang**	1996-05-22	1	2003-06-02	1			0			1	0	0	0	0	0	0	0	0	0	0	0	0	0	0	0	0
69	02442528	im**	1996-06-05	0	2014-04-29	1			0			0	2	2	2	2	2	2	2	2	2	2	2	2	2	2	2	2
70	02463475	im**	1996-06-12	1	2012-05-16	1			0			0	2	2	2	2	2	2	2	2	2	2	2	2	2	2	2	2
71	02477089	lee**	1996-06-13	1	2007-09-18	1			0			1	0	0	0	0	0	0	0	0	0	0	0	0	0	0	0	0
72	01285287	shin**	1996-06-14	0	2014-05-15	1			0			0	2	2	2	2	2	2	2	2	2	2	2	2	2	2	2	2
73	02484582	bae**	1996-06-14	0	2014-05-14	1			0			0	2	2	2	2	2	2	2	2	2	2	2	2	2	2	2	2
74	00471506	han**	1996-06-17	1	2004-11-21	1	ER		0			0	2	2	2	2	2	2	2	2	2	2	2	2	2	2	2	2
75	02391644	Lee**	1996-06-17	1	2007-02-09	0	IM1	1996-11-07	0			0	2	2	2	2	2	2	2	2	2	2	2	2	2	2	2	2
76	02487743	kwon**	1996-07-04	1	1996-09-03	1			0			0	2	2	2	2	2	2	2	2	2	2	2	2	2	2	2	2
77	02559565	kim**	1996-07-06	1	1996-07-06	1			0			0	2	2	2	2	2	2	2	2	2	2	2	2	2	2	2	2
78	02610390	Lee**	1996-07-15	1	2007-11-19	1			0			1	1	0	0	0	0	0	0	0	0	0	0	0	0	0	0	0
79	02434840	ka**	1996-07-17	1	2004-06-08	0	NS	2002-03-18	0			0	2	2	2	2	2	2	2	2	2	2	2	2	2	2	2	2
80	00979299	jang**	1996-07-22	1	1996-07-22	1			0			1	0	0	0	0	0	0	0	0	0	0	0	0	0	0	0	0
81	02528600	koo**	1996-07-22	0	2014-04-17	1			0			0	2	2	2	2	2	2	2	2	2	2	2	2	2	2	2	2
82	02435883	won**	1996-07-29	1	1996-08-21	1			0			0	2	2	2	2	2	2	2	2	2	2	2	2	2	2	2	2
83	02428287	Lee**	1996-08-02	1	2000-01-06	0	OS	1996-08-27	0			1	0	0	0	0	0	0	0	0	0	0	0	0	0	0	0	0
84	02676426	song**	1996-08-05	1	1996-11-08	1	PED		0			1	0	0	0	0	0	0	0	0	0	0	0	0	0	0	0	0
85	02676435	song**	1996-08-05	1	2006-01-20	1			0			1	0	0	0	0	0	0	0	0	0	0	0	0	0	0	0	0
86	02407116	hwang**	1996-08-06	1	2000-09-22	1			0			1	0	0	0	0	0	0	0	0	0	0	0	0	0	0	0	0
87	02695445	kim**	1996-08-08	1	1996-08-14	1			0			0	2	2	2	2	2	2	2	2	2	2	2	2	2	2	2	2
88	02721746	cho**	1996-08-10	1	2003-03-30	0	ER	1996-08-10	0			0	2	2	2	2	2	2	2	2	2	2	2	2	2	2	2	2
89	02683385	jun**	1996-08-16	1	1998-10-01	1			0			1	0	0	0	0	0	0	0	0	0	0	0	0	0	0	0	0
90	02738593	hong**	1996-08-16	0	2014-05-22	1			0			0	2	2	2	2	2	2	2	2	2	2	2	2	2	2	2	2
91	02142006	kim**	1996-08-28	1	1998-05-22	1			0			1	0	0	0	0	0	0	0	0	0	0	0	0	0	0	0	0
92	02809185	shin**	1996-09-02	1	2000-09-28	1			0			1	0	0	0	0	0	0	0	0	0	0	0	0	0	0	0	0
93	02206029	lee**	1996-09-04	1	2007-06-08	1			1	2007-07-05	old age	0	2	2	2	2	2	2	2	2	2	2	2	2	2	2	2	2
94	02601585	shin**	1996-09-06	0	2014-04-23	1			0			0	2	2	2	2	2	2	2	2	2	2	2	2	2	2	2	2
95	02687392	kim**	1996-09-07	1	2012-06-13	1			0			1	1	0	0	0	0	0	0	0	0	0	0	0	0	0	0	0
96	02754007	hyun**	1996-09-25	1	2004-08-24	1	ER	1996-10-23	0			1	1	0	0	0	0	0	0	0	0	0	0	0	0	0	0	0
97	00320293	lee**	1996-09-26	1	2002-12-03	1	ER	2002-05-21	1	2005-05-16	bladder ca	0	2	2	2	2	2	2	2	2	2	2	2	2	2	2	2	2
98	00653973	kang**	1996-10-07	1	2008-07-14	1			0			0	2	2	2	2	2	2	2	2	2	2	2	2	2	2	2	2
99	02105243	Choi**	1996-10-07	1	1998-06-15	0	IM3		0			0	2	2	2	2	2	2	2	2	2	2	2	2	2	2	2	2
100	02776700	kim**	1996-10-15	1	1996-12-15	1	ER		1	1997-04-19	hcc	0	2	2	2	2	2	2	2	2	2	2	2	2	2	2	2	2
101	02914397	Choi**	1996-10-16	1	1996-11-13	1			0			1	0	0	0	0	0	0	0	0	0	0	0	0	0	0	0	0
102	01095945	oh**	1996-10-19	1	2001-10-31	1			0			0	2	2	2	2	2	2	2	2	2	2	2	2	2	2	2	2
103	00078790	lee**	1996-10-28	0	2014-03-31	1			0			0	2	2	2	2	2	2	2	2	2	2	2	2	2	2	2	2
104	03006703	lee**	1996-10-28	0	2014-01-08	1	PED		0			0	2	2	2	2	2	2	2	2	2	2	2	2	2	2	2	2
105	01409261	cho**	1996-11-02	1	2004-04-05	1	ER		1	2004-04-15	DCMP	0	2	2	2	2	2	2	2	2	2	2	2	2	2	2	2	2
106	03022217	hong**	1996-11-06	0	2014-05-16	1			0			0	2	2	2	2	2	2	2	2	2	2	2	2	2	2	2	2
107	03079631	kil**	1996-11-18	0	2013-09-04	1			0			0	2	2	2	2	2	2	2	2	2	2	2	2	2	2	2	2
108	03125163	hong**	1996-11-30	0	2014-04-22	1			0			0	2	2	2	2	2	2	2	2	2	2	2	2	2	2	2	2
109	03107824	Lee**	1996-12-06	1	1997-04-08	1	NR		0			1	0	0	0	0	0	0	0	0	0	0	0	0	0	0	0	0
110	03187246	kim**	1996-12-17	1	2003-01-30	1	NR		0			0	2	2	2	2	2	2	2	2	2	2	2	2	2	2	2	2
111	02598658	im**	1996-12-19	1	2006-10-24	1			0			0	2	2	2	2	2	2	2	2	2	2	2	2	2	2	2	2
112	01382784	han**	1996-12-21	1	2008-08-05	1	ER		0			0	2	2	2	2	2	2	2	2	2	2	2	2	2	2	2	2
113	03207443	sung**	1996-12-26	1	2005-04-24	1	ER		0			0	2	2	2	2	2	2	2	2	2	2	2	2	2	2	2	2
114	02268803	kim**	1996-12-30	0	2014-02-26	1			0			0	2	2	2	2	2	2	2	2	2	2	2	2	2	2	2	2
115	03265340	shin**	1997-01-07	1	1997-11-20	0	IMZ		1	1997-12-14	bronchial ca	0	2	2	2	2	2	2	2	2	2	2	2	2	2	2	2	2
116	03275237	gong**	1997-01-08	1	1997-01-15	1			0			0	2	2	2	2	2	2	2	2	2	2	2	2	2	2	2	2
117	03260859	kang**	1997-01-27	1	2008-10-08	1			0			0	2	2	2	2	2	2	2	2	2	2	2	2	2	2	2	2
118	03375511	kim**	1997-01-31	1	1998-08-13	0	IM6		1	1998-11-28	sigmoid ca	0	2	2	2	2	2	2	2	2	2	2	2	2	2	2	2	2
119	02987926	kim**	1997-02-06	1	2014-04-03	0	ENT	2013-02-01	0			0	2	2	2	2	2	2	2	2	2	2	2	2	2	2	2	2
120	02621967	koo**	1997-02-12	1	1997-03-06	0	IM3		1	1997-03-06	bronchial ca	0	2	2	2	2	2	2	2	2	2	2	2	2	2	2	2	2
121	02712173	pyun**	1997-02-12	0	2014-01-15	1	PED		0			0	2	2	2	2	2	2	2	2	2	2	2	2	2	2	2	2
122	03419853	nam**	1997-02-12	1	1997-02-12	1	PED		0			1	1	0	0	0	0	0	0	0	0	0	0	0	0	0	0	0
123	03534345	Lee**	1997-03-12	1	2003-10-14	1			0			0	2	2	2	2	2	2	2	2	2	2	2	2	2	2	2	2
124	03539283	yoo**	1997-03-13	1	1997-03-15	1			0			0	2	2	2	2	2	2	2	2	2	2	2	2	2	2	2	2
125	01581251	kim**	1997-04-02	0	2013-10-15	1			0			0	2	2	2	2	2	2	2	2	2	2	2	2	2	2	2	2
126	02682173	Lee**	1997-04-02	1	1997-08-29	0	URO	1997-05-21	0			1	0	0	0	0	0	0	0	0	0	0	0	0	0	0	0	0
127	03587024	park**	1997-04-07	1	1998-01-19	1			0			0	2	2	2	2	2	2	2	2	2	2	2	2	2	2	2	2
128	01936338	woo**	1997-04-09	1	2002-10-12	1			1	2002-11-03	unknown	0	2	2	2	2	2	2	2	2	2	2	2	2	2	2	2	2
129	03600277	jin**	1997-04-15	1	1998-11-04	0	IMZ	1997-05-22	0			1	0	0	0	0	0	0	0	0	0	0	0	0	0	0	0	0
130	03348458	yoo**	1997-04-16	1	1997-05-10	1			0			1	0	0	0	0	0	0	0	0	0	0	0	0	0	0	0	0
131	03685078	han**	1997-04-22	1	1998-07-06	0	IMZ	1998-04-28	1	1998-10-12	cervical ca	0	2	2	2	2	2	2	2	2	2	2	2	2	2	2	2	2
132	03674858	park**	1997-04-24	1	1997-04-30	0	IMZ	1997-04-24	0			0	2	2	2	2	2	2	2	2	2	2	2	2	2	2	2	2
133	03481476	han**	1997-04-28	1	2001-11-19	0	IM1	2001-11-05	1	2001-12-16	HCC	0	2	2	2	2	2	2	2	2	2	2	2	2	2	2	2	2
134	03697035	lee**	1997-04-30	1	2004-06-08	1			1	2004-06-08	DCMP	0	2	2	2	2	2	2	2	2	2	2	2	2	2	2	2	2
135	00938942	cho**	1997-05-08	1	2002-07-25	1			0			0	2	2	2	2	2	2	2	2	2	2	2	2	2	2	2	2
136	03785277	lee**	1997-05-15	1	2004-04-12	1			0			1	0	0	0	0	0	0	0	0	0	0	0	0	0	0	0	0
137	03701192	im**	1997-05-18	1	1997-06-24	0	GS		1	1997-07-06	rectal ca	0	2	2	2	2	2	2	2	2	2	2	2	2	2	2	2	2
138	02990300	jung**	1997-05-30	1	2001-02-15	0	GS	1999-05-18	0			1	0	0	0	0	0	0	0	0	0	0	0	0	0	0	0	0
139	03851444	lee**	1997-05-31	0	2014-03-12	1			0			0	2	2	2	2	2	2	2	2	2	2	2	2	2	2	2	2
140	00035300	lee**	1997-06-04	1	2000-08-31	0	IM5	2000-07-11	1	2000-08-31	CRf	0	2	2	2	2	2	2	2	2	2	2	2	2	2	2	2	2
141	03747529	kim**	1997-06-11	1	1999-06-24	1	ER	1999-02-13	0			0	2	2	2	2	2	2	2	2	2	2	2	2	2	2	2	2
142	03758785	kang**	1997-06-11	1	1997-06-11	1			0			0	2	2	2	2	2	2	2	2	2	2	2	2	2	2	2	2
143	03757023	park**	1997-06-16	1	2005-10-25	0	DER	1997-06-30	0			1	0	0	0	0	0	0	0	0	0	0	0	0	0	0	0	0
144	03773425	lee**	1997-06-17	1	2011-11-15	1			0			0	2	2	2	2	2	2	2	2	2	2	2	2	2	2	2	2
145	03945204	lee**	1997-06-19	1	2003-08-12	1			0			0	2	2	2	2	2	2	2	2	2	2	2	2	2	2	2	2
146	02200139	hong**	1997-06-28	1	2001-11-05	0	IM5	1997-08-30	0			0	2	2	2	2	2	2	2	2	2	2	2	2	2	2	2	2
147	03181057	kim**	1997-06-30	1	2006-11-21	0	URO	1997-07-16	0			1	0	0	0	0	0	0	0	0	0	0	0	0	0	0	0	0
148	03986319	ji**	1997-06-30	1	2003-02-27	1			0			1	0	0	0	0	0	0	0	0	0	0	0	0	0	0	0	0
149	03975564	song**	1997-07-02	1	1997-07-15	1			0			1	0	0	0	0	0	0	0	0	0	0	0	0	0	0	0	0
150	03046240	cho**	1997-07-03	1	2004-10-14	0	IM4	2002-10-29	1		unknown	1	1	0	0	0	0	0	0	0	0	0	0	0	0	0	0	1	사망. 원인 묻지 못함
151	04040094	jang**	1997-07-10	1	1997-08-27	1	NR		0			0	2	2	2	2	2	2	2	2	2	2	2	2	2	2	2	2
152	04050422	kang**	1997-07-12	1	1997-07-23	1			0			0	2	2	2	2	2	2	2	2	2	2	2	2	2	2	2	2
153	03792378	park**	1997-07-16	1	2008-07-22	0	OPH	2008-07-21	0			1	1	0	0	0	1	0	0	0	0	0	0	0	0	0	0	0
154	04056590	oh**	1997-07-21	1	2010-07-25	1	PED		1	2010-07-25	mitochondrial myopathy, NEC	0	2	2	2	2	2	2	2	2	2	2	2	2	2	2	2	2
155	04061428	kim**	1997-07-22	0	2014-04-07	1			0			0	2	2	2	2	2	2	2	2	2	2	2	2	2	2	2	2
156	04051773	koo**	1997-07-28	0	2014-05-09	1			0			0	2	2	2	2	2	2	2	2	2	2	2	2	2	2	2	2
157	00522529	park**	1997-07-30	1	1998-07-16	0	NR	1998-02-10	0			0	2	2	2	2	2	2	2	2	2	2	2	2	2	2	2	2
158	03294117	kim**	1997-08-05	1	2000-11-02	1			0			0	2	2	2	2	2	2	2	2	2	2	2	2	2	2	2	2
159	04159352	jin**	1997-08-07	0	2014-01-15	1			0			0	2	2	2	2	2	2	2	2	2	2	2	2	2	2	2	2
160	01348025	kim**	1997-08-11	1	2005-02-18	1			0			0	2	2	2	2	2	2	2	2	2	2	2	2	2	2	2	2
161	04184288	jung**	1997-08-11	1	2003-11-26	1			0			1	0	0	0	0	0	0	0	0	0	0	0	0	0	0	0	0
162	04199385	Lee**	1997-08-14	1	1997-08-14	1			0			1	0	0	0	0	0	0	0	0	0	0	0	0	0	0	0	0
163	04172605	go**	1997-08-20	1	1997-10-20	0	IM3	1997-10-14	0			1	0	0	0	0	0	0	0	0	0	0	0	0	0	0	0	0
164	04244632	yoo**	1997-08-25	1	2008-01-07	1			0			1	0	0	0	0	0	0	0	0	0	0	0	0	0	0	0	0
165	04254798	kang**	1997-08-26	0	2014-04-11	1			0			0	2	2	2	2	2	2	2	2	2	2	2	2	2	2	2	2
166	04272028	Choi**	1997-08-29	1	2000-12-07	1			0			0	2	2	2	2	2	2	2	2	2	2	2	2	2	2	2	2
167	04271432	park**	1997-08-30	1	2010-08-17	0	NS	1997-09-20	0			1	0	0	0	0	0	0	0	0	0	0	0	0	0	0	0	0
168	04241846	yang**	1997-09-13	1	1999-04-21	0	PS	1997-09-13	0			1	0	0	0	0	0	0	0	0	0	0	0	0	0	0	0	0
169	04378872	cho**	1997-09-25	1	1998-08-08	0	IM1		1	1998-11-16	rectal ca	0	2	2	2	2	2	2	2	2	2	2	2	2	2	2	2	2
170	04429907	kim**	1997-10-09	1	1997-10-13	0	IM1		0			1	0	0	0	0	0	0	0	0	0	0	0	0	0	0	0	0
171	03246536	kim**	1997-10-20	1	1999-07-06	1			0			0	2	2	2	2	2	2	2	2	2	2	2	2	2	2	2	2
172	04041297	kim**	1997-10-30	1	2008-08-02	1			1	2008-08-02	HCMP	0	2	2	2	2	2	2	2	2	2	2	2	2	2	2	2	2
173	04455344	kwon**	1997-11-06	1	2013-03-07	1			0			0	2	2	2	2	2	2	2	2	2	2	2	2	2	2	2	2
174	01099046	Lee**	1997-11-20	1	2001-11-16	1	ER	2001-11-09	0			0	2	2	2	2	2	2	2	2	2	2	2	2	2	2	2	2
175	04624104	oh**	1997-11-25	1	2005-08-04	1			0			1	0	0	0	0	0	0	0	0	0	0	0	0	0	0	0	0
176	04639108	jung**	1997-11-29	1	1998-09-29	1			0			0	2	2	2	2	2	2	2	2	2	2	2	2	2	2	2	2
177	04619687	jung**	1997-12-22	1	2001-10-22	1			0			0	2	2	2	2	2	2	2	2	2	2	2	2	2	2	2	2
178	03691257	park**	1997-12-24	1	2005-12-05	0	FM	1998-01-07	1	2006-02-27	old age	0	2	2	2	2	2	2	2	2	2	2	2	2	2	2	2	2
179	04760833	oh**	1997-12-31	1	2001-09-29	0	ER	1998-04-03	0			1	0	0	0	0	0	0	0	0	0	0	0	0	0	0	0	0
180	00641121	chae**	1998-01-12	1	2003-10-13	0	IM1	2003-02-04	0			0	2	2	2	2	2	2	2	2	2	2	2	2	2	2	2	2
181	04804504	kim**	1998-01-19	0	2012-08-01	1			0			0	2	2	2	2	2	2	2	2	2	2	2	2	2	2	2	2
182	04825143	hwang**	1998-01-22	1	2005-09-15	0	DEN	2004-07-08	0			0	2	2	2	2	2	2	2	2	2	2	2	2	2	2	2	2
183	04546710	jung**	1998-01-24	1	1998-03-26	0	OPH	1998-02-28	0			0	2	2	2	2	2	2	2	2	2	2	2	2	2	2	2	2
184	04860797	yoo	1998-01-24	1	2008-08-12	1			0			0	2	2	2	2	2	2	2	2	2	2	2	2	2	2	2	2
185	04935314	jung**	1998-02-16	1	1998-08-24	0	IM3		1	1998-09-04	bronchial ca	0	2	2	2	2	2	2	2	2	2	2	2	2	2	2	2	2
186	04939817	lee**	1998-02-17	1	2000-09-29	1			0			1	1	0	0	0	0	0	0	0	0	0	0	0	0	0	0	0
187	04353909	kang**	1998-02-24	1	1998-03-16	1			0			1	0	0	0	0	0	0	0	0	0	0	0	0	0	0	0	0
188	04258143	ham**	1998-02-25	1	1999-04-26	0	IM6	1998-12-16	1	1999-04-30	multiple myeloma	0	2	2	2	2	2	2	2	2	2	2	2	2	2	2	2	2
189	04984983	song**	1998-02-27	1	2003-03-04	1			0			0	2	2	2	2	2	2	2	2	2	2	2	2	2	2	2	2
190	03215662	kim**	1998-03-25	1	2012-04-23	0	ER	1998-04-08	0			1	1	0	0	0	0	0	0	0	0	0	0	0	0	0	0	0
191	05172460	im**	1998-04-15	1	2002-05-13	0	NS	2001-09-12	0			1	0	0	0	0	0	0	0	0	0	0	0	0	0	0	0	0
192	05219253	im**	1998-04-24	1	2002-10-28	1			0			0	2	2	2	2	2	2	2	2	2	2	2	2	2	2	2	2
193	05232476	won**	1998-04-28	1	1998-06-15	1			0			0	2	2	2	2	2	2	2	2	2	2	2	2	2	2	2	2
194	05273086	oh**	1998-05-08	1	1998-05-25	1			0			0	2	2	2	2	2	2	2	2	2	2	2	2	2	2	2	2
195	05302397	cho**	1998-05-18	1	1998-11-16	1	PED		0			1	0	0	0	0	0	0	0	0	0	0	0	0	0	0	0	0
196	05152789	jung**	1998-05-22	0	2014-02-12	1			0			0	2	2	2	2	2	2	2	2	2	2	2	2	2	2	2	2
197	05349561	yoo**	1998-05-26	1	2003-09-30	1			0			0	2	2	2	2	2	2	2	2	2	2	2	2	2	2	2	2
198	05352767	park**	1998-05-27	1	2000-01-29	1			1	2000-03-05	sigmoid ca	0	2	2	2	2	2	2	2	2	2	2	2	2	2	2	2	2
199	05369608	kim**	1998-06-01	0	2014-03-17	1			0			0	2	2	2	2	2	2	2	2	2	2	2	2	2	2	2	2
200	05286349	kim**	1998-06-02	0	2014-04-28	1			0			0	2	2	2	2	2	2	2	2	2	2	2	2	2	2	2	2
201	05381057	jung**	1998-06-02	1	2005-08-05	1	NR		1	2005-09-24	dermal ca	0	2	2	2	2	2	2	2	2	2	2	2	2	2	2	2	2
202	05331427	oh**	1998-06-05	1	1999-01-29	1			0			1	1	0	0	0	0	0	0	0	0	0	0	0	0	0	0	0
203	05386696	kim**	1998-06-05	0	2014-04-03	1			0			0	2	2	2	2	2	2	2	2	2	2	2	2	2	2	2	2
204	05359999	cho**	1998-06-18	0	2013-09-04	1			0			0	2	2	2	2	2	2	2	2	2	2	2	2	2	2	2	2
205	05439181	yang**	1998-06-19	1	1998-07-18	1			0			1	0	0	0	0	0	0	0	0	0	0	0	0	0	0	0	0
206	05456311	ahn**	1998-06-20	1	1998-07-04	1			0			1	0	0	0	0	0	0	0	0	0	0	0	0	0	0	0	0
207	05449676	shin**	1998-06-22	0	2014-03-18	1	TS		0			0	2	2	2	2	2	2	2	2	2	2	2	2	2	2	2	2
208	05478573	hyun**	1998-06-25	1	2012-02-07	0	ER	1998-07-08	0			1	1	0	0	0	0	0	0	0	0	0	0	0	0	0	0	0
209	05482002	Lee**	1998-06-25	0	2014-01-07	1			0			0	2	2	2	2	2	2	2	2	2	2	2	2	2	2	2	2
210	05376567	Lee**	1998-06-26	1	2013-06-17	0	IM4	2002-06-19	0			0	2	2	2	2	2	2	2	2	2	2	2	2	2	2	2	2
211	05498692	ji**	1998-07-07	1	2006-08-09	0	IM1	1998-09-15	0			1	0	0	0	0	0	0	0	0	0	0	0	0	0	0	0	0
212	05542102	kim**	1998-07-10	1	2004-04-26	0	IM3		1	2011-10-06	lung ca	0	2	2	2	2	2	2	2	2	2	2	2	2	2	2	2	2
213	05568410	yoon**	1998-07-15	1	1998-08-05	1			0			1	0	0	0	0	0	0	0	0	0	0	0	0	0	0	0	0
214	05579630	jung**	1998-07-18	1	1998-08-05	1			0			1	0	0	0	0	0	0	0	0	0	0	0	0	0	0	0	0
215	05595050	Choi**	1998-07-21	1	1998-08-04	1			0			1	0	0	0	0	0	0	0	0	0	0	0	0	0	0	0	0
216	05489234	kim**	1998-07-27	1	1999-06-26	1	ER		0			1	1	0	0	0	0	0	0	0	0	0	0	0	0	0	0	0
217	05618182	Choi**	1998-07-28	1	1998-07-28	1			0			1	0	0	0	0	0	0	0	0	0	0	0	0	0	0	0	0
218	05618191	Choi**	1998-07-28	1	1998-07-28	1	PED		0			0	2	2	2	2	2	2	2	2	2	2	2	2	2	2	2	2
219	05631789	oh**	1998-07-28	1	2000-12-18	0	URO	2000-12-11	0			0	2	2	2	2	2	2	2	2	2	2	2	2	2	2	2	2
220	01963624	kwon**	1998-08-04	1	2012-08-20	0	REH	2000-05-20	0			1	0	0	0	0	0	0	0	0	0	0	0	0	0	0	0	0
221	05664219	yoon**	1998-08-04	1	2003-03-11	1			0			0	2	2	2	2	2	2	2	2	2	2	2	2	2	2	2	2
222	04809899	chun**	1998-08-06	1	2010-03-15	0	OS	1999-01-14	0			1	0	0	0	0	0	0	0	0	0	0	0	0	0	0	0	0
223	05711999	kim**	1998-08-14	0	2014-02-04	1			0			0	2	2	2	2	2	2	2	2	2	2	2	2	2	2	2	2
224	04143230	kim**	1998-08-29	1	2011-01-25	1			0			1	0	0	0	0	0	0	0	0	0	0	0	0	0	0	0	0
225	05796017	lee**	1998-09-01	0	2014-03-25	1	TS		0			0	2	2	2	2	2	2	2	2	2	2	2	2	2	2	2	2
226	05750121	jung**	1998-09-03	1	2008-06-12	1			1	2008-06-12	CHF	0	2	2	2	2	2	2	2	2	2	2	2	2	2	2	2	2
227	05836931	min**	1998-09-09	0	2014-04-10	1			0			0	2	2	2	2	2	2	2	2	2	2	2	2	2	2	2	2
228	05844691	go**	1998-09-11	1	2009-09-25	1	PED		0			1	0	0	0	0	0	0	0	0	0	0	0	0	0	0	0	0
229	05817631	song**	1998-09-18	1	2010-11-22	0	IMZ	2010-10-12	0			0	2	2	2	2	2	2	2	2	2	2	2	2	2	2	2	2
230	05901848	kim**	1998-09-26	1	2004-07-14	0	ENT	1999-06-10	0			0	2	2	2	2	2	2	2	2	2	2	2	2	2	2	2	2
231	05918695	kim**	1998-09-30	1	2007-05-09	1			0			1	0	0	0	0	0	0	0	0	0	0	0	0	0	0	0	0
232	05986564	lee**	1998-10-16	0	2014-04-24	1			0			0	2	2	2	2	2	2	2	2	2	2	2	2	2	2	2	2
233	05942627	han**	1998-10-16	1	2003-02-12	1			1	2003-06-01	DM and complication	0	2	2	2	2	2	2	2	2	2	2	2	2	2	2	2	2
234	06006179	lee**	1998-10-21	1	1998-10-21	1			0			1	0	0	0	0	0	0	0	0	0	0	0	0	0	0	0	0
235	04412440	kim**	1998-11-05	1	1998-12-17	1	ER		1	1998-12-17	DOA	0	2	2	2	2	2	2	2	2	2	2	2	2	2	2	2	2
236	06104619	hong**	1998-11-13	1	2011-07-19	1			0			0	2	2	2	2	2	2	2	2	2	2	2	2	2	2	2	2
237	06120020	kyung**	1998-11-17	1	1998-12-07	1			0			1	0	0	0	0	0	0	0	0	0	0	0	0	0	0	0	0
238	06043183	park**	1998-11-25	1	2014-02-06	0	IM1	2002-01-12	0			0	2	2	2	2	2	2	2	2	2	2	2	2	2	2	2	2
239	02471948	Lee**	1998-11-28	1	2013-05-02	0	GS	1999-01-02	0			0	2	2	2	2	2	2	2	2	2	2	2	2	2	2	2	2
240	03544157	sohn**	1998-12-17	0	2001-11-07	0			0			0	2	2	2	2	2	2	2	2	2	2	2	2	2	2	2	2
241	00263626	chun**	1998-12-19	1	2001-11-07	1			0			0	2	2	2	2	2	2	2	2	2	2	2	2	2	2	2	2
242	02981027	kim**	1999-01-19	1	2003-08-28	0	OPH	1999-01-25	0			1	0	0	0	0	0	0	0	0	0	0	0	0	0	0	0	0
243	06224357	hong**	1999-02-01	1	2009-12-07	1			0			0	2	2	2	2	2	2	2	2	2	2	2	2	2	2	2	2
244	06522437	yoon**	1999-02-18	1	2007-05-11	1			0			1	0	0	0	0	0	0	0	0	0	0	0	0	0	0	0	0
245	06431490	Choi**	1999-02-20	0	2014-02-27	1			0			0	2	2	2	2	2	2	2	2	2	2	2	2	2	2	2	2
246	06638383	im**	1999-03-16	1	1999-06-30	0	GS		0			0	2	2	2	2	2	2	2	2	2	2	2	2	2	2	2	2
247	06650330	oh**	1999-03-19	1	2002-09-08	1	ER		0			0	2	2	2	2	2	2	2	2	2	2	2	2	2	2	2	2
248	06691838	seo**	1999-03-29	1	2008-10-06	0	GS	1999-08-23	0			0	2	2	2	2	2	2	2	2	2	2	2	2	2	2	2	2
249	06752841	wang**	1999-04-13	1	2001-01-18	1			0			1	0	0	0	0	0	0	0	0	0	0	0	0	0	0	0	0
250	06829985	chun**	1999-05-10	1	1999-06-24	1			0			1	1	0	0	0	0	0	0	0	0	0	0	0	0	0	0	0
251	02375831	cho**	1999-05-12	1	2014-01-23	1	TS		0			0	2	2	2	2	2	2	2	2	2	2	2	2	2	2	2	2
252	06791439	Choi**	1999-05-12	1	1999-10-27	1			0			1	0	0	0	0	0	0	0	0	0	0	0	0	0	0	0	0
253	00850512	Choi**	1999-06-18	0	2014-05-21	1			0			0	2	2	2	2	2	2	2	2	2	2	2	2	2	2	2	2
254	07107840	Lee**	1999-07-12	0	2014-05-09	1			0			0	2	2	2	2	2	2	2	2	2	2	2	2	2	2	2	2
255	01636816	kim**	1999-07-27	1	2001-12-02	1	ER		1	2001-12-02	AMI	0	2	2	2	2	2	2	2	2	2	2	2	2	2	2	2	2
256	07253747	kim**	1999-07-29	1	2014-05-12	0	ER	2001-04-26	0			0	2	2	2	2	2	2	2	2	2	2	2	2	2	2	2	2
257	07263661	kim**	1999-07-31	1	1999-09-15	1			0			1	0	0	0	0	0	0	0	0	0	0	0	0	0	0	0	0
258	05246660	Lee**	1999-08-10	0	2013-05-23	1			0			0	2	2	2	2	2	2	2	2	2	2	2	2	2	2	2	2
259	03044741	min**	1999-08-19	0	2014-01-21	1			0			0	2	2	2	2	2	2	2	2	2	2	2	2	2	2	2	2
260	07351513	hwang**	1999-08-19	1	2011-12-05	1			0			1	1	0	0	0	0	0	0	0	0	0	0	0	0	0	0	0
261	07354064	kim**	1999-08-19	1	2013-05-16	1			0			0	2	2	2	2	2	2	2	2	2	2	2	2	2	2	2	2
262	06353725	woo**	1999-08-31	1	2004-11-03	0	GS	1999-12-28	0			1	0	0	0	0	0	0	0	0	0	0	0	0	0	0	0	0
263	07395245	yang**	1999-09-01	1	2010-09-22	1	ER	2010-08-26	1	2010-09-22	unknown	0	2	2	2	2	2	2	2	2	2	2	2	2	2	2	2	2
264	07306438	kang**	1999-09-06	0	2014-04-16	1			0			0	2	2	2	2	2	2	2	2	2	2	2	2	2	2	2	2
265	07430379	park**	1999-09-06	1	2009-06-04	1	PED		0			0	2	2	2	2	2	2	2	2	2	2	2	2	2	2	2	2
266	06145836	yoon**	1999-09-09	1	1999-11-17	1	PED		1	1999-11-17	DCMP	0	2	2	2	2	2	2	2	2	2	2	2	2	2	2	2	2
267	07409599	han**	1999-09-13	1	2000-02-07	1			0			1	0	0	0	0	0	0	0	0	0	0	0	0	0	0	0	0
268	06610259	yoon**	1999-10-25	1	1999-12-21	0	IMZ	1999-11-11	0			0	2	2	2	2	2	2	2	2	2	2	2	2	2	2	2	2
269	04406980	han**	1999-10-27	1	1999-12-01	1			0			0	2	2	2	2	2	2	2	2	2	2	2	2	2	2	2	2
270	07673710	nam**	1999-11-01	1	2000-06-07	0	IMZ	2000-03-07	0			0	2	2	2	2	2	2	2	2	2	2	2	2	2	2	2	2
271	01749864	lee**	1999-11-18	1	2010-09-16	1			0			1	0	0	0	0	0	0	0	0	0	0	0	0	0	0	0	0
272	01979513	kim**	1999-11-20	1	2000-08-05	1			1	2000-08-05	pneumonia	0	2	2	2	2	2	2	2	2	2	2	2	2	2	2	2	2
273	07769088	jung**	1999-11-22	1	2000-05-03	1	PED		0			1	0	0	0	0	0	0	0	0	0	0	0	0	0	0	0	0
274	04650158	hong**	1999-11-24	0	2013-12-11	1			0			0	2	2	2	2	2	2	2	2	2	2	2	2	2	2	2	2
275	03290753	heo**	1999-11-24	1	1999-11-23	1	NR		0			0	2	2	2	2	2	2	2	2	2	2	2	2	2	2	2	2
276	06068917	kim**	1999-12-01	1	2004-07-21	1			0			0	2	2	2	2	2	2	2	2	2	2	2	2	2	2	2	2
277	07689878	jun**	1999-12-06	1	2001-01-03	1			0			0	2	2	2	2	2	2	2	2	2	2	2	2	2	2	2	2
278	00748785	kim**	1999-12-13	1	2005-06-20	0	SM	2001-06-18	0			0	2	2	2	2	2	2	2	2	2	2	2	2	2	2	2	2
279	01645313	park**	1999-12-14	1	2011-10-17	0	URO	2007-03-09	0			1	0	0	0	0	0	0	0	0	0	0	0	0	0	0	0	0
280	07867546	lee**	1999-12-17	1	2000-12-15	1			0			0	2	2	2	2	2	2	2	2	2	2	2	2	2	2	2	2
281	07878579	yoon**	1999-12-31	1	2001-12-25	0	IM3	2001-10-17	1	2001-12-25	ILD	0	2	2	2	2	2	2	2	2	2	2	2	2	2	2	2	2
282	07894917	yuk**	2000-01-04	0	2014-02-10	1	PED		0			0	2	2	2	2	2	2	2	2	2	2	2	2	2	2	2	2
283	07867797	jang**	2000-01-10	1	2011-07-13	1			0			1	0	0	0	0	0	0	0	0	0	0	0	0	0	0	0	0
284	00922763	jin**	2000-01-20	0	2014-05-22	1			0			0	2	2	2	2	2	2	2	2	2	2	2	2	2	2	2	2
285	02820779	song**	2000-02-11	1	2000-11-06	1	ER	2000-10-17	1	2001-01-27	stomach ca	0	2	2	2	2	2	2	2	2	2	2	2	2	2	2	2	2
286	08176115	Lee**	2000-02-17	1	2000-03-30	0	URO	2000-02-17	0			1	0	0	0	0	0	0	0	0	0	0	0	0	0	0	0	0
287	06200360	kim**	2000-02-18	1	2010-10-21	1			0			0	2	2	2	2	2	2	2	2	2	2	2	2	2	2	2	2
288	03435871	park**	2000-03-02	1	2004-02-19	1			0			0	2	2	2	2	2	2	2	2	2	2	2	2	2	2	2	2
289	08020861	cho**	2000-03-02	1	2000-04-07	1	IM1	2000-03-23	0			1	0	0	0	0	0	0	0	0	0	0	0	0	0	0	0	0
290	08237735	kim**	2000-03-02	1	2004-04-21	1			0			1	0	0	0	0	0	0	0	0	0	0	0	0	0	0	0	0
291	08101108	jang**	2000-03-08	1	2003-12-22	1	ER		1	2004-03-27	HCC	0	2	2	2	2	2	2	2	2	2	2	2	2	2	2	2	2
292	05905695	jung**	2000-03-13	1	2010-04-21	1	TS		0			1	1	0	0	0	0	0	0	0	0	0	0	0	0	0	0	0
293	08247800	Lee**	2000-03-14	1	2001-02-27	1	PED		0			0	2	2	2	2	2	2	2	2	2	2	2	2	2	2	2	2
294	08311699	Lee**	2000-03-18	1	2001-01-30	1			0			0	2	2	2	2	2	2	2	2	2	2	2	2	2	2	2	2
295	07940412	jung**	2000-03-18	1	2003-09-09	1			0			0	2	2	2	2	2	2	2	2	2	2	2	2	2	2	2	2
296	05080538	jin**	2000-04-04	1	2000-09-27	1			1	2000-09-27	DCMP	0	2	2	2	2	2	2	2	2	2	2	2	2	2	2	2	2
297	08411290	kim**	2000-04-07	1	2000-04-07	1	PED		0			1	0	0	0	0	0	0	0	0	0	0	0	0	0	0	0	0
298	08428159	shin**	2000-04-11	1	2002-03-26	1			0			0	2	2	2	2	2	2	2	2	2	2	2	2	2	2	2	2
299	08450141	park**	2000-04-18	1	2000-04-18	1			0			1	0	0	0	0	0	0	0	0	0	0	0	0	0	0	0	0
300	08121478	seo**	2000-04-22	1	2001-09-29	1	NR		0			0	2	2	2	2	2	2	2	2	2	2	2	2	2	2	2	2
301	08291205	ahn**	2000-04-28	0	2014-05-26	1			0			0	2	2	2	2	2	2	2	2	2	2	2	2	2	2	2	2
302	05771087	park**	2000-05-04	1	2000-05-04	1			0			1	0	0	0	0	0	0	0	0	0	0	0	0	0	0	0	0
303	01380623	park**	2000-05-12	0	2014-03-05	1			0			0	2	2	2	2	2	2	2	2	2	2	2	2	2	2	2	2
304	08633382	baek**	2000-05-26	1	2007-06-28	0	IM1	2006-01-31	1	2007-06-28	DM and renal complication	0	2	2	2	2	2	2	2	2	2	2	2	2	2	2	2	2
305	04669589	jung**	2000-05-27	0	2014-05-02	1			0			0	2	2	2	2	2	2	2	2	2	2	2	2	2	2	2	2
306	01428150	kim**	2000-06-02	1	2000-06-02	1			0			1	0	0	0	0	0	0	0	0	0	0	0	0	0	0	0	0
307	02933697	park**	2000-06-02	1	2011-06-30	0	SM	2003-02-05	0			1	0	0	0	0	0	0	0	0	0	0	0	0	0	0	0	0
308	05166898	ahn**	2000-07-01	1	2001-06-28	0	IMZ	2000-11-21	0			0	2	2	2	2	2	2	2	2	2	2	2	2	2	2	2	2
309	08726136	park**	2000-07-05	1	2000-08-29	1			0			0	2	2	2	2	2	2	2	2	2	2	2	2	2	2	2	2
310	08888799	kim**	2000-07-31	1	2000-08-23	1			0			0	2	2	2	2	2	2	2	2	2	2	2	2	2	2	2	2
311	08704394	park**	2000-08-01	1	2006-04-29	0	IM6	2001-04-24	1	2006-04-29	breast ca	0	2	2	2	2	2	2	2	2	2	2	2	2	2	2	2	2
312	05874531	lee**	2000-08-18	1	2004-11-09	1	NR		0			1	0	0	0	0	0	0	0	0	0	0	0	0	0	0	0	0
313	02399015	kim**	2000-08-21	1	2006-04-14	1			0			0	2	2	2	2	2	2	2	2	2	2	2	2	2	2	2	2
314	09011914	kim**	2000-09-03 14:50:00	1	2000-03-03	1	ER		0			1	0	0	0	0	0	0	0	0	0	0	0	0	0	0	0	0
315	09124355	yoo**	2000-10-23	0	2013-11-25	1			0			0	2	2	2	2	2	2	2	2	2	2	2	2	2	2	2	2
316	01689698	kim**	2000-10-28	1	2001-03-14	1			0			1	0	0	0	0	0	0	0	0	0	0	0	0	0	0	0	0
317	09125521	kim**	2000-10-30	1	2009-02-18	0	FM	2002-01-09	0			1	0	0	0	0	0	0	0	0	0	0	0	0	0	0	0	0
318	09149228	kim**	2000-11-05	0	2014-03-04	1			0			0	2	2	2	2	2	2	2	2	2	2	2	2	2	2	2	2
319	05096904	kim**	2000-12-18	0	2014-02-13	1			0			0	2	2	2	2	2	2	2	2	2	2	2	2	2	2	2	2
320	09246435	Choi**	2000-12-18	1	2001-03-12	0	IMZ	2001-03-08	0			0	2	2	2	2	2	2	2	2	2	2	2	2	2	2	2	2
321	01057390	kim**	2000-12-22	1	2007-12-27	0	IMZ	2001-11-07	0			0	2	2	2	2	2	2	2	2	2	2	2	2	2	2	2	2
322	09346559	shin**	2000-12-26	1	2012-10-22	0	DER	2010-07-20	0			1	0	0	0	0	0	0	0	0	0	0	0	0	0	0	0	0
323	09330389	lee**	2001-01-01	1	2004-01-25	0	IM1	2003-12-19	1	2004-01-25	pneumonia	0	2	2	2	2	2	2	2	2	2	2	2	2	2	2	2	2
324	08285455	cho**	2001-01-02	0	2014-02-12	1			0			0	2	2	2	2	2	2	2	2	2	2	2	2	2	2	2	2
325	07807971	shin**	2001-01-03	1	2003-07-07	1			0			1	0	0	0	0	0	0	0	0	0	0	0	0	0	0	0	0
326	09225225	kim**	2001-01-11	1	2002-06-04	0	IMZ	2002-02-27	0			0	2	2	2	2	2	2	2	2	2	2	2	2	2	2	2	2
327	05985080	shin**	2001-01-17	1	2002-04-01	1			0			1	0	0	0	0	0	0	0	0	0	0	0	0	0	0	0	0
328	03835015	ko**	2001-01-19	0	2014-05-20	1			0			0	2	2	2	2	2	2	2	2	2	2	2	2	2	2	2	2
329	02790443	cho**	2001-01-26	1	2002-07-05	0	IM1	2002-01-22	1	2002-07-05	HCC	0	2	2	2	2	2	2	2	2	2	2	2	2	2	2	2	2
330	06611069	joo**	2001-01-30	1	2003-01-26	0	ER	2001-08-20	0			0	2	2	2	2	2	2	2	2	2	2	2	2	2	2	2	2
331	06397738	na**	2001-02-05	1	2002-01-22	1			0			1	0	0	0	0	0	0	0	0	0	0	0	0	0	0	0	0
332	09307336	Lee**	2001-02-16	1	2001-06-08	0	GS	2001-05-30	1	2001-06-30	sigmoid ca	0	2	2	2	2	2	2	2	2	2	2	2	2	2	2	2	2
333	08485862	kim**	2001-02-23	0	2013-11-18	1			0			0	2	2	2	2	2	2	2	2	2	2	2	2	2	2	2	2
334	04662290	seo**	2001-02-28	1	2014-05-14	0	IM1	2001-05-11	0			0	2	2	2	2	2	2	2	2	2	2	2	2	2	2	2	2
335	09681401	jang**	2001-03-15	1	2004-01-13	0	IMZ	2002-11-07	0			0	2	2	2	2	2	2	2	2	2	2	2	2	2	2	2	2
336	03935773	kang**	2001-03-15	1	2012-10-30	1	TS		0			1	1	0	0	0	0	0	0	0	1	0	0	0	0	0	0	0
337	09675709	uhm**	2001-03-15	1	2001-08-01	1			0			0	2	2	2	2	2	2	2	2	2	2	2	2	2	2	2	2
338	09684868	Lee**	2001-03-25	0	2014-05-16	1			0			0	2	2	2	2	2	2	2	2	2	2	2	2	2	2	2	2
339	07725673	jung**	2001-04-07	1	2013-06-11	0	ENT	2007-06-19	0			0	2	2	2	2	2	2	2	2	2	2	2	2	2	2	2	2
340	09807827	park**	2001-04-12	1	2008-05-28	1			0			0	2	2	2	2	2	2	2	2	2	2	2	2	2	2	2	2
341	09830179	ha**	2001-04-17	1	2001-07-04	1			0			0	2	2	2	2	2	2	2	2	2	2	2	2	2	2	2	2
342	01564245	jun**	2001-04-24	1	2012-01-03	0	IM4		0			0	2	2	2	2	2	2	2	2	2	2	2	2	2	2	2	2
343	09874575	kim**	2001-04-27	1	2002-09-30	1	PED		0			0	2	2	2	2	2	2	2	2	2	2	2	2	2	2	2	2
344	09900018	Lee**	2001-05-03	1	2002-10-16	1			1	2002-12-12	CVA	0	2	2	2	2	2	2	2	2	2	2	2	2	2	2	2	2
345	05438803	park**	2001-05-09	1	2001-12-04	0	IMZ	2001-09-18	0			0	2	2	2	2	2	2	2	2	2	2	2	2	2	2	2	2
346	07960018	oh**	2001-05-18	0	2014-02-03	1			0			0	2	2	2	2	2	2	2	2	2	2	2	2	2	2	2	2
347	09492698	park**	2001-05-18	1	2004-09-21	1			0			0	2	2	2	2	2	2	2	2	2	2	2	2	2	2	2	2
348	08893430	cho**	2001-05-20	0	2014-04-04	1			0			0	2	2	2	2	2	2	2	2	2	2	2	2	2	2	2	2
349	01432036	im**	2001-05-24	1	2001-06-18	1			0			0	2	2	2	2	2	2	2	2	2	2	2	2	2	2	2	2
350	10019381	kim**	2001-05-31	1	2001-07-03	1			0			0	2	2	2	2	2	2	2	2	2	2	2	2	2	2	2	2
351	10093402	park**	2001-06-18	1	2002-10-07	1	TS		1	2003-02-08	bronchial ca	0	2	2	2	2	2	2	2	2	2	2	2	2	2	2	2	2
352	10084576	kim**	2001-06-19	1	2001-07-03	1	TS		0			1	0	0	0	0	0	0	0	0	0	0	0	0	0	0	0	0
353	10111294	kim**	2001-06-19	1	2001-06-19	1	TS		0			1	0	0	0	0	0	0	0	0	0	0	0	0	0	0	0	0
354	10111315	lee**	2001-06-19	1	2001-07-24	1	TS		1		cardiac 사인. 전화 f/u	1	1	0	0	0	0	0	0	0	0	0	0	0	0	0	0	1	cardiac 사인.
355	10111306	yoon**	2001-06-19	1	2003-07-08	1	TS		0			1	0	0	0	0	0	0	0	0	0	0	0	0	0	0	0	0
356	07542955	park**	2001-06-21	1	2010-07-08	0	URO	2004-10-11	0			1	1	0	0	0	0	0	0	0	0	0	0	0	0	0	0	0
357	09979528	seo**	2001-06-22	1	2003-07-31	0	OPH	2001-07-12	0			0	2	2	2	2	2	2	2	2	2	2	2	2	2	2	2	2
358	10117577	seo**	2001-06-26	1	2001-08-02	1	PED		1	2001-08-02	DCMP	0	2	2	2	2	2	2	2	2	2	2	2	2	2	2	2	2
359	09992497	kang**	2001-06-26	1	2007-04-08	1			0			0	2	2	2	2	2	2	2	2	2	2	2	2	2	2	2	2
360	10192882	im**	2001-07-07	1	2002-09-24	1			0			0	2	2	2	2	2	2	2	2	2	2	2	2	2	2	2	2
361	10210179	heo**	2001-07-10	1	2001-07-10	1	TS		0			1	0	0	0	0	0	0	0	0	0	0	0	0	0	0	0	0
362	10117559	kang**	2001-07-16	1	2004-02-13	1	PED		0			0	2	2	2	2	2	2	2	2	2	2	2	2	2	2	2	2
363	04825134	lee**	2001-07-31	1	2003-04-09	0	IM5	2001-11-26	0			0	2	2	2	2	2	2	2	2	2	2	2	2	2	2	2	2
364	07310453	kim**	2001-09-03	0	2013-12-17	1			0			0	2	2	2	2	2	2	2	2	2	2	2	2	2	2	2	2
365	10513610	jung**	2001-09-11	1	2001-09-11	1	TS		0			1	0	0	0	0	0	0	0	0	0	0	0	0	0	0	0	0
366	10524979	kim**	2001-09-13	1	2001-10-12	1			0			0	2	2	2	2	2	2	2	2	2	2	2	2	2	2	2	2
367	10545826	park**	2001-09-19	0	2013-10-15	1	TS	2002-04-16	0			0	2	2	2	2	2	2	2	2	2	2	2	2	2	2	2	2
368	10636247	lee**	2001-10-15	1	2001-10-24	1	NR		0			0	2	2	2	2	2	2	2	2	2	2	2	2	2	2	2	2
369	10663289	jung**	2001-10-20	0	2014-05-23	1			0			0	2	2	2	2	2	2	2	2	2	2	2	2	2	2	2	2
370	03637956	kim**	2001-10-26	1	2014-03-10	1	IM5	2012-01-30	0			0	2	2	2	2	2	2	2	2	2	2	2	2	2	2	2	2
371	10745073	ko**	2001-11-09	1	2001-12-03	1			0			1	0	0	0	0	0	0	0	0	0	0	0	0	0	0	0	0
372	00349324	han	2001-11-13	0	2014-05-07	1			0			0	2	2	2	2	2	2	2	2	2	2	2	2	2	2	2	2
373	10629762	ahn**	2001-11-14	1	2006-02-21	1			0			0	2	2	2	2	2	2	2	2	2	2	2	2	2	2	2	2
374	10738178	kim**	2001-11-16	1	2002-01-16	0	OPH	2001-11-18	0			0	2	2	2	2	2	2	2	2	2	2	2	2	2	2	2	2
375	10837400	im**	2001-11-22	1	2001-12-13	1			0			0	2	2	2	2	2	2	2	2	2	2	2	2	2	2	2	2
376	10722645	jin**	2001-11-23	1	2002-03-19	0	OS	2001-11-23	0			1	0	0	0	0	0	0	0	0	0	0	0	0	0	0	0	0
377	10712990	chae**	2001-11-28	0	2014-05-07	1			0			0	2	2	2	2	2	2	2	2	2	2	2	2	2	2	2	2
378	10883229	Lee**	2001-12-04	1	2012-05-23	0	IM1	2001-12-04	0			1	1	0	0	0	0	0	0	0	0	0	0	0	0	0	0	0
379	10948388	kim**	2001-12-24	1	2002-01-10	1			0			1	0	0	0	0	0	0	0	0	0	0	0	0	0	0	0	0
380	10966551	jung**	2001-12-24	1	2002-07-02	1			0			1	0	0	0	0	0	0	0	0	0	0	0	0	0	0	0	0
381	11025325	yang**	2002-01-04	1	2014-03-28	0	IM5	2013-03-29	0			0	2	2	2	2	2	2	2	2	2	2	2	2	2	2	2	2
382	10893460	Choi**	2002-01-30	1	2011-10-26	0	ER	2011-10-25	0			0	2	2	2	2	2	2	2	2	2	2	2	2	2	2	2	2
383	11149351	jun**	2002-02-05	1	2012-09-11	1	TS		0			1	1	0	0	0	0	0	0	0	0	0	0	0	0	0	0	0	ICD이후 인공심장 삽입. Cardiac 이유로 쓰러지셔서 노인병원입원. 4개월째 못움직이고 계심.
384	01448868	jang**	2002-02-18	1	2002-05-20	1			0			1	0	0	0	0	0	0	0	0	0	0	0	0	0	0	0	0
385	11230969	jung**	2002-02-19	1	2004-01-07	0	IMZ	2002-10-17	0			0	2	2	2	2	2	2	2	2	2	2	2	2	2	2	2	2
386	11164019	Choi**	2002-02-21	1	2004-12-16	1	PED		0			1	0	0	0	0	0	0	0	0	0	0	0	0	0	0	0	0
387	03755177	jung**	2002-02-23	1	2011-01-27	0	URO	2009-08-24	0			1	1	0	0	0	0	0	0	0	0	0	0	0	0	0	0	0
388	01613675	Lee**	2002-02-26	1	2012-12-04	1	PED		0			1	0	0	0	0	0	0	0	0	0	0	0	0	0	0	0	0
389	03032298	min**	2002-02-28	0	2014-01-29	1			0			0	2	2	2	2	2	2	2	2	2	2	2	2	2	2	2	2
390	11278411	shin**	2002-03-07	1	2002-11-26	1			0			0	2	2	2	2	2	2	2	2	2	2	2	2	2	2	2	2
391	01124706	han**	2002-03-20	0	2014-02-11	1			0			0	2	2	2	2	2	2	2	2	2	2	2	2	2	2	2	2
392	11211940	cho**	2002-04-09	0	2014-02-19	1			0			0	2	2	2	2	2	2	2	2	2	2	2	2	2	2	2	2
393	08197138	kim**	2002-04-09	1	2013-12-19	0	SM	2012-01-12	0			0	2	2	2	2	2	2	2	2	2	2	2	2	2	2	2	2
394	02084713	kim**	2002-04-10	1	2003-02-11	1			0			0	2	2	2	2	2	2	2	2	2	2	2	2	2	2	2	2
395	09698388	ji**	2002-04-17	1	2002-04-17	1			0			1	0	0	0	0	0	0	0	0	0	0	0	0	0	0	0	0
396	11120707	kim**	2002-04-22	0	2014-03-27	1			0			0	2	2	2	2	2	2	2	2	2	2	2	2	2	2	2	2
397	03685890	shin**	2002-04-26	1	2009-09-09	0	SM	2002-04-26	0			1	1	0	0	0	0	0	0	0	0	0	0	0	0	0	0	0
398	11534603	sohn**	2002-04-29	0	2014-05-16	1			0			0	2	2	2	2	2	2	2	2	2	2	2	2	2	2	2	2
399	11599871	Choi**	2002-05-14	1	2008-02-16	0	GS	2002-09-14	0			0	2	2	2	2	2	2	2	2	2	2	2	2	2	2	2	2
400	11534715	lee**	2002-05-21	0	2014-03-20	1			0			0	2	2	2	2	2	2	2	2	2	2	2	2	2	2	2	2
401	11560031	eun**	2002-06-05	1	2008-05-20	0	ER	2008-03-03	1	2008-05-20	esophageal ca	0	2	2	2	2	2	2	2	2	2	2	2	2	2	2	2	2
402	11617485	jung**	2002-06-14	0	2014-05-15	1			0			0	2	2	2	2	2	2	2	2	2	2	2	2	2	2	2	2
403	04645118	kang**	2002-06-28	0	2014-04-23	1			0			0	2	2	2	2	2	2	2	2	2	2	2	2	2	2	2	2
404	11792588	lee**	2002-07-02	1	2004-12-13	1			0			0	2	2	2	2	2	2	2	2	2	2	2	2	2	2	2	2
405	09641357	Choi**	2002-07-09	1	2004-07-05	0	IM4	2001-10-25	0			0	2	2	2	2	2	2	2	2	2	2	2	2	2	2	2	2
406	11831834	eun**	2002-07-10	1	2003-06-20	0	IM6	2003-02-06	1	2003-06-25	malignant neoplasm of ill-defined sites within the digestive system	0	2	2	2	2	2	2	2	2	2	2	2	2	2	2	2	2
407	11752845	kim**	2002-07-19	1	2004-11-04	0	IMZ	2004-03-23	0			1	0	0	0	0	0	0	0	0	0	0	0	0	0	0	0	0
408	11931686	lee**	2002-07-26	1	2003-12-05	0	IMZ	2003-08-06	0			1	0	0	0	0	0	0	0	0	0	0	0	0	0	0	0	0
409	11955824	won	2002-07-31	1	2008-01-07	1			0			0	2	2	2	2	2	2	2	2	2	2	2	2	2	2	2	2
410	00214806	kim**	2002-08-02	1	2006-06-15	1			0			1	0	0	0	0	0	0	0	0	0	0	0	0	0	0	0	0
411	11211883	joo**	2002-08-05	1	2005-05-21	0	ER	2005-03-31	1	2005-05-21	hypercalcemia	0	2	2	2	2	2	2	2	2	2	2	2	2	2	2	2	2
412	02633942	kang**	2002-08-08	1	2005-07-12	1		2004-02-14	0			1	1	0	0	0	0	0	0	0	0	0	0	0	0	0	0	0
413	11994029	jung**	2002-08-09	1	2002-08-31	1			0			1	0	0	0	0	0	0	0	0	0	0	0	0	0	0	0	0
414	12036243	pyung**	2002-08-19	1	2014-03-17	1			0			0	2	2	2	2	2	2	2	2	2	2	2	2	2	2	2	2
415	12042851	kim**	2002-08-21	1	2002-10-02	1	TS		0			0	2	2	2	2	2	2	2	2	2	2	2	2	2	2	2	2
416	12007935	lee**	2002-08-22	1	2004-01-08	0	ENT	2003-08-26	0			1	1	0	0	0	0	0	0	0	0	0	0	0	0	0	0	0
417	09698128	kim**	2002-08-29	1	2004-05-11	1			0			0	2	2	2	2	2	2	2	2	2	2	2	2	2	2	2	2
418	12013879	lee**	2002-09-02	0	2014-03-19	1			0			0	2	2	2	2	2	2	2	2	2	2	2	2	2	2	2	2
419	11405507	Choi**	2002-09-10	0	2014-04-02	1			0			0	2	2	2	2	2	2	2	2	2	2	2	2	2	2	2	2
420	04750580	Lee**	2002-09-11	1	2009-07-08	1			0			0	2	2	2	2	2	2	2	2	2	2	2	2	2	2	2	2
421	12142117	chun**	2002-09-12	1	2002-09-18	1			0			0	2	2	2	2	2	2	2	2	2	2	2	2	2	2	2	2
422	12126818	ahn**	2002-09-18	1	2002-12-24	0	IMZ		0			1	0	0	0	0	0	0	0	0	0	0	0	0	0	0	0	0
423	12191731	kim**	2002-09-25	0	2014-05-14	1	PED		0			0	2	2	2	2	2	2	2	2	2	2	2	2	2	2	2	2
424	12209524	Lee**	2002-09-28	1	2002-09-28	1			0			1	0	0	0	0	0	0	0	0	0	0	0	0	0	0	0	0
425	00668397	Lee**	2002-10-07	0	2013-12-12	1			0			0	2	2	2	2	2	2	2	2	2	2	2	2	2	2	2	2
426	09544159	kim**	2002-10-07	1	2011-06-15	1			0			0	2	2	2	2	2	2	2	2	2	2	2	2	2	2	2	2
427	12280345	kim**	2002-10-15	0	2014-05-22	1			0			0	2	2	2	2	2	2	2	2	2	2	2	2	2	2	2	2
428	06353118	ahn**	2002-10-20	1	2011-05-12	1			0			0	2	2	2	2	2	2	2	2	2	2	2	2	2	2	2	2
429	09255099	kim**	2002-10-25	1	2007-03-26	0	ENT	2002-10-25	0			0	2	2	2	2	2	2	2	2	2	2	2	2	2	2	2	2
430	12326681	jang**	2002-10-25	1	2004-01-05	1			0			1	0	0	0	0	0	0	0	0	0	0	0	0	0	0	0	0
431	12326702	seo**	2002-10-25	1	2003-09-18	1			0			1	0	0	0	0	0	0	0	0	0	0	0	0	0	0	0	0
432	12336037	kim**	2002-10-28	1	2002-11-01	1			0			1	0	0	0	0	0	0	0	0	0	0	0	0	0	0	0	0
433	12300300	im**	2002-10-30	1	2002-12-12	1			0			1	0	0	0	0	0	0	0	0	0	0	0	0	0	0	0	0
434	00865431	kim**	2002-11-08	0	2013-08-20	1			0			0	2	2	2	2	2	2	2	2	2	2	2	2	2	2	2	2
435	12387253	park**	2002-11-08	0	2014-04-02	1			0			0	2	2	2	2	2	2	2	2	2	2	2	2	2	2	2	2
436	12258988	kim**	2002-11-10	1	2012-05-10	0	ENT	2004-11-01	0			1	0	0	0	0	0	0	0	0	0	0	0	0	0	0	0	0
437	12389912	park**	2002-11-13	1	2003-08-20	1			0			0	2	2	2	2	2	2	2	2	2	2	2	2	2	2	2	2
438	12377405	jung**	2002-11-23	1	2010-12-28	1	TS		0			1	1	0	0	0	0	0	0	0	0	0	0	0	0	0	0	0	심장 판막 수술받고 현재 집에 계심
439	09349363	lee**	2002-12-08	1	2008-11-18	0	IM5	2008-11-13	0			0	2	2	2	2	2	2	2	2	2	2	2	2	2	2	2	2
440	12444147	kim**	2002-12-10	1	2003-05-10	0	IM6	2003-02-04	0			0	2	2	2	2	2	2	2	2	2	2	2	2	2	2	2	2
441	12047678	kim**	2002-12-11	1	2003-06-25	1			0			1	0	0	0	0	0	0	0	0	0	0	0	0	0	0	0	0
442	12263870	park**	2002-12-13	1	2011-09-07	1			0			0	2	2	2	2	2	2	2	2	2	2	2	2	2	2	2	2
443	12411336	kim**	2002-12-18	0	2014-02-03	1			0			0	2	2	2	2	2	2	2	2	2	2	2	2	2	2	2	2
444	12578837	jang**	2002-12-23	0	2014-03-04	1			0			0	2	2	2	2	2	2	2	2	2	2	2	2	2	2	2	2
445	08776476	kim**	2003-01-06	0	2014-05-22	1			0			0	2	2	2	2	2	2	2	2	2	2	2	2	2	2	2	2
446	12636139	kim**	2003-01-06	0	2014-03-13	1			0			0	2	2	2	2	2	2	2	2	2	2	2	2	2	2	2	2
447	07802118	nam**	2003-01-08	1	2013-02-04	0	IM6	2006-10-17	0			0	2	2	2	2	2	2	2	2	2	2	2	2	2	2	2	2
448	12431017	lee**	2003-01-08	1	2003-01-08	1			0			1	0	0	0	0	0	0	0	0	0	0	0	0	0	0	0	0
449	12646875	jung**	2003-01-08	1	2005-08-10	0	IMZ	2004-07-14	0			1	1	0	0	0	0	0	0	0	0	0	0	0	0	0	0	0	혈압약
450	02989256	Choi**	2003-01-10	1	2007-11-27	0	NR		0			0	2	2	2	2	2	2	2	2	2	2	2	2	2	2	2	2
451	12676153	lee**	2003-01-14	1	2003-01-14	1			0			1	1	0	0	0	0	0	0	0	0	0	0	0	0	0	0	0
452	12690234	kim**	2003-01-17	0	2014-04-16	1			0			0	2	2	2	2	2	2	2	2	2	2	2	2	2	2	2	2
453	12677673	jun**	2003-01-19	1	2006-08-31	1	TS		0			1	0	0	0	0	0	0	0	0	0	0	0	0	0	0	0	0
454	11235003	joo**	2003-01-27	1	2007-11-01	0	IM1	2007-05-15	0			0	2	2	2	2	2	2	2	2	2	2	2	2	2	2	2	2
455	12317148	park**	2003-02-04	1	2003-04-28	1			0			0	2	2	2	2	2	2	2	2	2	2	2	2	2	2	2	2
456	01219312	yoon**	2003-02-06	1	2013-12-31	0	URO	2003-02-06	0			0	2	2	2	2	2	2	2	2	2	2	2	2	2	2	2	2
457	12772493	park**	2003-02-09	1	2003-03-11	1	TS	2003-02-05	0			0	2	2	2	2	2	2	2	2	2	2	2	2	2	2	2	2
458	03534635	kim**	2003-02-12	1	2003-02-12	1			0			1	1	0	0	0	0	0	0	0	0	0	0	0	0	0	0	0
459	12825540	yoo**	2003-02-17	1	2003-04-10	1			0			1	0	0	0	0	0	0	0	0	0	0	0	0	0	0	0	0
460	11779721	jung**	2003-02-19	1	2007-08-17	0	GS	2007-04-23	0			1	0	0	0	0	0	0	0	0	0	0	0	0	0	0	0	0
461	12812184	lee**	2003-02-21	1	2003-03-25	1			0			1	0	0	0	0	0	0	0	0	0	0	0	0	0	0	0	0
462	12801740	park**	2003-02-25	1	2003-02-25	1			0			1	0	0	0	0	0	0	0	0	0	0	0	0	0	0	0	0
463	01758026	hwang**	2003-02-27	1	2007-01-20	0	ER	2003-02-27	0			1	0	0	0	0	0	0	0	0	0	0	0	0	0	0	0	0
464	01373737	oh**	2003-03-05	1	2007-02-01	0	IM2		1	2007-07-25	sigmoid ca	0	2	2	2	2	2	2	2	2	2	2	2	2	2	2	2	2
465	12741202	heo**	2003-03-07	1	2004-04-20	1			0			0	2	2	2	2	2	2	2	2	2	2	2	2	2	2	2	2
466	12514330	lee**	2003-03-09	0	2013-11-18	1			0			0	2	2	2	2	2	2	2	2	2	2	2	2	2	2	2	2
467	01192291	lee**	2003-03-10	0	2014-02-20	1			0			0	2	2	2	2	2	2	2	2	2	2	2	2	2	2	2	2
468	12973870	lee**	2003-03-13	0	2013-12-05	1			0			0	2	2	2	2	2	2	2	2	2	2	2	2	2	2	2	2
469	12805467	cha**	2003-03-18	1	2003-09-30	0	OS	2003-03-18	1	2004-03-01	unknown	0	2	2	2	2	2	2	2	2	2	2	2	2	2	2	2	2
470	13029000	kim**	2003-03-25	1	2013-11-26	0	HIS	2003-07-15	0			0	2	2	2	2	2	2	2	2	2	2	2	2	2	2	2	2
471	13040144	shim**	2003-03-27	0	2014-02-27	1			0			0	2	2	2	2	2	2	2	2	2	2	2	2	2	2	2	2
472	12964609	kim**	2003-04-01	1	2003-05-09	1			0			1	0	0	0	0	0	0	0	0	0	0	0	0	0	0	0	0
473	13064627	kim**	2003-04-04	1	2014-05-23	0	IM6	2003-08-20	0			0	2	2	2	2	2	2	2	2	2	2	2	2	2	2	2	2
474	13213630	sohn**	2003-04-22 16:50:00	0	2013-11-14	1			0			0	2	2	2	2	2	2	2	2	2	2	2	2	2	2	2	2
475	04321533	kim**	2003-04-26	1	2004-05-03	1	PED		0			0	2	2	2	2	2	2	2	2	2	2	2	2	2	2	2	2
476	13236527	gong**	2003-04-28	1	2003-04-28	1			0			1	1	0	0	0	0	0	0	0	0	0	0	0	0	0	0	0
477	09944722	kim**	2003-04-30 10:09:00	0	2014-04-23	1			0			0	2	2	2	2	2	2	2	2	2	2	2	2	2	2	2	2
478	05733393	yoo**	2003-05-02	1	2003-08-06	1			0			1	0	0	0	0	0	0	0	0	0	0	0	0	0	0	0	0
479	13221943	kim**	2003-05-02	1	2004-02-12	0	RT	2003-05-02	0			0	2	2	2	2	2	2	2	2	2	2	2	2	2	2	2	2
480	13231513	im**	2003-05-02	1	2003-06-09	1			0			0	2	2	2	2	2	2	2	2	2	2	2	2	2	2	2	2
481	04479993	kim**	2003-05-06	0	2013-12-18	1			0			0	2	2	2	2	2	2	2	2	2	2	2	2	2	2	2	2
482	06237692	heo**	2003-05-06	1	2003-07-01	1			0			1	0	0	0	0	0	0	0	0	0	0	0	0	0	0	0	0
483	05008916	joo**	2003-05-12	0	2014-03-05	1			0			0	2	2	2	2	2	2	2	2	2	2	2	2	2	2	2	2
484	13159514	jang**	2003-05-14 17:16:00	0	2014-05-12	1			0			0	2	2	2	2	2	2	2	2	2	2	2	2	2	2	2	2
485	13276886	lee**	2003-05-15	0	2014-04-29	1			0			0	2	2	2	2	2	2	2	2	2	2	2	2	2	2	2	2
486	03829368	hwang**	2003-05-17	1	2014-04-29	0	FM	2001-08-06	0			0	2	2	2	2	2	2	2	2	2	2	2	2	2	2	2	2
487	13427718	jung**	2003-06-04	1	2003-07-09	1			0			1	0	0	0	0	0	0	0	0	0	0	0	0	0	0	0	0
488	12688361	moon*	2003-06-09	1	2013-11-08	0	ENT	2009-01-07	0			0	2	2	2	2	2	2	2	2	2	2	2	2	2	2	2	2
489	13293865	SPIV*	2003-06-09 15:38:00	1	2003-06-10	1			0			0	2	2	2	2	2	2	2	2	2	2	2	2	2	2	2	2
490	13132517	kim**	2003-06-10	1	2003-06-10	1			0			1	0	0	0	0	0	0	0	0	0	0	0	0	0	0	0	0
491	01137603	yang**	2003-07-01	0	2014-03-26	1			0			0	2	2	2	2	2	2	2	2	2	2	2	2	2	2	2	2
492	07950327	lee**	2003-07-07	1	2009-02-11	1			0			0	2	2	2	2	2	2	2	2	2	2	2	2	2	2	2	2
493	00925607	kim**	2003-07-08	1	2010-10-25	0	PS	2003-07-08	0			1	1	0	0	0	0	0	0	0	0	0	0	0	0	0	0	0	이상 없음.
494	13549928	park**	2003-07-09	1	2003-09-05	1			0			0	2	2	2	2	2	2	2	2	2	2	2	2	2	2	2	2
495	13596771	park**	2003-07-10	1	2003-09-15	1			0			1	0	0	0	0	0	0	0	0	0	0	0	0	0	0	0	0
496	12326083	lee**	2003-07-15	0	2013-06-13	1			0			0	2	2	2	2	2	2	2	2	2	2	2	2	2	2	2	2
497	13596342	lee**	2003-07-15 15:46:00	1	2003-11-17	1			0			0	2	2	2	2	2	2	2	2	2	2	2	2	2	2	2	2
498	10267847	Choi**	2003-07-18	1	2008-07-16	1			0			0	2	2	2	2	2	2	2	2	2	2	2	2	2	2	2	2
499	12398222	jun**	2003-07-18	0	2014-05-08	1	PED		0			0	2	2	2	2	2	2	2	2	2	2	2	2	2	2	2	2
500	13076910	kim**	2003-07-24	0	2014-03-11	1			0			0	2	2	2	2	2	2	2	2	2	2	2	2	2	2	2	2
501	13663338	kim**	2003-07-24 11:21:00	1	2003-11-25	0	IMZ	2003-11-10	0			0	2	2	2	2	2	2	2	2	2	2	2	2	2	2	2	2
502	13080542	kim**	2003-07-25 10:38:00	1	2004-05-28	1			0			0	2	2	2	2	2	2	2	2	2	2	2	2	2	2	2	2
503	13720192	yoo**	2003-07-31	0	2014-02-26	1			0			0	2	2	2	2	2	2	2	2	2	2	2	2	2	2	2	2
504	02949876	lee**	2003-07-31	1	2004-01-20	1			0			0	2	2	2	2	2	2	2	2	2	2	2	2	2	2	2	2
505	13775950	klee	2003-08-20 16:00:00	1	2004-01-28	0	OS	2003-12-18	1	2004-02-08	CMP	0	2	2	2	2	2	2	2	2	2	2	2	2	2	2	2	2
506	13625390	ahn**	2003-09-16	0	2014-04-03	1			0			0	2	2	2	2	2	2	2	2	2	2	2	2	2	2	2	2
507	00301322	Choi**	2003-09-24	1	2003-09-24	1			0			0	2	2	2	2	2	2	2	2	2	2	2	2	2	2	2	2
508	13971154	lee**	2003-09-30	1	2010-10-21	1			0			1	1	0	0	0	0	0	0	0	1	0	0	0	0	0	0	0
509	13608058	jung**	2003-10-07	1	2004-02-28	1			0			0	2	2	2	2	2	2	2	2	2	2	2	2	2	2	2	2
510	13985272	park**	2003-10-08	1	2004-08-30	1			0			1	0	0	0	0	0	0	0	0	0	0	0	0	0	0	0	0
511	14040721	yang**	2003-10-10 19:17:00	0	2014-01-22	1	PED		0			0	2	2	2	2	2	2	2	2	2	2	2	2	2	2	2	2
512	13163221	kim**	2003-10-27	1	2003-10-27	1	PED		0			1	0	0	0	0	0	0	0	0	0	0	0	0	0	0	0	0
513	14074922	heo**	2003-10-31 06:28:00	1	2004-11-12	1			0			1	0	0	0	0	0	0	0	0	0	0	0	0	0	0	0	0
514	09436526	park**	2003-11-04	1	2004-02-17	0	IMZ	2004-02-06	0			1	1	0	0	0	0	0	0	0	0	0	0	0	0	0	0	0	거부. 이스라엘 살고 있다. 아산병원에서 f/u 중
515	04070756	Choi**	2003-11-07	1	2003-12-17	1			0			1	0	0	0	0	0	0	0	0	0	0	0	0	0	0	0	0
516	14129251	kim**	2003-11-07 06:41:00	1	2003-11-07	1			0			1	1	0	0	0	0	0	0	0	0	0	0	0	0	0	0	0	이상 없음.
517	13969021	kang**	2003-11-10	1	2004-04-28	1			0			0	2	2	2	2	2	2	2	2	2	2	2	2	2	2	2	2
518	13961276	lee**	2003-11-19	1	2012-08-14	0	IM1	2003-11-19	0			1	0	0	0	0	0	0	0	0	0	0	0	0	0	0	0	0
519	05221461	kim**	2003-11-25	0	2014-04-11	1			0			0	2	2	2	2	2	2	2	2	2	2	2	2	2	2	2	2
520	14304179	lee**	2003-12-10	1	2004-01-27	1			0			1	0	0	0	0	0	0	0	0	0	0	0	0	0	0	0	0
521	03335449	park**	2003-12-15 16:09:00	0	2012-06-20	0	IM1		0			0	2	2	2	2	2	2	2	2	2	2	2	2	2	2	2	2
522	14292968	yoo**	2003-12-18 06:37:00	1	2012-04-19	1			0			0	2	2	2	2	2	2	2	2	2	2	2	2	2	2	2	2
523	03491653	bok*	2003-12-22	1	2004-01-14	1			0			1	0	0	0	0	0	0	0	0	0	0	0	0	0	0	0	0
524	14406327	Choi**	2003-12-30 15:45:00	1	2005-01-11	1	PED		1	2005-01-11	mitochondrial myopathy, NEC	0	2	2	2	2	2	2	2	2	2	2	2	2	2	2	2	2
525	11058668	kim**	2004-01-03	1	2005-05-18	1			0			0	2	2	2	2	2	2	2	2	2	2	2	2	2	2	2	2
526	03395407	lee**	2004-01-06	0	2013-12-26	1			0			0	2	2	2	2	2	2	2	2	2	2	2	2	2	2	2	2
527	03212090	shin**	2004-01-13	1	2004-07-27	1			0			0	2	2	2	2	2	2	2	2	2	2	2	2	2	2	2	2
528	04756041	lee**	2004-01-13	1	2013-11-01	0	SM	2004-01-13	0			0	2	2	2	2	2	2	2	2	2	2	2	2	2	2	2	2
529	06249305	yeom**	2004-01-19	0	2014-03-26	1			0			0	2	2	2	2	2	2	2	2	2	2	2	2	2	2	2	2
530	14422493	kim**	2004-01-20	0	2014-01-14	1			0			0	2	2	2	2	2	2	2	2	2	2	2	2	2	2	2	2
531	14129680	park**	2004-01-20	1	2008-04-21	1			0			0	2	2	2	2	2	2	2	2	2	2	2	2	2	2	2	2
532	14518798	lee**	2004-01-26 16:54:00	1	2008-01-18	1			0			0	2	2	2	2	2	2	2	2	2	2	2	2	2	2	2	2
533	14131393	kim**	2004-01-27	0	2014-04-16	1			0			0	2	2	2	2	2	2	2	2	2	2	2	2	2	2	2	2
534	11710676	yoo**	2004-01-27	0	2013-12-10	1			0			0	2	2	2	2	2	2	2	2	2	2	2	2	2	2	2	2
535	14089494	kim**	2004-01-27	1	2004-07-13	0	ENT	2004-01-27	0			0	2	2	2	2	2	2	2	2	2	2	2	2	2	2	2	2
536	14285858	lee**	2004-01-27	1	2005-11-11	0	IMZ	2005-06-07	0			1	0	0	0	0	0	0	0	0	0	0	0	0	0	0	0	0
537	10893947	baek**	2004-02-03	1	2005-03-28	1			0			0	2	2	2	2	2	2	2	2	2	2	2	2	2	2	2	2
538	14583527	Choi**	2004-02-07	0	2013-03-27	1	NR		0			0	2	2	2	2	2	2	2	2	2	2	2	2	2	2	2	2
539	07115920	park**	2004-02-11	0	2014-05-26	1			0			0	2	2	2	2	2	2	2	2	2	2	2	2	2	2	2	2
540	12994512	Choi**	2004-02-16	1	2004-02-16	1			0			1	0	0	0	0	0	0	0	0	0	0	0	0	0	0	0	0
541	08592313	kim**	2004-02-26	1	2013-09-17	0	ENT	2004-07-05	0			0	2	2	2	2	2	2	2	2	2	2	2	2	2	2	2	2
542	14647504	jung**	2004-02-26	1	2004-09-08	0	URO	2004-09-07	0			0	2	2	2	2	2	2	2	2	2	2	2	2	2	2	2	2
543	14601551	kwon**	2004-03-02 06:11:00	1	2004-03-02	1			0			0	2	2	2	2	2	2	2	2	2	2	2	2	2	2	2	2
544	14666514	jung**	2004-03-09	1	2006-10-30	0	URO	2006-06-15	0			0	2	2	2	2	2	2	2	2	2	2	2	2	2	2	2	2
545	13126413	han**	2004-03-10	1	2009-01-07	1			0			0	2	2	2	2	2	2	2	2	2	2	2	2	2	2	2	2
546	14714367	moon*	2004-03-10 16:21:00	1	2013-04-22	0	ENT	2011-05-06	0			0	2	2	2	2	2	2	2	2	2	2	2	2	2	2	2	2
547	06563618	Choi**	2004-03-18	1	2009-09-17	1			0			0	2	2	2	2	2	2	2	2	2	2	2	2	2	2	2	2
548	00884665	park**	2004-03-22	1	2013-04-06	0	SM	2010-04-15	0			0	2	2	2	2	2	2	2	2	2	2	2	2	2	2	2	2
549	14680640	kang**	2004-03-23 06:51:00	1	2004-03-05	1			0			0	2	2	2	2	2	2	2	2	2	2	2	2	2	2	2	2
550	05702410	jung**	2004-03-24	1	2004-06-02	0	URO	2004-03-24	0			1	1	0	0	0	0	0	0	0	0	0	0	0	0	0	0	0	이상 없음.
551	14768258	kim**	2004-03-26	0	2014-02-12	1			0			0	2	2	2	2	2	2	2	2	2	2	2	2	2	2	2	2
552	13211597	park**	2004-03-30	0	2014-04-28	1			0			0	2	2	2	2	2	2	2	2	2	2	2	2	2	2	2	2
553	14806815	oh**	2004-04-01 15:14:00	0	2014-05-15	1			0			0	2	2	2	2	2	2	2	2	2	2	2	2	2	2	2	2
554	14812124	ko**	2004-04-06 12:40:00	1	2004-07-13	1	NR	2004-05-04	0			0	2	2	2	2	2	2	2	2	2	2	2	2	2	2	2	2
555	14236980	lee**	2004-04-12	0	2014-05-07	1			0			0	2	2	2	2	2	2	2	2	2	2	2	2	2	2	2	2
556	03136356	ahn**	2004-04-13	0	2014-04-28	1			0			0	2	2	2	2	2	2	2	2	2	2	2	2	2	2	2	2
557	11322426	lee**	2004-04-13	0	2014-04-10	1			0			0	2	2	2	2	2	2	2	2	2	2	2	2	2	2	2	2
558	09226259	seo**	2004-04-14	1	2012-02-07	0	SM	2010-03-05	0			1	1	0	0	0	0	0	0	0	0	0	0	0	0	0	0	0	거부
559	10535685	lee**	2004-04-15 14:19:00	0	2014-05-15	1			0			0	2	2	2	2	2	2	2	2	2	2	2	2	2	2	2	2
560	05645405	lee**	2004-04-19	1	2014-05-19	0	IM4	2007-02-05	0			0	2	2	2	2	2	2	2	2	2	2	2	2	2	2	2	2
561	15056185	kim**	2004-05-27	1	2005-10-24	1			0			0	2	2	2	2	2	2	2	2	2	2	2	2	2	2	2	2
562	01125105	cho**	2004-05-27 11:51:00	1	2004-05-27	1			0			0	2	2	2	2	2	2	2	2	2	2	2	2	2	2	2	2
563	05685410	park**	2004-05-31	0	2014-03-12	1			0			0	2	2	2	2	2	2	2	2	2	2	2	2	2	2	2	2
564	15066803	na**	2004-06-03	1	2009-06-11	1			0			0	2	2	2	2	2	2	2	2	2	2	2	2	2	2	2	2
565	15091346	lee**	2004-06-03 13:45:00	1	2006-07-03	1			0			0	2	2	2	2	2	2	2	2	2	2	2	2	2	2	2	2
566	09199027	park**	2004-06-04 11:17:00	0	2014-05-15	1	NR		0			0	2	2	2	2	2	2	2	2	2	2	2	2	2	2	2	2
567	11196711	kim**	2004-06-08	0	2014-04-03	1			0			0	2	2	2	2	2	2	2	2	2	2	2	2	2	2	2	2
568	15139471	kim**	2004-06-11 13:24:00	0	2014-05-08	1			0			0	2	2	2	2	2	2	2	2	2	2	2	2	2	2	2	2
569	02407125	Choi**	2004-06-15 15:33:00	1	2011-10-06	1			1	2011-11-01	old age	0	2	2	2	2	2	2	2	2	2	2	2	2	2	2	2	2
570	07053415	kwon**	2004-06-22	1	2008-03-14	0	IM1	2005-06-07	0			0	2	2	2	2	2	2	2	2	2	2	2	2	2	2	2	2
571	15122914	lee**	2004-06-22 07:07:00	1	2014-03-06	1			0			0	2	2	2	2	2	2	2	2	2	2	2	2	2	2	2	2
572	15173091	lee**	2004-06-25 19:42:00	1	2007-03-16	1			0			0	2	2	2	2	2	2	2	2	2	2	2	2	2	2	2	2
573	14111591	kim**	2004-06-28	1	2010-04-26	1			0			0	2	2	2	2	2	2	2	2	2	2	2	2	2	2	2	2
574	15084834	baek**	2004-06-28	1	2010-02-12	0	IM3	2004-06-28	0			1	1	0	0	0	0	0	0	0	1	0	0	0	0	0	0	0	작년 밤에 실신하여 아산병원 1주일 정도 입원. 심장계통으로 처방받았으나 약은 모름.
575	09724522	ko**	2004-06-29 07:01:00	1	2001-04-16	1			1	2009-06-04	unknown	0	2	2	2	2	2	2	2	2	2	2	2	2	2	2	2	2
576	15222672	kim**	2004-07-01	1	2004-08-09	1			0			0	2	2	2	2	2	2	2	2	2	2	2	2	2	2	2	2
577	10988562	jun**	2004-07-02 13:04:00	0	2014-05-15	1			0			0	2	2	2	2	2	2	2	2	2	2	2	2	2	2	2	2
578	08917738	yoo**	2004-07-06 13:30:00	1	2011-10-04	0	IMZ	2008-08-20	0			0	2	2	2	2	2	2	2	2	2	2	2	2	2	2	2	2
579	14912341	kang**	2004-07-07	1	2005-11-11	1			0			1	0	0	0	0	0	0	0	0	0	0	0	0	0	0	0	0
580	15159536	park**	2004-07-12	1	2004-07-12	1			0			1	0	0	0	0	0	0	0	0	0	0	0	0	0	0	0	0
581	15185508	lee**	2004-07-13	0	2014-01-27	1			0			0	2	2	2	2	2	2	2	2	2	2	2	2	2	2	2	2
582	15258934	kwon**	2004-07-18 16:01:00	1	2004-07-08	1			0			0	2	2	2	2	2	2	2	2	2	2	2	2	2	2	2	2
583	13353228	hyun**	2004-07-19	1	2004-10-27	1			0			1	0	0	0	0	0	0	0	0	0	0	0	0	0	0	0	0
584	15192300	yoo**	2004-07-19 15:09:00	0	2014-04-22	1	TS		0			0	2	2	2	2	2	2	2	2	2	2	2	2	2	2	2	2
585	15328855	ahn**	2004-07-20	1	2004-07-20	1	PED		0			1	0	0	0	0	0	0	0	0	0	0	0	0	0	0	0	0
586	00068326	kim**	2004-07-21	1	2014-03-13	0	ENT	2011-11-03	0			0	2	2	2	2	2	2	2	2	2	2	2	2	2	2	2	2
587	13581683	kim**	2004-07-21	1	2004-08-16	1			0			0	2	2	2	2	2	2	2	2	2	2	2	2	2	2	2	2
588	15320251	kim**	2004-07-21	1	2004-07-21	1			0			0	2	2	2	2	2	2	2	2	2	2	2	2	2	2	2	2
589	15274130	cho**	2004-07-30	1	2008-08-21	1	TS		0			0	2	2	2	2	2	2	2	2	2	2	2	2	2	2	2	2
590	15198414	cho**	2004-08-03	0	2014-03-13	1			0			0	2	2	2	2	2	2	2	2	2	2	2	2	2	2	2	2
591	12821672	heo**	2004-08-03 06:50:00	1	2012-10-30	0	IMZ	2005-12-09	0			0	2	2	2	2	2	2	2	2	2	2	2	2	2	2	2	2
592	11429503	lee**	2004-08-04	0	2013-09-26	1			0			0	2	2	2	2	2	2	2	2	2	2	2	2	2	2	2	2
593	15261121	ko**	2004-08-11	1	2012-12-05	0	IM4	2009-03-16	0			0	2	2	2	2	2	2	2	2	2	2	2	2	2	2	2	2
594	14584645	kim**	2004-08-18	1	2005-09-10	0	IMZ	2004-08-18	0			0	2	2	2	2	2	2	2	2	2	2	2	2	2	2	2	2
595	09708081	lee**	2004-08-19	0	2013-12-18	1			0			0	2	2	2	2	2	2	2	2	2	2	2	2	2	2	2	2
596	01132439	cho**	2004-08-23	1	2005-07-06	1			0			1	0	0	0	0	0	0	0	0	0	0	0	0	0	0	0	0
597	11583683	jun**	2004-09-02	1	2004-09-06	1			0			0	2	2	2	2	2	2	2	2	2	2	2	2	2	2	2	2
598	15448333	park**	2004-09-02	1	2012-02-23	1			0			0	2	2	2	2	2	2	2	2	2	2	2	2	2	2	2	2
599	10280453	shin**	2004-09-03	1	2005-01-23	1	NR	2004-09-03	1	2005-01-23	Pancreas ca.	0	2	2	2	2	2	2	2	2	2	2	2	2	2	2	2	2
600	15540723	park**	2004-09-07	0	2014-01-10	1			0			0	2	2	2	2	2	2	2	2	2	2	2	2	2	2	2	2
601	15560178	kim**	2004-09-08	1	2008-04-21	1			0			0	2	2	2	2	2	2	2	2	2	2	2	2	2	2	2	2
602	01942124	kim**	2004-09-13 15:27:00	1	2004-10-18	0	OS	2004-09-09	0			0	2	2	2	2	2	2	2	2	2	2	2	2	2	2	2	2
603	15534414	park**	2004-09-14 12:17:00	0	2014-01-09	1	PED		0			0	2	2	2	2	2	2	2	2	2	2	2	2	2	2	2	2
604	15478189	kim**	2004-09-20	1	2005-10-13	0	IMZ	2005-05-30	0			0	2	2	2	2	2	2	2	2	2	2	2	2	2	2	2	2
605	15486979	lee**	2004-09-23	1	2014-03-15	0	SM	2013-04-11	0			0	2	2	2	2	2	2	2	2	2	2	2	2	2	2	2	2
606	01315344	jung**	2004-10-01	0	2013-12-12	1			0			0	2	2	2	2	2	2	2	2	2	2	2	2	2	2	2	2
607	15613403	kim**	2004-10-04	0	2014-06-25	1			0			0	2	2	2	2	2	2	2	2	2	2	2	2	2	2	2	2
608	01964667	lee**	2004-10-05	0	2014-05-20	1			0			0	2	2	2	2	2	2	2	2	2	2	2	2	2	2	2	2
609	15692770	kim**	2004-10-07 13:49:00	0	2014-01-08	1			0			0	2	2	2	2	2	2	2	2	2	2	2	2	2	2	2	2
610	15258233	jang**	2004-10-14 09:19:00	0	2014-05-09	1	NR		0			0	2	2	2	2	2	2	2	2	2	2	2	2	2	2	2	2
611	15729126	shin**	2004-10-16 10:53:00	1	2004-11-04	1			0			0	2	2	2	2	2	2	2	2	2	2	2	2	2	2	2	2
612	15763090	kim**	2004-10-25	1	2012-11-15	1			0			0	2	2	2	2	2	2	2	2	2	2	2	2	2	2	2	2
613	10675808	heo**	2004-10-27	1	2012-11-22	1			0			0	2	2	2	2	2	2	2	2	2	2	2	2	2	2	2	2
614	15576030	hong**	2004-10-29 06:45:00	1	2012-03-15	0	IMZ	2011-08-17	0			1	1	0	0	0	0	0	0	0	0	0	0	0	0	0	0	0	chest pain(+), 어지럽다, 혈압약 복용중, 불편하지만 중풍 남편때문에 병원갈 시간이 없다.
615	15762495	lee**	2004-11-04 15:24:00	1	2004-10-28	1			0			0	2	2	2	2	2	2	2	2	2	2	2	2	2	2	2	2
616	15754810	kum**	2004-11-21 12:29:00	1	2004-12-15	0	GS		0			0	2	2	2	2	2	2	2	2	2	2	2	2	2	2	2	2
617	15832053	jun**	2004-11-22 13:54:00	0	2014-03-14	1	TS		0			0	2	2	2	2	2	2	2	2	2	2	2	2	2	2	2	2
618	15888630	moon*	2004-11-22 14:17:00	1	2013-01-31	1			0			0	2	2	2	2	2	2	2	2	2	2	2	2	2	2	2	2
619	10350918	kim**	2004-11-23	0	2013-07-04	1			0			0	2	2	2	2	2	2	2	2	2	2	2	2	2	2	2	2
620	04742633	kim**	2004-12-10	1	2012-01-18	0	IM4	2007-11-30	0			0	2	2	2	2	2	2	2	2	2	2	2	2	2	2	2	2
621	05425081	kim**	2004-12-14	0	2014-05-21	1			0			0	2	2	2	2	2	2	2	2	2	2	2	2	2	2	2	2
622	15921108	jun**	2004-12-16	0	2014-05-27	1			0			0	2	2	2	2	2	2	2	2	2	2	2	2	2	2	2	2
623	15994670	lee**	2004-12-22	1	2012-08-30	1			0			1	1	0	0	0	0	0	0	0	0	0	0	0	0	0	0	0	혈압약(+), 지방내려가심, 아픈곳은 없음.
624	01163732	kim**	2004-12-31	1	2005-05-11	0	NR	2004-12-31	0			0	2	2	2	2	2	2	2	2	2	2	2	2	2	2	2	2
625	05442426	Choi**	2005-01-04	1	2005-12-15	0	GS	2005-03-29	0			1	0	0	0	0	0	0	0	0	0	0	0	0	0	0	0	0
626	15751266	kim**	2005-01-04 13:52:00	0	2014-04-01	1			0			0	2	2	2	2	2	2	2	2	2	2	2	2	2	2	2	2
627	16081885	yoon**	2005-01-05 15:49:00	1	2005-01-28	1	PED		0			1	0	0	0	0	0	0	0	0	0	0	0	0	0	0	0	0
628	00012525	koo**	2005-01-06	1	2008-07-14	0	NR	2008-07-07	0			1	0	0	0	0	0	0	0	0	0	0	0	0	0	0	0	0
629	16020071	ahn**	2005-01-16 13:36:00	1	2011-11-17	0	IM5	2005-02-23	0			0	2	2	2	2	2	2	2	2	2	2	2	2	2	2	2	2
630	11920251	Choi**	2005-01-17	0	2014-01-23	1			0			0	2	2	2	2	2	2	2	2	2	2	2	2	2	2	2	2
631	11133453	jun**	2005-01-18	0	2014-04-09	1			0			0	2	2	2	2	2	2	2	2	2	2	2	2	2	2	2	2
632	16062839	kim**	2005-01-18	1	2011-12-12	0	IM3	2005-03-15	0			0	2	2	2	2	2	2	2	2	2	2	2	2	2	2	2	2
633	16106201	oh**	2005-01-20	0	2014-03-06	1			0			0	2	2	2	2	2	2	2	2	2	2	2	2	2	2	2	2
634	16157735	kang**	2005-01-20 15:30:00	0	2014-05-08	1	NR		0			0	2	2	2	2	2	2	2	2	2	2	2	2	2	2	2	2
635	16123253	shin**	2005-02-03	1	2005-02-03	1			0			1	0	0	0	0	0	0	0	0	0	0	0	0	0	0	0	0
636	16177199	jang**	2005-02-11	1	2005-02-11	1			0			1	0	0	0	0	0	0	0	0	0	0	0	0	0	0	0	0
637	16203995	kim**	2005-02-11	1	2009-08-19	1			0			0	2	2	2	2	2	2	2	2	2	2	2	2	2	2	2	2
638	16101868	yoon**	2005-02-15	1	2005-05-07	1	IM3	2005-04-15	1	2005-05-07	pneumonia	0	2	2	2	2	2	2	2	2	2	2	2	2	2	2	2	2
639	16204095	im**	2005-02-22	1	2006-12-20	1			1	2007-05-18	Sudden death	0	2	2	2	2	2	2	2	2	2	2	2	2	2	2	2	2
640	05094795	park**	2005-02-23 14:54:00	1	2012-12-03	0	IM1	2007-02-22	0			0	2	2	2	2	2	2	2	2	2	2	2	2	2	2	2	2
641	16274548	kim**	2005-02-25	0	2014-03-20	1			0			0	2	2	2	2	2	2	2	2	2	2	2	2	2	2	2	2
642	11404171	park**	2005-03-02	0	2014-03-25	1	TS		0			0	2	2	2	2	2	2	2	2	2	2	2	2	2	2	2	2
643	01260891	lee**	2005-03-04	1	2014-05-22	0	URO	2005-03-04	0			0	2	2	2	2	2	2	2	2	2	2	2	2	2	2	2	2
644	16178347	lee**	2005-03-07	0	2014-05-26	1			0			0	2	2	2	2	2	2	2	2	2	2	2	2	2	2	2	2
645	09384047	jang**	2005-03-08	0	2014-04-14	1			0			0	2	2	2	2	2	2	2	2	2	2	2	2	2	2	2	2
646	14038081	lee**	2005-03-08	1	2009-10-20	1	ER	2009-08-13	0			0	2	2	2	2	2	2	2	2	2	2	2	2	2	2	2	2
647	15357828	kim**	2005-03-08	1	2012-06-01	0	ER	2012-05-17	1	2012-06-02	AMI	0	2	2	2	2	2	2	2	2	2	2	2	2	2	2	2	2
648	16324322	yoo**	2005-03-08	1	2005-12-28	0	ER	2005-03-08	1	2006-09-13	cholangiocarcinoma	0	2	2	2	2	2	2	2	2	2	2	2	2	2	2	2	2
649	10207151	ahn**	2005-03-14	0	2013-03-20	1			0			0	2	2	2	2	2	2	2	2	2	2	2	2	2	2	2	2
650	16337395	jun**	2005-03-17 06:26:00	1	2012-07-02	1			0			0	2	2	2	2	2	2	2	2	2	2	2	2	2	2	2	2
651	07330509	chun**	2005-03-22	0	2013-08-21	1			0			0	2	2	2	2	2	2	2	2	2	2	2	2	2	2	2	2
652	16394549	kim**	2005-03-23 06:51:00	1	2005-03-23	1			0			1	0	0	0	0	0	0	0	0	0	0	0	0	0	0	0	0
653	06419014	lee**	2005-03-31	1	2011-02-21	1			0			0	2	2	2	2	2	2	2	2	2	2	2	2	2	2	2	2
654	09413264	kim**	2005-04-08	1	2013-04-04	1			0			0	2	2	2	2	2	2	2	2	2	2	2	2	2	2	2	2
655	16150987	seo**	2005-04-11	1	2011-02-16	1			0			0	2	2	2	2	2	2	2	2	2	2	2	2	2	2	2	2
656	13263989	park**	2005-04-18	0	2014-04-08	1			0			0	2	2	2	2	2	2	2	2	2	2	2	2	2	2	2	2
657	16086648	jung**	2005-04-19	1	2010-07-06	1			0			1	0	0	0	0	0	0	0	0	0	0	0	0	0	0	0	0
658	13064748	kim**	2005-04-23	1	2009-08-18	0	SM	2003-04-30	0			1	0	0	0	0	0	0	0	0	0	0	0	0	0	0	0	0
659	16532136	kim**	2005-04-28 07:11:00	1	2005-04-28	1			0			0	2	2	2	2	2	2	2	2	2	2	2	2	2	2	2	2
660	16589233	kim**	2005-04-29	1	2005-04-29	1			0			0	2	2	2	2	2	2	2	2	2	2	2	2	2	2	2	2
661	16645634	jun**	2005-05-23 14:21:00	1	2010-03-30	0	GS	2005-07-01	0			0	2	2	2	2	2	2	2	2	2	2	2	2	2	2	2	2
662	16692674	lee**	2005-05-24	1	2006-03-09	1			0			1	1	0	0	0	0	0	0	0	0	0	0	0	0	0	0	0	콩코르정(+), 몇년째 지방에서 복용중
663	16554651	rho**	2005-05-25	0	2014-05-26	1			0			0	2	2	2	2	2	2	2	2	2	2	2	2	2	2	2	2
664	16505804	kim**	2005-06-07	1	2010-09-17	0	URO	2005-06-07	0			1	1	0	0	0	0	0	0	0	0	0	0	0	0	0	0	0
665	16621049	cha**	2005-06-08	1	2013-01-03	1			0			0	2	2	2	2	2	2	2	2	2	2	2	2	2	2	2	2
666	16706610	kim**	2005-06-08 07:06:00	1	2005-06-08	1			0			1	1	0	0	0	0	0	0	0	0	0	0	0	0	0	0	0	삼성병원 내원당시, 운동부하검사 했으나, 검사시 심박수 떨어짐. 이유는 모름.
667	08071050	lee**	2005-06-10 16:53:00	1	2013-04-15	0	IM7	2010-06-08	1	2013-04-27	pneumonia	0	2	2	2	2	2	2	2	2	2	2	2	2	2	2	2	2
668	16592578	kwon**	2005-06-13	1	2011-03-15	0	OS		0			0	2	2	2	2	2	2	2	2	2	2	2	2	2	2	2	2
669	16345493	kim**	2005-06-16	1	2012-01-11	0	GS	2006-01-13	0			0	2	2	2	2	2	2	2	2	2	2	2	2	2	2	2	2
670	16771515	lee**	2005-06-19 15:07:00	1	2011-02-25	0	TS	2005-07-05	0			0	2	2	2	2	2	2	2	2	2	2	2	2	2	2	2	2
671	16369725	shin**	2005-06-20	0	2014-01-02	1			0			0	2	2	2	2	2	2	2	2	2	2	2	2	2	2	2	2
672	10419002	rho**	2005-06-28	1	2008-01-05	1	ER	2008-01-03	1	2008-01-06	ICH	0	2	2	2	2	2	2	2	2	2	2	2	2	2	2	2	2
673	16851314	shin**	2005-07-01	1	2008-03-19	1			0			1	0	0	0	0	0	0	0	0	0	0	0	0	0	0	0	0
674	16859589	yoo**	2005-07-01	1	2007-04-26	1			0			0	2	2	2	2	2	2	2	2	2	2	2	2	2	2	2	2
675	10996549	kim**	2005-07-05	1	2011-07-19	1			0			0	2	2	2	2	2	2	2	2	2	2	2	2	2	2	2	2
676	16887461	kim**	2005-07-13	0	2013-10-07	1			0			0	2	2	2	2	2	2	2	2	2	2	2	2	2	2	2	2
677	16911825	lee**	2005-07-15 16:28:00	1	2005-08-23	0	IM5	2005-08-05	1		폐암. 전화 f/u	1	1	0	0	0	0	0	0	0	0	0	0	0	0	0	0	1	사망.폐암
678	01755511	yoon**	2005-07-22	0	2014-04-11	1			0			0	2	2	2	2	2	2	2	2	2	2	2	2	2	2	2	2
679	14739285	seo**	2005-07-22	1	2006-04-17	0	IM6	2006-03-23	1	2006-04-23	prostate ca	0	2	2	2	2	2	2	2	2	2	2	2	2	2	2	2	2
680	03933939	shin**	2005-07-26 10:33:00	1	2012-04-20	0	URO	2009-09-05	0			0	2	2	2	2	2	2	2	2	2	2	2	2	2	2	2	2
681	12725994	rho**	2005-08-04	1	2012-02-01	1			0			0	2	2	2	2	2	2	2	2	2	2	2	2	2	2	2	2
682	02712043	lee**	2005-08-11	1	2005-08-11	1			0			1	0	0	0	0	0	0	0	0	0	0	0	0	0	0	0	0
683	16698014	lee**	2005-08-11	1	2005-08-11	1			0			1	0	0	0	0	0	0	0	0	0	0	0	0	0	0	0	0
684	16533656	yoon**	2005-08-22	0	2013-08-21	1			0			0	2	2	2	2	2	2	2	2	2	2	2	2	2	2	2	2
685	17120370	kim**	2005-08-24 15:55:00	1	2005-09-03	1	TS		1	2005-09-03	congenital malformations of cardiac chambers and connection	0	2	2	2	2	2	2	2	2	2	2	2	2	2	2	2	2
686	17086609	cho**	2005-08-31	0	2014-04-07	1			0			0	2	2	2	2	2	2	2	2	2	2	2	2	2	2	2	2
687	17117745	kim**	2005-09-01	1	2005-09-05	1			0			1	0	0	0	0	0	0	0	0	0	0	0	0	0	0	0	0
688	12956752	kim**	2005-09-02 19:27:00	1	2005-12-15	0	IMZ	2005-08-24	1	2005-09-05	HCMP	0	2	2	2	2	2	2	2	2	2	2	2	2	2	2	2	2
689	17034365	lee**	2005-09-05	0	2014-01-08	1	NR		0			0	2	2	2	2	2	2	2	2	2	2	2	2	2	2	2	2
690	03717193	kang**	2005-09-16	1	2005-09-16	1			0			0	2	2	2	2	2	2	2	2	2	2	2	2	2	2	2	2
691	01645630	lee**	2005-09-23	1	2005-09-23	1			0			1	0	0	0	0	0	0	0	0	0	0	0	0	0	0	0	0
692	17255759	rho**	2005-09-26 17:23:00	1	2006-03-27	0	IM1		1	2006-03-27	cholangiocarcinoma	0	2	2	2	2	2	2	2	2	2	2	2	2	2	2	2	2
693	17248368	jang**	2005-09-30	0	2013-12-23	1			0			0	2	2	2	2	2	2	2	2	2	2	2	2	2	2	2	2
694	05939720	hwang**	2005-10-05	1	2006-02-01	1			0			1	0	0	0	0	0	0	0	0	0	0	0	0	0	0	0	0
695	17120802	lee**	2005-10-06	0	2014-04-17	1			0			0	2	2	2	2	2	2	2	2	2	2	2	2	2	2	2	2
696	16574604	song	2005-10-06 08:37:00	1	2006-02-23	1			0			0	2	2	2	2	2	2	2	2	2	2	2	2	2	2	2	2
697	17273771	min	2005-10-06 08:56:00	1	2005-10-12	1			0			0	2	2	2	2	2	2	2	2	2	2	2	2	2	2	2	2
698	17300145	kim**	2005-10-07	1	2010-03-10	1			0			0	2	2	2	2	2	2	2	2	2	2	2	2	2	2	2	2
699	16343323	jung**	2005-10-12 09:33:00	1	2013-10-24	0	SM	2010-02-17	0			0	2	2	2	2	2	2	2	2	2	2	2	2	2	2	2	2
700	16429227	park**	2005-10-17	1	2012-01-11	0	ER	2005-10-17	1	2012-01-11	liver cell carcinoma	0	2	2	2	2	2	2	2	2	2	2	2	2	2	2	2	2
701	17268012	kim**	2005-10-19	1	2005-10-19	1			0			0	2	2	2	2	2	2	2	2	2	2	2	2	2	2	2	2
702	13956517	lee**	2005-10-21	1	2005-10-21	1			0			1	0	0	0	0	0	0	0	0	0	0	0	0	0	0	0	0
703	17335192	kim**	2005-10-21	1	2006-12-07	0	URO	2005-11-09	0			1	1	0	0	0	0	0	0	0	1	0	0	0	0	0	0	0	실신. 2번. 세브란스 갔으나 별다른 치료 없다. 이뇨제 처방받음
704	17214671	kim**	2005-10-26	0	2013-12-16	1			0			0	2	2	2	2	2	2	2	2	2	2	2	2	2	2	2	2
705	08444159	kim**	2005-10-27	1	2009-05-14	1			0			1	0	0	0	0	0	0	0	0	0	0	0	0	0	0	0	0
706	10289773	Choi**	2005-11-02	0	2013-12-02	1			0			0	2	2	2	2	2	2	2	2	2	2	2	2	2	2	2	2
707	17302505	kim**	2005-11-07	1	2009-11-19	1	PED		0			0	2	2	2	2	2	2	2	2	2	2	2	2	2	2	2	2
708	17341232	lee**	2005-11-08	1	2005-11-08	1			0			0	2	2	2	2	2	2	2	2	2	2	2	2	2	2	2	2
709	16971155	shin**	2005-11-10	1	2005-11-29	0	IM9	2004-11-29	0			0	2	2	2	2	2	2	2	2	2	2	2	2	2	2	2	2
710	02223222	ahn**	2005-11-11	0	2014-02-27	1			0			0	2	2	2	2	2	2	2	2	2	2	2	2	2	2	2	2
711	00276309	lee**	2005-11-16	1	2006-03-14	1			0			0	2	2	2	2	2	2	2	2	2	2	2	2	2	2	2	2
712	01994301	yoon**	2005-11-16	1	2008-07-01	1	NR	2007-01-29	0			0	2	2	2	2	2	2	2	2	2	2	2	2	2	2	2	2
713	17471607	kim**	2005-11-16 09:19:00	1	2005-12-07	1	NR		0			0	2	2	2	2	2	2	2	2	2	2	2	2	2	2	2	2
714	11138131	kimm	2005-11-29	1	2009-06-24	1			0			0	2	2	2	2	2	2	2	2	2	2	2	2	2	2	2	2
715	06251568	kwon**	2005-12-01	1	2013-02-28	1	NR		0			0	2	2	2	2	2	2	2	2	2	2	2	2	2	2	2	2
716	16027986	Choi**	2005-12-02	1	2011-01-10	1			0			0	2	2	2	2	2	2	2	2	2	2	2	2	2	2	2	2
717	02558250	GUIZ*	2005-12-02 15:43:00	1	2007-01-17	0	IM6	2005-12-28	0			0	2	2	2	2	2	2	2	2	2	2	2	2	2	2	2	2
718	17453416	bae**	2005-12-06	0	2014-05-02	1			0			0	2	2	2	2	2	2	2	2	2	2	2	2	2	2	2	2
719	14882891	kang**	2005-12-13	0	2013-05-29	1			0			0	2	2	2	2	2	2	2	2	2	2	2	2	2	2	2	2
720	14800251	hong**	2005-12-16 17:18:00	1	2006-11-13	0	IM3	2006-08-29	1	2006-11-19	lung ca	0	2	2	2	2	2	2	2	2	2	2	2	2	2	2	2	2
721	17632163	moon*	2005-12-23	1	2006-04-27	1			0			1	0	0	0	0	0	0	0	0	0	0	0	0	0	0	0	0
722	17622623	gwak**	2005-12-28 07:08:00	1	2005-12-28	1			0			0	2	2	2	2	2	2	2	2	2	2	2	2	2	2	2	2
723	17671470	im**	2006-01-06	1	2006-01-18	1			0			0	2	2	2	2	2	2	2	2	2	2	2	2	2	2	2	2
724	00392384	lee**	2006-01-09	0	2013-10-16	1			0			0	2	2	2	2	2	2	2	2	2	2	2	2	2	2	2	2
725	17330665	yoon**	2006-01-11	1	2006-03-06	1			0			1	1	0	0	0	0	0	0	0	0	0	0	0	0	0	0	0	거부
726	13083057	hong**	2006-01-12	1	2008-03-06	1			0			0	2	2	2	2	2	2	2	2	2	2	2	2	2	2	2	2
727	17735167	chae**	2006-01-13 15:55:00	0	2014-03-05	1			0			0	2	2	2	2	2	2	2	2	2	2	2	2	2	2	2	2
728	08612060	jung**	2006-01-18 09:54:00	1	2010-03-20	0	ER	2006-01-11	1	2010-03-20	old age	0	2	2	2	2	2	2	2	2	2	2	2	2	2	2	2	2
729	17397033	lee**	2006-01-22 15:39:00	1	2007-01-10	0	IM6	2006-07-26	1	2007-01-10	T-cell lymphoma	0	2	2	2	2	2	2	2	2	2	2	2	2	2	2	2	2
730	09912534	park**	2006-01-25	1	2007-05-14	1			1	2007-09-03	HCC	0	2	2	2	2	2	2	2	2	2	2	2	2	2	2	2	2
731	06662865	oh**	2006-01-25 13:13:00	0	2014-04-15	1			0			0	2	2	2	2	2	2	2	2	2	2	2	2	2	2	2	2
732	17629181	ahn**	2006-01-27	1	2012-09-13	0	GS	2006-03-08	0			0	2	2	2	2	2	2	2	2	2	2	2	2	2	2	2	2
733	17811717	Choi**	2006-02-02	1	2006-02-02	1			0			0	2	2	2	2	2	2	2	2	2	2	2	2	2	2	2	2
734	07041627	baek**	2006-02-08	1	2006-08-10	1	ER	2006-06-14	1	2006-09-11	thymoma	0	2	2	2	2	2	2	2	2	2	2	2	2	2	2	2	2
735	17767654	lee**	2006-02-08	1	2006-06-15	1			0			1	0	0	0	0	0	0	0	0	0	0	0	0	0	0	0	0
736	17734898	park**	2006-02-09	1	2007-07-04	0	GS	2006-02-09	0			1	0	0	0	0	0	0	0	0	0	0	0	0	0	0	0	0
737	17235836	lee**	2006-02-09	1	2009-02-16	1			0			0	2	2	2	2	2	2	2	2	2	2	2	2	2	2	2	2
738	04362189	yoo**	2006-02-14 14:30:00	0	2014-05-27	1			0			0	2	2	2	2	2	2	2	2	2	2	2	2	2	2	2	2
739	17891090	kim	2006-02-24	1	2010-09-03	0	NS	2006-05-22	0			0	2	2	2	2	2	2	2	2	2	2	2	2	2	2	2	2
740	05149837	kim	2006-03-02 15:08:00	0	2013-06-12	1			0			0	2	2	2	2	2	2	2	2	2	2	2	2	2	2	2	2
741	17908390	lee**	2006-03-05 10:31:00	1	2007-06-15	1	PED		1	2007-06-15	metabolic syndrome	0	2	2	2	2	2	2	2	2	2	2	2	2	2	2	2	2
742	16853103	jung**	2006-03-06 16:16:00	1	2011-08-03	0	URO		0			0	2	2	2	2	2	2	2	2	2	2	2	2	2	2	2	2
743	04527885	park**	2006-03-16	0	2014-03-20	1			0			0	2	2	2	2	2	2	2	2	2	2	2	2	2	2	2	2
744	17846009	song**	2006-03-20	1	2012-07-04	1			0			0	2	2	2	2	2	2	2	2	2	2	2	2	2	2	2	2
745	12020505	kim**	2006-03-22	1	2008-01-02	1			0			0	2	2	2	2	2	2	2	2	2	2	2	2	2	2	2	2
746	16710484	joo**	2006-03-22	0	2013-12-31	1	PED		0			0	2	2	2	2	2	2	2	2	2	2	2	2	2	2	2	2
747	17998953	im**	2006-03-22	1	2006-03-02	1			0			1	0	0	0	0	0	0	0	0	0	0	0	0	0	0	0	0
748	17166154	moon*	2006-03-22	0	2014-02-18	1			0			0	2	2	2	2	2	2	2	2	2	2	2	2	2	2	2	2
749	17994375	shin**	2006-03-24	1	2006-05-09	1			0			1	1	0	0	0	0	0	0	0	0	0	0	0	0	0	0	0	이상 없음.
750	18046057	kim**	2006-03-28	0	2014-04-29	1			0			0	2	2	2	2	2	2	2	2	2	2	2	2	2	2	2	2
751	15766318	Choi**	2006-04-03	0	2014-02-19	1			0			0	2	2	2	2	2	2	2	2	2	2	2	2	2	2	2	2
752	18080707	han**	2006-04-07	1	2006-09-27	1			0			0	2	2	2	2	2	2	2	2	2	2	2	2	2	2	2	2
753	17869790	han**	2006-04-07	1	2006-04-02	1			0			1	0	0	0	0	0	0	0	0	0	0	0	0	0	0	0	0
754	16773911	lee**	2006-04-10	0	2014-03-18	1			0			0	2	2	2	2	2	2	2	2	2	2	2	2	2	2	2	2
755	18023245	yoon**	2006-04-10	1	2009-01-12	1			0			1	0	0	0	0	0	0	0	0	0	0	0	0	0	0	0	0
756	07789947	Choi**	2006-04-11 13:53:00	1	2006-11-08	1			1	2007-02-15	bronchial ca	0	2	2	2	2	2	2	2	2	2	2	2	2	2	2	2	2
757	14890971	kwon**	2006-04-12	1	2007-02-08	0	ENT	2006-05-16	0			0	2	2	2	2	2	2	2	2	2	2	2	2	2	2	2	2
758	00318889	park**	2006-04-19	1	2006-10-11	1			0			0	2	2	2	2	2	2	2	2	2	2	2	2	2	2	2	2
759	14539364	kwon**	2006-04-20	0	2014-04-16	1			0			0	2	2	2	2	2	2	2	2	2	2	2	2	2	2	2	2
760	01142595	kim**	2006-04-24 15:04:00	1	2009-03-08	0	IMZ	2006-04-20	1	2009-03-17	rectal ca	0	2	2	2	2	2	2	2	2	2	2	2	2	2	2	2	2
761	05632629	lee**	2006-04-26	0	2014-05-12	1			0			0	2	2	2	2	2	2	2	2	2	2	2	2	2	2	2	2
762	18175087	Choi**	2006-05-02	1	2006-06-08	1			0			0	2	2	2	2	2	2	2	2	2	2	2	2	2	2	2	2
763	01232487	lee**	2006-05-03	0	2014-05-09	1			0			0	2	2	2	2	2	2	2	2	2	2	2	2	2	2	2	2
764	18066457	kim**	2006-05-03	1	2008-06-02	1			0			0	2	2	2	2	2	2	2	2	2	2	2	2	2	2	2	2
765	18049423	jang**	2006-05-12	1	2006-05-12	1			0			1	1	0	0	0	0	0	0	0	0	0	0	0	0	0	0	0	거부
766	18174848	kim**	2006-05-16	0	2014-03-05	1			0			0	2	2	2	2	2	2	2	2	2	2	2	2	2	2	2	2
767	18051604	jang**	2006-05-16	1	2009-04-24	0	IM1	2007-03-10	0			0	2	2	2	2	2	2	2	2	2	2	2	2	2	2	2	2
768	03272487	nam**	2006-05-22	1	2007-09-07	0	IM6	2006-11-20	1	2007-09-09	brain tumor	0	2	2	2	2	2	2	2	2	2	2	2	2	2	2	2	2
769	10254575	kim**	2006-05-29	0	2014-04-14	1			0			0	2	2	2	2	2	2	2	2	2	2	2	2	2	2	2	2
770	18316488	kim**	2006-06-05	1	2006-06-05	1			0			0	2	2	2	2	2	2	2	2	2	2	2	2	2	2	2	2
771	00968136	kim**	2006-06-06 15:31:00	1	2008-05-06	1			0			0	2	2	2	2	2	2	2	2	2	2	2	2	2	2	2	2
772	05128672	park**	2006-06-08	0	2014-04-10	1			0			0	2	2	2	2	2	2	2	2	2	2	2	2	2	2	2	2
773	16949332	shin**	2006-06-08	1	2006-06-16	1			0			0	2	2	2	2	2	2	2	2	2	2	2	2	2	2	2	2
774	18325761	Choi**	2006-06-08	1	2006-06-08	1			0			1	0	0	0	0	0	0	0	0	0	0	0	0	0	0	0	0
775	14160375	shin**	2006-06-09	0	2014-04-29	1			0			0	2	2	2	2	2	2	2	2	2	2	2	2	2	2	2	2
776	18294205	park**	2006-06-15	1	2006-09-27	1			0			0	2	2	2	2	2	2	2	2	2	2	2	2	2	2	2	2
777	18367202	kim**	2006-06-15	1	2006-07-20	1			0			1	0	0	0	0	0	0	0	0	0	0	0	0	0	0	0	0
778	12641740	lee**	2006-06-15 16:14:00	1	2013-10-04	0	NS	2004-09-14	0			0	2	2	2	2	2	2	2	2	2	2	2	2	2	2	2	2
779	08758007	gong**	2006-06-21	0	2014-03-26	1			0			0	2	2	2	2	2	2	2	2	2	2	2	2	2	2	2	2
780	18418065	jung**	2006-06-21	1	2006-06-21	1			0			1	1	0	0	0	0	0	0	0	0	0	0	0	0	0	0	0	이상 없음. 경상대 다니고 있다.
781	18014195	lee**	2006-06-23	1	2007-06-27	1			0			0	2	2	2	2	2	2	2	2	2	2	2	2	2	2	2	2
782	09326823	kang**	2006-06-29 19:17:00	0	2012-07-04	0	DER	2009-06-16	0			0	2	2	2	2	2	2	2	2	2	2	2	2	2	2	2	2
783	18465528	Choi**	2006-07-07	0	2014-03-13	1			0			0	2	2	2	2	2	2	2	2	2	2	2	2	2	2	2	2
784	04976522	koo**	2006-07-19	0	2014-05-15	1	NR		0			0	2	2	2	2	2	2	2	2	2	2	2	2	2	2	2	2
785	18563965	jung**	2006-07-21	0	2014-03-26	1			0			0	2	2	2	2	2	2	2	2	2	2	2	2	2	2	2	2
786	06415155	lee**	2006-07-23 15:07:00	1	2006-08-08	1			0			0	2	2	2	2	2	2	2	2	2	2	2	2	2	2	2	2
787	18142472	jun**	2006-07-26	0	2014-04-01	1	NR		0			0	2	2	2	2	2	2	2	2	2	2	2	2	2	2	2	2
788	18488059	park**	2006-07-26 19:51:00	1	2007-03-06	1			0			0	2	2	2	2	2	2	2	2	2	2	2	2	2	2	2	2
789	18619406	kim**	2006-07-31 17:15:00	1	2009-10-15	1	NR		0			0	2	2	2	2	2	2	2	2	2	2	2	2	2	2	2	2
790	18601335	eoh**	2006-08-03	0	2013-12-10	1			0			0	2	2	2	2	2	2	2	2	2	2	2	2	2	2	2	2
791	18404031	hong**	2006-08-09	0	2014-03-19	1			0			0	2	2	2	2	2	2	2	2	2	2	2	2	2	2	2	2
792	18230360	kim**	2006-08-09	0	2014-05-21	1			0			0	2	2	2	2	2	2	2	2	2	2	2	2	2	2	2	2
793	18353205	kim**	2006-08-15 18:54:00	1	2007-03-02	0	IM6	2007-01-15	1	2007-04-19	bronchial ca	0	2	2	2	2	2	2	2	2	2	2	2	2	2	2	2	2
794	00962536	yoo**	2006-08-16	0	2014-05-07	1			0			0	2	2	2	2	2	2	2	2	2	2	2	2	2	2	2	2
795	18535766	jung**	2006-08-16	1	2006-11-06	1			0			1	0	0	0	0	0	0	0	0	0	0	0	0	0	0	0	0
796	16933715	kim**	2006-08-18	1	2012-02-18	1	ER	2011-05-18	1	2012-02-20	stomach ca	0	2	2	2	2	2	2	2	2	2	2	2	2	2	2	2	2
797	17698552	jang**	2006-08-23	1	2006-08-23	1			0			1	0	0	0	0	0	0	0	0	0	0	0	0	0	0	0	0
798	12362054	lee**	2006-08-25	1	2013-03-06	0	IM1	2006-08-25	0			0	2	2	2	2	2	2	2	2	2	2	2	2	2	2	2	2
799	18724515	kim**	2006-08-30	1	2007-06-21	1			0			1	0	0	0	0	0	0	0	0	0	0	0	0	0	0	0	0
800	03625029	shin**	2006-09-05 14:23:00	0	2013-07-25	1			0			0	2	2	2	2	2	2	2	2	2	2	2	2	2	2	2	2
801	18788919	oh**	2006-09-08	1	2009-11-17	1			0			0	2	2	2	2	2	2	2	2	2	2	2	2	2	2	2	2
802	18778013	jung**	2006-09-11	1	2007-07-13	1			0			0	2	2	2	2	2	2	2	2	2	2	2	2	2	2	2	2
803	18758190	im**	2006-09-13	1	2012-08-27	0	IM1	2012-05-22	0			0	2	2	2	2	2	2	2	2	2	2	2	2	2	2	2	2
804	10076535	heo**	2006-09-14	1	2014-05-08	0	OS	2011-11-24	0			0	2	2	2	2	2	2	2	2	2	2	2	2	2	2	2	2
805	18836883	lee**	2006-09-20	0	2014-03-13	1			0			0	2	2	2	2	2	2	2	2	2	2	2	2	2	2	2	2
806	18704469	kim**	2006-09-29	0	2014-05-15	1			0			0	2	2	2	2	2	2	2	2	2	2	2	2	2	2	2	2
807	05921097	yang**	2006-10-02	1	2009-01-05	1			0			0	2	2	2	2	2	2	2	2	2	2	2	2	2	2	2	2
808	02161922	im**	2006-10-03 20:46:00	1	2007-03-06	1			0			0	2	2	2	2	2	2	2	2	2	2	2	2	2	2	2	2
809	18815431	hwang**	2006-10-11	1	2007-06-13	0	URO	2006-10-11	1	2007-07-15	prostate ca	0	2	2	2	2	2	2	2	2	2	2	2	2	2	2	2	2
810	00726233	jung**	2006-10-11 14:33:00	1	2006-10-11	1	ER	2000-12-02	0			0	2	2	2	2	2	2	2	2	2	2	2	2	2	2	2	2
811	14330628	Choi**	2006-10-12 20:45:00	0	2014-05-26	1			0			0	2	2	2	2	2	2	2	2	2	2	2	2	2	2	2	2
812	12605265	jung**	2006-10-16	0	2014-04-16	1			0			0	2	2	2	2	2	2	2	2	2	2	2	2	2	2	2	2
813	00730735	shin**	2006-10-19 15:43:00	0	2014-01-27	1			0			0	2	2	2	2	2	2	2	2	2	2	2	2	2	2	2	2
814	17235247	min**	2006-10-30 15:34:00	1	2006-11-03	1	NR		0			0	2	2	2	2	2	2	2	2	2	2	2	2	2	2	2	2
815	04894617	joo**	2006-10-31	1	2013-05-02	1			0			0	2	2	2	2	2	2	2	2	2	2	2	2	2	2	2	2
816	02653575	park**	2006-11-03 06:34:00	0	2013-05-29	1			0			0	2	2	2	2	2	2	2	2	2	2	2	2	2	2	2	2
817	18877729	kim**	2006-11-04 15:45:00	1	2014-01-10	0	IM1		0			0	2	2	2	2	2	2	2	2	2	2	2	2	2	2	2	2
818	18610551	bang**	2006-11-10	1	2006-11-10	1			0			0	2	2	2	2	2	2	2	2	2	2	2	2	2	2	2	2
819	15091382	kwon**	2006-11-28	0	2014-04-23	1			0			0	2	2	2	2	2	2	2	2	2	2	2	2	2	2	2	2
820	19142059	kim**	2006-12-05	1	2006-12-05	1			0			0	2	2	2	2	2	2	2	2	2	2	2	2	2	2	2	2
821	18933885	im**	2006-12-05 15:20:00	1	2011-02-23	1			0			0	2	2	2	2	2	2	2	2	2	2	2	2	2	2	2	2
822	17754506	jung**	2006-12-12 15:22:00	0	2014-02-20	1			0			0	2	2	2	2	2	2	2	2	2	2	2	2	2	2	2	2
823	03105549	nam**	2006-12-15	1	2013-04-10	0	ENT	2009-11-19	0			0	2	2	2	2	2	2	2	2	2	2	2	2	2	2	2	2
824	09325938	kim**	2006-12-22 16:06:00	1	2007-09-14	0	IMZ	2007-08-20	0			0	2	2	2	2	2	2	2	2	2	2	2	2	2	2	2	2
825	19097609	kim**	2006-12-26	1	2006-12-26	1			0			0	2	2	2	2	2	2	2	2	2	2	2	2	2	2	2	2
826	19209493	kim**	2006-12-27	1	2007-05-03	1			0			0	2	2	2	2	2	2	2	2	2	2	2	2	2	2	2	2
827	17234482	park**	2006-12-28	0	2014-02-06	1			0			0	2	2	2	2	2	2	2	2	2	2	2	2	2	2	2	2
828	01318840	sung**	2006-12-30 12:56:00	0	2013-11-27	1			0			0	2	2	2	2	2	2	2	2	2	2	2	2	2	2	2	2
829	19170490	kim**	2007-01-03	1	2007-09-18	1			0			0	2	2	2	2	2	2	2	2	2	2	2	2	2	2	2	2
830	19240508	han**	2007-01-05	1	2007-01-05	1			0			1	0	0	0	0	0	0	0	0	0	0	0	0	0	0	0	0
831	10872148	shim**	2007-01-08 20:51:00	0	2013-09-26	1	NR		0			0	2	2	2	2	2	2	2	2	2	2	2	2	2	2	2	2
832	19216624	lee**	2007-01-09	1	2007-04-05	1			0			0	2	2	2	2	2	2	2	2	2	2	2	2	2	2	2	2
833	19233537	yoon**	2007-01-09	1	2007-01-16	1			0			0	2	2	2	2	2	2	2	2	2	2	2	2	2	2	2	2
834	09164940	lee**	2007-01-10	1	2013-04-30	0	SM	2012-11-14	0			0	2	2	2	2	2	2	2	2	2	2	2	2	2	2	2	2
835	19223891	Choi**	2007-01-17	1	2009-05-04	1			0			0	2	2	2	2	2	2	2	2	2	2	2	2	2	2	2	2
836	19180417	lee**	2007-01-23	1	2007-02-28	1			0			0	2	2	2	2	2	2	2	2	2	2	2	2	2	2	2	2
837	19076453	park**	2007-01-24	0	2014-04-28	1			0			0	2	2	2	2	2	2	2	2	2	2	2	2	2	2	2	2
838	19249435	hwang**	2007-01-24	1	2007-05-03	1			0			1	0	0	0	0	0	0	0	0	0	0	0	0	0	0	0	0
839	02137235	jung**	2007-01-25	0	2014-05-15	1			0			0	2	2	2	2	2	2	2	2	2	2	2	2	2	2	2	2
840	19131325	cho**	2007-01-25 11:26:00	0	2014-05-19	1			0			0	2	2	2	2	2	2	2	2	2	2	2	2	2	2	2	2
841	16314079	go**	2007-01-30 09:12:00	0	2014-01-15	1			0			0	2	2	2	2	2	2	2	2	2	2	2	2	2	2	2	2
842	19417627	lee**	2007-02-07 14:59:00	0	2014-05-27	1			0			0	2	2	2	2	2	2	2	2	2	2	2	2	2	2	2	2
843	09386171	cho**	2007-02-08	0	2014-04-18	1			0			0	2	2	2	2	2	2	2	2	2	2	2	2	2	2	2	2
844	14558589	kwon**	2007-02-14	0	2014-01-08	1			0			0	2	2	2	2	2	2	2	2	2	2	2	2	2	2	2	2
845	19475663	lee**	2007-02-21	1	2007-03-07	0	IM5	2007-02-21	0			1	0	0	0	0	0	0	0	0	0	0	0	0	0	0	0	0
846	19496015	go**	2007-02-21	1	2007-02-21	1			0			1	0	0	0	0	0	0	0	0	0	0	0	0	0	0	0	0
847	07075435	shin**	2007-02-22	0	2013-02-06	1			0			0	2	2	2	2	2	2	2	2	2	2	2	2	2	2	2	2
848	19433159	kim**	2007-02-22	1	2007-02-22	1			0			1	0	0	0	0	0	0	0	0	0	0	0	0	0	0	0	0
849	19221329	lee**	2007-02-27	1	2007-07-30	1	NR		0			0	2	2	2	2	2	2	2	2	2	2	2	2	2	2	2	2
850	19598722	hong**	2007-03-20 06:48:00	1	2007-03-20	1			0			1	0	0	0	0	0	0	0	0	0	0	0	0	0	0	0	0
851	19616916	Choi**	2007-03-21	1	2007-04-24	1			0			0	2	2	2	2	2	2	2	2	2	2	2	2	2	2	2	2
852	19556450	kim**	2007-03-22	1	2007-10-01	1			0			1	1	0	0	0	0	0	0	0	0	0	0	0	0	0	0	0
853	18479431	jung**	2007-03-27	1	2007-06-02	0	URO	2007-03-27	0			0	2	2	2	2	2	2	2	2	2	2	2	2	2	2	2	2
854	16266383	seol**	2007-04-02	0	2014-05-07	1			0			0	2	2	2	2	2	2	2	2	2	2	2	2	2	2	2	2
855	19647415	shin**	2007-04-05	0	2014-03-31	1			0			0	2	2	2	2	2	2	2	2	2	2	2	2	2	2	2	2
856	11671106	jang**	2007-04-07 15:22:00	1	2007-05-02	1			0			0	2	2	2	2	2	2	2	2	2	2	2	2	2	2	2	2
857	12518169	park**	2007-04-11 21:24:00	1	2007-04-13	1			0			0	2	2	2	2	2	2	2	2	2	2	2	2	2	2	2	2
858	19658185	kim**	2007-04-16	1	2007-08-01	0	OS	2007-04-16	0			0	2	2	2	2	2	2	2	2	2	2	2	2	2	2	2	2
859	19681482	kim**	2007-04-23	1	2012-02-24	1			0			0	2	2	2	2	2	2	2	2	2	2	2	2	2	2	2	2
860	19656332	Choi**	2007-04-25	0	2014-04-24	1			0			0	2	2	2	2	2	2	2	2	2	2	2	2	2	2	2	2
861	12805225	kim**	2007-05-03	0	2014-03-27	1			0			0	2	2	2	2	2	2	2	2	2	2	2	2	2	2	2	2
862	19804405	kim**	2007-05-08	1	2007-05-08	1			0			0	2	2	2	2	2	2	2	2	2	2	2	2	2	2	2	2
863	00898813	Choi**	2007-05-11	0	2014-02-28	1			0			0	2	2	2	2	2	2	2	2	2	2	2	2	2	2	2	2
864	19530272	shim**	2007-05-14	1	2009-05-21	0	OS	2007-05-14	0			1	0	0	0	0	0	0	0	0	0	0	0	0	0	0	0	0
865	13535042	kim**	2007-05-14 16:12:00	0	2014-05-15	1			0			0	2	2	2	2	2	2	2	2	2	2	2	2	2	2	2	2
866	11332096	park**	2007-05-16	0	2014-03-27	1			0			0	2	2	2	2	2	2	2	2	2	2	2	2	2	2	2	2
867	19776696	lee**	2007-05-18	1	2007-09-06	1			0			1	0	0	0	0	0	0	0	0	0	0	0	0	0	0	0	0
868	19775710	han**	2007-05-30	0	2014-05-14	1			0			0	2	2	2	2	2	2	2	2	2	2	2	2	2	2	2	2
869	06340051	park**	2007-07-02	0	2014-05-26	1			0			0	2	2	2	2	2	2	2	2	2	2	2	2	2	2	2	2
870	01221052	kwon**	2007-07-03	1	2007-08-23	1			0			0	2	2	2	2	2	2	2	2	2	2	2	2	2	2	2	2
871	01535375	jung**	2007-07-06	0	2014-02-06	1			0			0	2	2	2	2	2	2	2	2	2	2	2	2	2	2	2	2
872	19607062	kim**	2007-07-10	1	2008-12-09	0	OS	2007-07-10	0			1	0	0	0	0	0	0	0	0	0	0	0	0	0	0	0	0
873	17011834	kim**	2007-07-11	1	2007-07-13	0	DER	2007-07-11	0			1	0	0	0	0	0	0	0	0	0	0	0	0	0	0	0	0
874	20104008	park**	2007-07-13	1	2007-07-13	1			0			1	0	0	0	0	0	0	0	0	0	0	0	0	0	0	0	0
875	02113435	kim**	2007-07-18	0	2013-10-22	1			0			0	2	2	2	2	2	2	2	2	2	2	2	2	2	2	2	2
876	08909283	Choi**	2007-07-18	0	2013-10-01	1			0			0	2	2	2	2	2	2	2	2	2	2	2	2	2	2	2	2
877	20047253	kim**	2007-07-18	0	2014-05-17	1			0			0	2	2	2	2	2	2	2	2	2	2	2	2	2	2	2	2
878	20182024	lee**	2007-07-23 23:18:00	1	2007-07-26	1			1	2007-07-26	HCMP	0	2	2	2	2	2	2	2	2	2	2	2	2	2	2	2	2
879	00853830	lee**	2007-07-25	0	2014-04-25	1			0			0	2	2	2	2	2	2	2	2	2	2	2	2	2	2	2	2
880	20043022	kim**	2007-07-25	1	2014-05-14	1			0			0	2	2	2	2	2	2	2	2	2	2	2	2	2	2	2	2
881	02005820	jin**	2007-07-31	0	2013-05-14	1			0			0	2	2	2	2	2	2	2	2	2	2	2	2	2	2	2	2
882	01268226	yang**	2007-07-31 15:35:00	0	2014-05-22	1			0			0	2	2	2	2	2	2	2	2	2	2	2	2	2	2	2	2
883	18385925	jung**	2007-08-06	1	2011-08-18	0	REH	2007-11-26	0			0	2	2	2	2	2	2	2	2	2	2	2	2	2	2	2	2
884	20195994	yoo**	2007-08-08	1	2008-01-10	1			0			1	0	0	0	0	0	0	0	0	0	0	0	0	0	0	0	0
885	20040302	kim**	2007-08-13	1	2007-09-14	0	RT	2007-08-13	1	2007-10-11	stomach ca	0	2	2	2	2	2	2	2	2	2	2	2	2	2	2	2	2
886	20154021	oh**	2007-08-14	1	2014-02-05	0	GS	2009-12-18	0			0	2	2	2	2	2	2	2	2	2	2	2	2	2	2	2	2
887	20029316	yang**	2007-08-20	1	2011-07-21	0	OS	2010-07-08	0			1	1	0	0	0	0	0	0	0	0	0	0	0	0	0	0	0	이상 없음.
888	10883087	han**	2007-08-22	1	2014-02-25	0	IM1	2008-01-28	0			0	2	2	2	2	2	2	2	2	2	2	2	2	2	2	2	2
889	20283800	lee**	2007-08-22	1	2007-08-22	1			0			0	2	2	2	2	2	2	2	2	2	2	2	2	2	2	2	2
890	20306820	kim**	2007-08-22 07:00:00	1	2007-08-22	1			0			0	2	2	2	2	2	2	2	2	2	2	2	2	2	2	2	2
891	14821023	hong**	2007-08-24	0	2014-03-13	1			0			0	2	2	2	2	2	2	2	2	2	2	2	2	2	2	2	2
892	12241449	kim**	2007-08-29	1	2011-11-17	0	DEN	2008-04-03	0			1	0	0	0	0	0	0	0	0	0	0	0	0	0	0	0	0
893	20247398	shin**	2007-09-12	0	2013-12-19	1			0			0	2	2	2	2	2	2	2	2	2	2	2	2	2	2	2	2
894	19343687	kim**	2007-09-13	1	2011-09-07	0	IM4	2009-02-23	0			0	2	2	2	2	2	2	2	2	2	2	2	2	2	2	2	2
895	00384204	kim**	2007-09-17	1	2009-12-04	0	IM3	2007-09-17	0			0	2	2	2	2	2	2	2	2	2	2	2	2	2	2	2	2
896	20427350	jung**	2007-09-20 14:26:00	1	2010-07-13	0	ER	2007-12-31	0			0	2	2	2	2	2	2	2	2	2	2	2	2	2	2	2	2
897	16518541	lee**	2007-09-23 12:04:00	1	2008-07-17	1			1	2008-07-22	ARDS	0	2	2	2	2	2	2	2	2	2	2	2	2	2	2	2	2
898	08844852	park**	2007-10-02	1	2009-09-16	1			0			0	2	2	2	2	2	2	2	2	2	2	2	2	2	2	2	2
899	20483338	kim**	2007-10-05 13:43:00	0	2013-11-27	1			0			0	2	2	2	2	2	2	2	2	2	2	2	2	2	2	2	2
900	00429244	lee**	2007-10-10	0	2014-05-13	1			0			0	2	2	2	2	2	2	2	2	2	2	2	2	2	2	2	2
901	20076048	ahn**	2007-10-11	0	2014-04-03	1			0			0	2	2	2	2	2	2	2	2	2	2	2	2	2	2	2	2
902	20510337	lee**	2007-10-11 09:27:00	1	2008-01-23	0	ENT	2008-01-08	0			0	2	2	2	2	2	2	2	2	2	2	2	2	2	2	2	2
903	20237111	won**	2007-10-17	1	2008-04-21	1			0			1	0	0	0	0	0	0	0	0	0	0	0	0	0	0	0	0
904	19783667	lee**	2007-10-31	1	2007-10-31	1			0			0	2	2	2	2	2	2	2	2	2	2	2	2	2	2	2	2
905	02121337	heo**	2007-11-07	0	2013-11-21	1			0			0	2	2	2	2	2	2	2	2	2	2	2	2	2	2	2	2
906	20628782	ahn**	2007-11-19	1	2007-11-19	1			0			0	2	2	2	2	2	2	2	2	2	2	2	2	2	2	2	2
907	09488329	shin**	2007-11-19 06:34:00	1	2008-06-09	0	OPH	2001-01-20	0			0	2	2	2	2	2	2	2	2	2	2	2	2	2	2	2	2
908	14519245	gwak**	2007-11-21	0	2014-02-12	1			0			0	2	2	2	2	2	2	2	2	2	2	2	2	2	2	2	2
909	15756159	chun**	2007-11-22	0	2014-05-15	1			0			0	2	2	2	2	2	2	2	2	2	2	2	2	2	2	2	2
910	20492152	lee**	2007-11-22	1	2008-05-29	1			0			0	2	2	2	2	2	2	2	2	2	2	2	2	2	2	2	2
911	15371262	park**	2007-11-28	1	2007-11-28	1			0			0	2	2	2	2	2	2	2	2	2	2	2	2	2	2	2	2
912	00831285	Choi**	2007-11-30	1	2013-12-02	0	URO	2007-11-30	0			0	2	2	2	2	2	2	2	2	2	2	2	2	2	2	2	2
913	20593590	jung**	2007-12-04	0	2014-02-12	1			0			0	2	2	2	2	2	2	2	2	2	2	2	2	2	2	2	2
914	20718188	shin**	2007-12-04	0	2014-03-03	1			0			0	2	2	2	2	2	2	2	2	2	2	2	2	2	2	2	2
915	01120052	chae**	2007-12-06	1	2008-11-20	1			0			1	0	0	0	0	0	0	0	0	0	0	0	0	0	0	0	0
916	07855338	park**	2007-12-13	0	2014-04-24	1			0			0	2	2	2	2	2	2	2	2	2	2	2	2	2	2	2	2
917	16542573	Choi**	2007-12-17	1	2012-05-08	1	NR	2007-12-17	0			0	2	2	2	2	2	2	2	2	2	2	2	2	2	2	2	2
918	01036461	ahn**	2007-12-18	0	2014-05-09	1			0			0	2	2	2	2	2	2	2	2	2	2	2	2	2	2	2	2
919	03348560	kim**	2007-12-24 17:14:00	1	2008-03-16	1			1	2008-03-16	renal cell ca	0	2	2	2	2	2	2	2	2	2	2	2	2	2	2	2	2
920	00113299	yoo**	2007-12-31 16:28:00	1	2010-08-01	0	IM5	2010-04-07	1	2010-08-01	sepsis	0	2	2	2	2	2	2	2	2	2	2	2	2	2	2	2	2
921	05331641	kim**	2008-01-04	0	2013-08-09	1			0			0	2	2	2	2	2	2	2	2	2	2	2	2	2	2	2	2
922	20859782	yoo**	2008-01-07	1	2008-01-07	1			0			1	0	0	0	0	0	0	0	0	0	0	0	0	0	0	0	0
923	11387377	kim**	2008-01-09 13:06:00	0	2013-08-17	0	EM	2013-08-09	0			0	2	2	2	2	2	2	2	2	2	2	2	2	2	2	2	2
924	11407604	yang**	2008-01-11 11:54:00	1	2008-04-17	0	IM1	2008-01-11	1	2008-04-17	LC	0	2	2	2	2	2	2	2	2	2	2	2	2	2	2	2	2
925	20887048	cho**	2008-01-14	1	2008-11-03	1			0			1	1	0	0	0	0	0	0	0	0	1	0	0	0	0	0	0	약물치료됨. 약물은 모름
926	20852493	Choi**	2008-01-16 06:26:00	1	2012-01-04	1			0			0	2	2	2	2	2	2	2	2	2	2	2	2	2	2	2	2
927	17439072	kim**	2008-01-17	0	2014-02-20	1			0			0	2	2	2	2	2	2	2	2	2	2	2	2	2	2	2	2
928	01557966	kang**	2008-01-18	1	2009-07-03	0	FM	2008-01-18	1	2009-08-06	malignant neoplasm of pyriform sinus	0	2	2	2	2	2	2	2	2	2	2	2	2	2	2	2	2
929	00925634	seol**	2008-01-23	1	2014-05-14	0	IM5	2008-01-23	0			0	2	2	2	2	2	2	2	2	2	2	2	2	2	2	2	2
930	20926415	yoo**	2008-01-23	0	2013-11-20	1			0			0	2	2	2	2	2	2	2	2	2	2	2	2	2	2	2	2
931	20946600	kim**	2008-01-24	1	2008-04-24	1			0			1	1	0	0	0	0	0	0	0	0	0	0	0	0	0	0	0	이상 없음.
932	06745254	park**	2008-01-30	0	2013-01-09	1			0			0	2	2	2	2	2	2	2	2	2	2	2	2	2	2	2	2
933	13762400	baek**	2008-02-02	0	2013-10-30	1			0			0	2	2	2	2	2	2	2	2	2	2	2	2	2	2	2	2
934	20889248	park**	2008-02-05	0	2014-01-14	1			0			0	2	2	2	2	2	2	2	2	2	2	2	2	2	2	2	2
935	21004712	im**	2008-02-09 10:47:00	1	2008-10-24	0	ER	2008-10-02	1	2008-10-24	CHF	0	2	2	2	2	2	2	2	2	2	2	2	2	2	2	2	2
936	10013923	han**	2008-02-13	0	2014-02-27	1			0			0	2	2	2	2	2	2	2	2	2	2	2	2	2	2	2	2
937	20820700	lee**	2008-02-14	0	2014-02-20	1			0			0	2	2	2	2	2	2	2	2	2	2	2	2	2	2	2	2
938	21032171	kim**	2008-02-15 12:53:00	1	2008-02-15	1			0			0	2	2	2	2	2	2	2	2	2	2	2	2	2	2	2	2
939	20996650	sohn**	2008-02-18	0	2014-04-10	1			0			0	2	2	2	2	2	2	2	2	2	2	2	2	2	2	2	2
940	20748596	chun**	2008-02-18	1	2008-02-18	1			0			0	2	2	2	2	2	2	2	2	2	2	2	2	2	2	2	2
941	19434437	park**	2008-02-25 06:05:00	0	2014-03-05	1			0			0	2	2	2	2	2	2	2	2	2	2	2	2	2	2	2	2
942	20978423	han**	2008-02-26 06:48:00	0	2013-04-05	1			0			0	2	2	2	2	2	2	2	2	2	2	2	2	2	2	2	2
943	20813298	kim**	2008-02-27	0	2012-12-17	1			0			0	2	2	2	2	2	2	2	2	2	2	2	2	2	2	2	2
944	21050764	yeom**	2008-02-28	0	2014-02-12	1			0			0	2	2	2	2	2	2	2	2	2	2	2	2	2	2	2	2
945	20935686	lee**	2008-02-29	1	2010-01-15	0	URO	2008-02-29	0			0	2	2	2	2	2	2	2	2	2	2	2	2	2	2	2	2
946	19362138	kwon**	2008-03-04	1	2012-03-28	0	NR		0			0	2	2	2	2	2	2	2	2	2	2	2	2	2	2	2	2
947	19730326	cho**	2008-03-07	1	2008-04-15	1			0			1	1	0	0	0	0	0	0	0	0	0	0	0	0	0	0	0	이상 없음.
948	12244169	shin**	2008-03-13	0	2014-03-31	1			0			0	2	2	2	2	2	2	2	2	2	2	2	2	2	2	2	2
949	18440936	jung**	2008-03-14	0	2014-01-17	1			0			0	2	2	2	2	2	2	2	2	2	2	2	2	2	2	2	2
950	21187361	go**	2008-03-18 13:56:00	0	2014-05-20	1			0			0	2	2	2	2	2	2	2	2	2	2	2	2	2	2	2	2
951	07907844	park**	2008-03-19	1	2013-11-18	0	DER	2008-03-19	0			0	2	2	2	2	2	2	2	2	2	2	2	2	2	2	2	2
952	21220334	yoo**	2008-03-25 20:54:00	0	2014-03-12	1			0			0	2	2	2	2	2	2	2	2	2	2	2	2	2	2	2	2
953	21192954	rho**	2008-04-01	0	2014-02-27	1			0			0	2	2	2	2	2	2	2	2	2	2	2	2	2	2	2	2
954	08599415	park**	2008-04-02	0	2014-04-28	1			0			0	2	2	2	2	2	2	2	2	2	2	2	2	2	2	2	2
955	20839234	kim**	2008-04-02	1	2008-04-02	1			0			1	0	0	0	0	0	0	0	0	0	0	0	0	0	0	0	0
956	17584776	kim**	2008-04-10	0	2014-05-07	1			0			0	2	2	2	2	2	2	2	2	2	2	2	2	2	2	2	2
957	21168258	kim**	2008-04-10	0	2014-05-20	1			0			0	2	2	2	2	2	2	2	2	2	2	2	2	2	2	2	2
958	21237293	im**	2008-04-10 18:40:00	0	2014-04-23	1			0			0	2	2	2	2	2	2	2	2	2	2	2	2	2	2	2	2
959	16237244	Choi**	2008-04-14	1	2012-10-09	0	IM1	2012-03-15	0			1	1	0	0	0	0	0	0	0	0	0	0	0	0	0	0	0	이상 없음.
960	08931417	joo**	2008-04-15	0	2014-04-08	1			0			0	2	2	2	2	2	2	2	2	2	2	2	2	2	2	2	2
961	17377679	Choi**	2008-04-16	0	2013-06-27	1			0			0	2	2	2	2	2	2	2	2	2	2	2	2	2	2	2	2
962	21295006	kim**	2008-04-20 15:21:00	0	2014-04-23	1			0			0	2	2	2	2	2	2	2	2	2	2	2	2	2	2	2	2
963	21208305	jung**	2008-04-23	1	2012-01-09	1			0			0	2	2	2	2	2	2	2	2	2	2	2	2	2	2	2	2
964	02762150	im**	2008-04-23	1	2008-07-28	1			0			0	2	2	2	2	2	2	2	2	2	2	2	2	2	2	2	2
965	17388602	lee**	2008-04-23	1	2010-02-05	1			0			1	0	0	0	0	0	0	0	0	0	0	0	0	0	0	0	0
966	18302164	kim**	2008-04-23	1	2010-03-16	1			0			0	2	2	2	2	2	2	2	2	2	2	2	2	2	2	2	2
967	21350361	sung**	2008-04-27 14:06:00	0	2014-03-10	1			0			0	2	2	2	2	2	2	2	2	2	2	2	2	2	2	2	2
968	21309220	yoon**	2008-04-28 16:41:00	0	2014-03-12	1			0			0	2	2	2	2	2	2	2	2	2	2	2	2	2	2	2	2
969	21278009	pi**	2008-05-07 16:02:00	0	2014-04-21	1			0			0	2	2	2	2	2	2	2	2	2	2	2	2	2	2	2	2
970	18296580	kim**	2008-05-07 20:04:00	0	2014-01-23	1			0			0	2	2	2	2	2	2	2	2	2	2	2	2	2	2	2	2
971	21390095	kim**	2008-05-08	1	2014-02-05	0	IM4	2010-02-10	0			0	2	2	2	2	2	2	2	2	2	2	2	2	2	2	2	2
972	21465265	lee**	2008-05-20	1	2008-09-23	1			0			1	0	0	0	0	0	0	0	0	0	0	0	0	0	0	0	0
973	21402185	jung**	2008-05-22	1	2008-05-23	1	NR		0			0	2	2	2	2	2	2	2	2	2	2	2	2	2	2	2	2
974	21161530	park**	2008-05-26	1	2010-09-27	0	IM3	2009-02-16	0			1	0	0	0	0	0	0	0	0	0	0	0	0	0	0	0	0
975	21482011	lee**	2008-05-30	1	2008-06-04	1			0			1	0	0	0	0	0	0	0	0	0	0	0	0	0	0	0	0
976	21474995	moon*	2008-06-03 17:36:00	1	2008-07-01	1			0			0	2	2	2	2	2	2	2	2	2	2	2	2	2	2	2	2
977	21457288	lee**	2008-06-04	1	2008-06-04	1			0			1	0	0	0	0	0	0	0	0	0	0	0	0	0	0	0	0
978	05895853	byun**	2008-06-09	1	2010-11-19	1			1	2010-11-19	HCMP	0	2	2	2	2	2	2	2	2	2	2	2	2	2	2	2	2
979	21543743	lee**	2008-06-09 17:53:00	1	2008-06-25	1			0			0	2	2	2	2	2	2	2	2	2	2	2	2	2	2	2	2
980	01865380	shin**	2008-06-11	0	2014-03-05	1			0			0	2	2	2	2	2	2	2	2	2	2	2	2	2	2	2	2
981	21311111	kim**	2008-06-11	0	2014-04-02	1			0			0	2	2	2	2	2	2	2	2	2	2	2	2	2	2	2	2
982	21587587	lee**	2008-06-12	0	2013-12-18	1			0			0	2	2	2	2	2	2	2	2	2	2	2	2	2	2	2	2
983	21593917	sung**	2008-06-13 12:48:00	0	2014-02-07	1			0			0	2	2	2	2	2	2	2	2	2	2	2	2	2	2	2	2
984	06437036	lee**	2008-06-18	0	2014-05-13	1			0			0	2	2	2	2	2	2	2	2	2	2	2	2	2	2	2	2
985	21636403	kang**	2008-06-21 16:25:00	0	2014-05-14	1			0			0	2	2	2	2	2	2	2	2	2	2	2	2	2	2	2	2
986	18937342	kim**	2008-06-23	1	2009-08-18	0	DER	2008-07-25	0			1	1	0	0	0	0	0	0	0	0	0	0	0	0	0	0	0
987	16329859	kang**	2008-06-25	1	2013-01-18	0	IM1	2008-06-25	0			0	2	2	2	2	2	2	2	2	2	2	2	2	2	2	2	2
988	21548681	lee**	2008-06-25 13:38:00	1	2009-02-23	0	GS	2008-07-17	0			0	2	2	2	2	2	2	2	2	2	2	2	2	2	2	2	2
989	03961437	yang**	2008-06-26	1	2013-11-04	0	IM8	2012-03-21	0			0	2	2	2	2	2	2	2	2	2	2	2	2	2	2	2	2
990	21607766	kim**	2008-06-26 06:30:00	1	2009-03-16	1			0			1	0	0	0	0	0	0	0	0	0	0	0	0	0	0	0	0
991	21344306	lee**	2008-07-02	0	2014-03-06	1			0			0	2	2	2	2	2	2	2	2	2	2	2	2	2	2	2	2
992	14967239	jung**	2008-07-09	1	2009-12-09	1			0			0	2	2	2	2	2	2	2	2	2	2	2	2	2	2	2	2
993	21701280	jung**	2008-07-16	1	2009-12-17	1			1	2009-12-24	AMI	0	2	2	2	2	2	2	2	2	2	2	2	2	2	2	2	2
994	21712811	moon*	2008-07-18	1	2012-09-20	0	IMZ	2011-03-25	0			1	1	0	0	0	0	0	0	0	0	0	0	0	0	0	0	0
995	21598408	kim**	2008-07-21	0	2014-01-13	1			0			0	2	2	2	2	2	2	2	2	2	2	2	2	2	2	2	2
996	21710938	shim**	2008-07-21	1	2013-02-04	0	IM6	2008-07-21	0			0	2	2	2	2	2	2	2	2	2	2	2	2	2	2	2	2
997	17633553	kim**	2008-07-24	0	2014-04-16	1			0			0	2	2	2	2	2	2	2	2	2	2	2	2	2	2	2	2
998	21801470	bae**	2008-07-30	0	2014-02-19	1			0			0	2	2	2	2	2	2	2	2	2	2	2	2	2	2	2	2
999	02807837	kim**	2008-07-30	1	2013-09-26	0	DER	2008-08-19	0			0	2	2	2	2	2	2	2	2	2	2	2	2	2	2	2	2
1000	17868917	kwon**	2008-08-03 15:58:00	0	2014-05-20	1			0			0	2	2	2	2	2	2	2	2	2	2	2	2	2	2	2	2
1001	16454153	gwak**	2008-08-06	1	2008-08-06	1			0			1	1	0	0	0	0	0	0	0	0	0	0	0	0	0	0	0	답답하다. 검진상 판막이 느슨해졌다. 병원은 가지 않았다.
1002	21331632	kim**	2008-08-06	1	2008-08-06	1			0			1	0	0	0	0	0	0	0	0	0	0	0	0	0	0	0	0
1003	21765563	lee**	2008-08-06	1	2012-01-19	1			0			0	2	2	2	2	2	2	2	2	2	2	2	2	2	2	2	2
1004	21854234	lee**	2008-08-07	0	2014-02-12	1			0			0	2	2	2	2	2	2	2	2	2	2	2	2	2	2	2	2
1005	00555723	kim**	2008-08-13	1	2012-07-19	1			0			1	0	0	0	0	0	0	0	0	0	0	0	0	0	0	0	0
1006	21866796	baek**	2008-08-13	0	2014-01-02	1			0			0	2	2	2	2	2	2	2	2	2	2	2	2	2	2	2	2
1007	00458084	cha**	2008-08-13	1	2011-03-09	1			0			0	2	2	2	2	2	2	2	2	2	2	2	2	2	2	2	2
1008	21180380	kim**	2008-08-14	1	2012-04-19	1			0			0	2	2	2	2	2	2	2	2	2	2	2	2	2	2	2	2
1009	16258315	jang**	2008-08-15 16:02:00	1	2009-02-02	0	IM5	2008-09-09	1	2009-02-04	DM and renal complication	0	2	2	2	2	2	2	2	2	2	2	2	2	2	2	2	2
1010	21846109	park**	2008-08-20	1	2009-02-18	1			0			1	0	0	0	0	0	0	0	0	0	0	0	0	0	0	0	0
1011	16891730	park**	2008-08-27	1	2014-03-11	0	IM5	2009-04-09	0			0	2	2	2	2	2	2	2	2	2	2	2	2	2	2	2	2
1012	21396154	oh**	2008-08-27	1	2013-01-09	1			0			0	2	2	2	2	2	2	2	2	2	2	2	2	2	2	2	2
1013	21971681	baek**	2008-08-30 15:57:00	0	2013-12-19	1			0			0	2	2	2	2	2	2	2	2	2	2	2	2	2	2	2	2
1014	21991586	jung**	2008-09-02 00:10:00	0	2014-05-02	1	NR		0			0	2	2	2	2	2	2	2	2	2	2	2	2	2	2	2	2
1015	09855408	kim**	2008-09-03	1	2014-01-10	0	URO	2008-09-03	0			0	2	2	2	2	2	2	2	2	2	2	2	2	2	2	2	2
1016	21877756	shin**	2008-09-03	0	2014-02-20	1			0			0	2	2	2	2	2	2	2	2	2	2	2	2	2	2	2	2
1017	21817529	kim**	2008-09-09	1	2009-10-14	0	IM3	2008-09-09	0			0	2	2	2	2	2	2	2	2	2	2	2	2	2	2	2	2
1018	21949701	kim**	2008-09-09	1	2008-09-09	1			0			0	2	2	2	2	2	2	2	2	2	2	2	2	2	2	2	2
1019	21893738	yoon**	2008-09-11	1	2013-08-13	0	GS	2008-09-11	0			0	2	2	2	2	2	2	2	2	2	2	2	2	2	2	2	2
1020	08068461	jung**	2008-09-18	1	2008-09-23	1			0			0	2	2	2	2	2	2	2	2	2	2	2	2	2	2	2	2
1021	19896110	kang**	2008-09-24	1	2008-10-28	1	NR	2008-09-24	0			0	2	2	2	2	2	2	2	2	2	2	2	2	2	2	2	2
1022	22049514	seol**	2008-09-29	0	2013-10-25	1			0			0	2	2	2	2	2	2	2	2	2	2	2	2	2	2	2	2
1023	03636119	im**	2008-10-08	1	2008-11-05	0	ENT	2008-10-08	0			1	0	0	0	0	0	0	0	0	0	0	0	0	0	0	0	0
1024	21960470	cho**	2008-10-08	1	2008-10-20	0	OBGY	2008-10-08	0			0	2	2	2	2	2	2	2	2	2	2	2	2	2	2	2	2
1025	02811870	lee**	2008-10-13	1	2011-10-24	1		2010-11-22	0			0	2	2	2	2	2	2	2	2	2	2	2	2	2	2	2	2
1026	21934079	Choi**	2008-10-13	0	2014-04-14	1			0			0	2	2	2	2	2	2	2	2	2	2	2	2	2	2	2	2
1027	22094569	hwang**	2008-10-22	1	2012-09-20	1			0			0	2	2	2	2	2	2	2	2	2	2	2	2	2	2	2	2
1028	18250809	ahn**	2008-10-27	0	2014-05-07	1			0			0	2	2	2	2	2	2	2	2	2	2	2	2	2	2	2	2
1029	06967122	Choi**	2008-10-31	0	2013-10-24	1			0			0	2	2	2	2	2	2	2	2	2	2	2	2	2	2	2	2
1030	16620172	kim**	2008-11-19	0	2014-05-22	1			0			0	2	2	2	2	2	2	2	2	2	2	2	2	2	2	2	2
1031	10367532	jung**	2008-11-21 15:14:00	1	2012-07-04	1			0			1	1	0	0	0	0	0	0	0	0	0	0	0	0	0	0	0
1032	06965025	ahn**	2008-11-24	0	2013-12-16	1			0			0	2	2	2	2	2	2	2	2	2	2	2	2	2	2	2	2
1033	12517304	heo**	2008-11-24	1	2010-09-07	0	NS	2009-06-04	0			0	2	2	2	2	2	2	2	2	2	2	2	2	2	2	2	2
1034	19064076	kim**	2008-11-26	0	2014-05-14	1			0			0	2	2	2	2	2	2	2	2	2	2	2	2	2	2	2	2
1035	22346567	lee**	2008-11-26	1	2011-10-14	0	URO	2011-09-14	0			0	2	2	2	2	2	2	2	2	2	2	2	2	2	2	2	2
1036	22144464	jung**	2008-11-27	0	2014-03-07	1			0			0	2	2	2	2	2	2	2	2	2	2	2	2	2	2	2	2
1037	21888556	moon*	2008-11-27	1	2012-08-03	0	TS	2008-11-27	0			1	1	0	0	0	0	0	0	0	0	0	0	0	0	0	0	0	이상 없음.
1038	22077919	baek**	2008-11-27	1	2014-04-09	0	ENT	2009-04-29	0			0	2	2	2	2	2	2	2	2	2	2	2	2	2	2	2	2
1039	14585361	lee**	2008-11-28	0	2013-11-26	1			0			0	2	2	2	2	2	2	2	2	2	2	2	2	2	2	2	2
1040	08239403	Choi**	2008-11-30 15:46:00	0	2014-05-28	1			0			0	2	2	2	2	2	2	2	2	2	2	2	2	2	2	2	2
1041	22399572	kim**	2008-12-03	1	2009-02-04	1			0			0	2	2	2	2	2	2	2	2	2	2	2	2	2	2	2	2
1042	22062876	park**	2008-12-04	0	2013-12-11	1			0			0	2	2	2	2	2	2	2	2	2	2	2	2	2	2	2	2
1043	22416545	kim**	2008-12-05	0	2014-04-10	1			0			0	2	2	2	2	2	2	2	2	2	2	2	2	2	2	2	2
1044	22397792	lee**	2008-12-11	1	2009-04-16	1			0			0	2	2	2	2	2	2	2	2	2	2	2	2	2	2	2	2
1045	02222270	moon*	2008-12-11	1	2009-02-20	1			0			1	1	0	0	0	0	0	0	0	0	0	0	0	0	0	0	0	급성혈액암(+), 골수이식(+), 항암치료(+), 4~5년전.
1046	22384765	Choi**	2008-12-17	0	2014-03-26	1			0			0	2	2	2	2	2	2	2	2	2	2	2	2	2	2	2	2
1047	22392797	moon*	2008-12-17	1	2009-05-26	0	IM1	2008-12-17	0			1	0	0	0	0	0	0	0	0	0	0	0	0	0	0	0	0
1048	09869656	moon*	2008-12-18	0	2014-02-20	1			0			0	2	2	2	2	2	2	2	2	2	2	2	2	2	2	2	2
1049	22501094	lee**	2008-12-25 14:21:00	1	2009-01-04	1			1	2009-01-03	HCMP	0	2	2	2	2	2	2	2	2	2	2	2	2	2	2	2	2
1050	20714041	lee**	2008-12-30 15:27:00	1	2011-06-16	0	NS		0			0	2	2	2	2	2	2	2	2	2	2	2	2	2	2	2	2
1051	11442146	sohn**	2008-12-31	0	2013-07-04	1			0			0	2	2	2	2	2	2	2	2	2	2	2	2	2	2	2	2
1052	12016151	kim**	2009-01-02	1	2009-06-22	1	TS	2009-01-02	0			0	2	2	2	2	2	2	2	2	2	2	2	2	2	2	2	2
1053	02414561	moon*	2009-01-05	0	2014-04-10	1			0			0	2	2	2	2	2	2	2	2	2	2	2	2	2	2	2	2
1054	22495915	seol**	2009-01-06	1	2009-01-06	1			0			0	2	2	2	2	2	2	2	2	2	2	2	2	2	2	2	2
1055	11461651	kim**	2009-01-07	1	2013-11-14	0	ENT	2010-02-11	0			0	2	2	2	2	2	2	2	2	2	2	2	2	2	2	2	2
1056	16466660	hong**	2009-01-07	1	2010-01-11	0	IMZ	2009-10-05	0			0	2	2	2	2	2	2	2	2	2	2	2	2	2	2	2	2
1057	22588415	kim**	2009-01-13	0	2014-03-21	1			0			0	2	2	2	2	2	2	2	2	2	2	2	2	2	2	2	2
1058	22440812	park**	2009-01-15	1	2011-03-23	1			0			1	0	0	0	0	0	0	0	0	0	0	0	0	0	0	0	0
1059	22609329	kim**	2009-01-15	1	2009-01-15	1			0			1	0	0	0	0	0	0	0	0	0	0	0	0	0	0	0	0
1060	22589953	shin**	2009-01-21	1	2009-07-06	0	URO	2009-05-07	0			1	0	0	0	0	0	0	0	0	0	0	0	0	0	0	0	0
1061	15279630	lee**	2009-01-22	1	2013-04-04	1			0			0	2	2	2	2	2	2	2	2	2	2	2	2	2	2	2	2
1062	02466690	ok**	2009-01-23	0	2013-12-12	1			0			0	2	2	2	2	2	2	2	2	2	2	2	2	2	2	2	2
1063	13690642	kim**	2009-01-28	1	2010-08-23	1			0			0	2	2	2	2	2	2	2	2	2	2	2	2	2	2	2	2
1064	07394761	song**	2009-01-30 16:44:00	1	2013-03-25	0	IMZ	2013-01-03	0			0	2	2	2	2	2	2	2	2	2	2	2	2	2	2	2	2
1065	22461385	hwang**	2009-02-02	1	2009-12-02	0	IM3	2009-09-14	0			0	2	2	2	2	2	2	2	2	2	2	2	2	2	2	2	2
1066	22655559	park**	2009-02-06 14:28:00	1	2013-07-18	0	GS	2012-11-21	0			0	2	2	2	2	2	2	2	2	2	2	2	2	2	2	2	2
1067	18408093	park**	2009-02-11	1	2010-01-06	1			0			1	1	0	0	0	0	0	0	0	0	0	0	0	0	0	0	0
1068	22613951	lee**	2009-02-11	0	2014-04-30	1			0			0	2	2	2	2	2	2	2	2	2	2	2	2	2	2	2	2
1069	22522400	song**	2009-02-12	1	2009-02-12	1			0			0	2	2	2	2	2	2	2	2	2	2	2	2	2	2	2	2
1070	06150858	cha**	2009-02-13	1	2013-05-02	0	SM	2011-10-11	0			0	2	2	2	2	2	2	2	2	2	2	2	2	2	2	2	2
1071	22728332	song**	2009-02-17	0	2014-02-28	1			0			0	2	2	2	2	2	2	2	2	2	2	2	2	2	2	2	2
1072	04304675	ahn**	2009-02-20	0	2014-02-06	1			0			0	2	2	2	2	2	2	2	2	2	2	2	2	2	2	2	2
1073	22837346	oh**	2009-03-01 12:38:00	1	2011-07-05	0	ER	2011-05-19	0			0	2	2	2	2	2	2	2	2	2	2	2	2	2	2	2	2
1074	14959533	seo**	2009-03-03	0	2014-04-10	1			0			0	2	2	2	2	2	2	2	2	2	2	2	2	2	2	2	2
1075	09785215	Choi**	2009-03-04	0	2014-05-20	1			0			0	2	2	2	2	2	2	2	2	2	2	2	2	2	2	2	2
1076	06086537	kim**	2009-03-05	1	2010-04-14	0	SM	2009-04-10	0			0	2	2	2	2	2	2	2	2	2	2	2	2	2	2	2	2
1077	11432231	ahn**	2009-03-05	0	2014-05-15	1			0			0	2	2	2	2	2	2	2	2	2	2	2	2	2	2	2	2
1078	11068582	jung**	2009-03-06	0	2013-12-18	1			0			0	2	2	2	2	2	2	2	2	2	2	2	2	2	2	2	2
1079	22723953	kwon**	2009-03-10	1	2011-11-08	1			0			0	2	2	2	2	2	2	2	2	2	2	2	2	2	2	2	2
1080	22699955	yoo**	2009-03-11	1	2012-09-20	0	GS	2009-03-11	0			0	2	2	2	2	2	2	2	2	2	2	2	2	2	2	2	2
1081	18622219	han**	2009-03-13	0	2013-06-27	1			0			0	2	2	2	2	2	2	2	2	2	2	2	2	2	2	2	2
1082	01734767	kim**	2009-03-13	0	2014-04-15	1			0			0	2	2	2	2	2	2	2	2	2	2	2	2	2	2	2	2
1083	03360094	shin**	2009-03-17	0	2014-04-30	1	NS	2009-05-21	0			0	2	2	2	2	2	2	2	2	2	2	2	2	2	2	2	2
1084	04586565	oh**	2009-03-18	1	2010-03-17	0	IM6	2009-03-18	0			0	2	2	2	2	2	2	2	2	2	2	2	2	2	2	2	2
1085	07439251	kwon**	2009-03-20	1	2012-05-29	1			0			0	2	2	2	2	2	2	2	2	2	2	2	2	2	2	2	2
1086	22904604	kim**	2009-03-23	1	2012-02-03	1			0			0	2	2	2	2	2	2	2	2	2	2	2	2	2	2	2	2
1087	17328176	lee**	2009-03-25	1	2010-10-05	0	IM1	2009-09-16	0			0	2	2	2	2	2	2	2	2	2	2	2	2	2	2	2	2
1088	22905094	ahn**	2009-03-25	0	2014-04-24	1			0			0	2	2	2	2	2	2	2	2	2	2	2	2	2	2	2	2
1089	22924022	kim**	2009-03-25	0	2014-05-14	1			0			0	2	2	2	2	2	2	2	2	2	2	2	2	2	2	2	2
1090	06206849	jung**	2009-03-26	0	2013-10-16	1			0			0	2	2	2	2	2	2	2	2	2	2	2	2	2	2	2	2
1091	16062978	sohn**	2009-03-26	0	2014-03-05	1			0			0	2	2	2	2	2	2	2	2	2	2	2	2	2	2	2	2
1092	22853289	won**	2009-03-26	1	2009-05-14	1			0			0	2	2	2	2	2	2	2	2	2	2	2	2	2	2	2	2
1093	22928598	gwak**	2009-03-27 12:07:00	1	2011-05-04	1			0			0	2	2	2	2	2	2	2	2	2	2	2	2	2	2	2	2
1094	22943032	hong**	2009-03-30 15:46:00	0	2014-03-19	1			0			0	2	2	2	2	2	2	2	2	2	2	2	2	2	2	2	2
1095	22692518	kang**	2009-03-31	1	2009-03-31	1			0			0	2	2	2	2	2	2	2	2	2	2	2	2	2	2	2	2
1096	22353499	jung**	2009-04-03	1	2013-12-31	1	NR		0			0	2	2	2	2	2	2	2	2	2	2	2	2	2	2	2	2
1097	22584707	Choi**	2009-04-09	1	2009-04-09	1			0			0	2	2	2	2	2	2	2	2	2	2	2	2	2	2	2	2
1098	02376351	seo**	2009-04-14	0	2014-01-28	1	NR		0			0	2	2	2	2	2	2	2	2	2	2	2	2	2	2	2	2
1099	16469634	im**	2009-04-15	1	2012-01-27	0	DEN	2009-04-24	0			0	2	2	2	2	2	2	2	2	2	2	2	2	2	2	2	2
1100	07978497	cho**	2009-04-20	0	2014-04-16	1			0			0	2	2	2	2	2	2	2	2	2	2	2	2	2	2	2	2
1101	14192040	kim**	2009-04-21	0	2014-04-22	1			0			0	2	2	2	2	2	2	2	2	2	2	2	2	2	2	2	2
1102	20276914	mo**	2009-04-21 16:03:00	0	2014-05-26	1			0			0	2	2	2	2	2	2	2	2	2	2	2	2	2	2	2	2
1103	22753062	lee**	2009-04-22	1	2011-06-27	0	SM	2009-04-22	0			0	2	2	2	2	2	2	2	2	2	2	2	2	2	2	2	2
1104	22990858	nam**	2009-04-23	1	2009-04-23	1			0			0	2	2	2	2	2	2	2	2	2	2	2	2	2	2	2	2
1105	04728299	cho**	2009-04-27	0	2014-05-30	1			0			0	2	2	2	2	2	2	2	2	2	2	2	2	2	2	2	2
1106	13615168	heo**	2009-04-27	0	2014-04-21	1			0			0	2	2	2	2	2	2	2	2	2	2	2	2	2	2	2	2
1107	23068941	kim**	2009-04-27	1	2010-05-10	1			0			0	2	2	2	2	2	2	2	2	2	2	2	2	2	2	2	2
1108	05680170	seo**	2009-04-28	1	2009-09-04	0	ENT	2009-07-26	1	2009-09-08	CRf	0	2	2	2	2	2	2	2	2	2	2	2	2	2	2	2	2
1109	12160232	jung**	2009-04-30	1	2014-02-23	0	SM	2011-03-18	0			0	2	2	2	2	2	2	2	2	2	2	2	2	2	2	2	2
1110	22687840	moon*	2009-05-06	1	2012-10-11	1			0			0	2	2	2	2	2	2	2	2	2	2	2	2	2	2	2	2
1111	22945634	jun**	2009-05-06	1	2014-05-02	0	IM1	2011-06-21	0			0	2	2	2	2	2	2	2	2	2	2	2	2	2	2	2	2
1112	21599348	hyun**	2009-05-07	1	2009-09-02	1			0			1	0	0	0	0	0	0	0	0	0	0	0	0	0	0	0	0
1113	04280957	lee**	2009-05-12	0	2014-01-29	1			0			0	2	2	2	2	2	2	2	2	2	2	2	2	2	2	2	2
1114	23069386	byun**	2009-05-13	0	2014-05-07	1			0			0	2	2	2	2	2	2	2	2	2	2	2	2	2	2	2	2
1115	10455354	kim**	2009-05-14	0	2014-03-20	1			0			0	2	2	2	2	2	2	2	2	2	2	2	2	2	2	2	2
1116	23187187	jun**	2009-05-15	1	2009-05-15	1			0			0	2	2	2	2	2	2	2	2	2	2	2	2	2	2	2	2
1117	04289530	jung**	2009-05-20	0	2014-04-29	1			0			0	2	2	2	2	2	2	2	2	2	2	2	2	2	2	2	2
1118	23176891	kim**	2009-05-20	0	2014-05-22	1			0			0	2	2	2	2	2	2	2	2	2	2	2	2	2	2	2	2
1119	22382891	kim**	2009-05-21	0	2014-02-05	1			0			0	2	2	2	2	2	2	2	2	2	2	2	2	2	2	2	2
1120	22939679	kim**	2009-05-21	1	2014-04-03	0	IM1	2009-05-21	0			0	2	2	2	2	2	2	2	2	2	2	2	2	2	2	2	2
1121	21828459	sohn**	2009-05-22	0	2014-05-20	1	NR		0			0	2	2	2	2	2	2	2	2	2	2	2	2	2	2	2	2
1122	23047366	kang**	2009-05-25 10:55:00	1	2014-04-07	0	GS	2012-10-23	0			0	2	2	2	2	2	2	2	2	2	2	2	2	2	2	2	2
1123	23175063	kim**	2009-05-26	0	2014-02-14	1			0			0	2	2	2	2	2	2	2	2	2	2	2	2	2	2	2	2
1124	08637335	won**	2009-05-27	0	2013-08-27	1			0			0	2	2	2	2	2	2	2	2	2	2	2	2	2	2	2	2
1125	14706223	lee**	2009-05-28	0	2014-01-23	1			0			0	2	2	2	2	2	2	2	2	2	2	2	2	2	2	2	2
1126	23109358	han**	2009-05-29	1	2014-02-21	0	GS	2010-06-18	0			0	2	2	2	2	2	2	2	2	2	2	2	2	2	2	2	2
1127	03603531	kim**	2009-06-02	1	2010-09-14	1			0			0	2	2	2	2	2	2	2	2	2	2	2	2	2	2	2	2
1128	23267182	park**	2009-06-07 15:35:00	0	2014-03-13	1			0			0	2	2	2	2	2	2	2	2	2	2	2	2	2	2	2	2
1129	00824559	kim**	2009-06-08	0	2014-04-07	1			0			0	2	2	2	2	2	2	2	2	2	2	2	2	2	2	2	2
1130	11301485	ahn**	2009-06-11	1	2011-10-27	1			0			1	1	0	0	0	0	0	0	0	0	0	0	0	0	0	0	0
1131	23160313	kim**	2009-06-11	1	2009-06-11	1			0			0	2	2	2	2	2	2	2	2	2	2	2	2	2	2	2	2
1132	23289483	tak**	2009-06-12	0	2014-04-30	1			0			0	2	2	2	2	2	2	2	2	2	2	2	2	2	2	2	2
1133	10330602	park**	2009-06-15	0	2014-03-11	1	NR		0			0	2	2	2	2	2	2	2	2	2	2	2	2	2	2	2	2
1134	18240284	lee**	2009-06-17	0	2014-02-03	1			0			0	2	2	2	2	2	2	2	2	2	2	2	2	2	2	2	2
1135	13973989	kim**	2009-06-18	0	2014-02-05	1			0			0	2	2	2	2	2	2	2	2	2	2	2	2	2	2	2	2
1136	15170531	jung**	2009-06-18	0	2013-11-07	1			0			0	2	2	2	2	2	2	2	2	2	2	2	2	2	2	2	2
1137	16494515	kim**	2009-06-18 13:39:00	1	2012-03-26	0	ER	2012-03-05	0			0	2	2	2	2	2	2	2	2	2	2	2	2	2	2	2	2
1138	23309792	jang**	2009-06-23	1	2014-05-22	0	GS	2009-06-23	0			0	2	2	2	2	2	2	2	2	2	2	2	2	2	2	2	2
1139	17423585	oh**	2009-06-23 20:27:00	0	2014-04-16	1			0			0	2	2	2	2	2	2	2	2	2	2	2	2	2	2	2	2
1140	13066425	jung**	2009-07-01	1	2014-05-22	0	IM1	2012-04-19	0			0	2	2	2	2	2	2	2	2	2	2	2	2	2	2	2	2
1141	23349882	ha**	2009-07-01 11:26:00	0	2013-12-18	1			0			0	2	2	2	2	2	2	2	2	2	2	2	2	2	2	2	2
1142	23311218	park**	2009-07-01 17:22:00	0	2014-01-10	1			0			0	2	2	2	2	2	2	2	2	2	2	2	2	2	2	2	2
1143	23045081	hong**	2009-07-02	0	2013-03-21	1			0			0	2	2	2	2	2	2	2	2	2	2	2	2	2	2	2	2
1144	06139264	Choi**	2009-07-03	0	2014-04-09	1			0			0	2	2	2	2	2	2	2	2	2	2	2	2	2	2	2	2
1145	01743349	lee**	2009-07-07	1	2012-04-24	1			0			0	2	2	2	2	2	2	2	2	2	2	2	2	2	2	2	2
1146	11793893	cho**	2009-07-07 11:45:00	1	2012-09-21	0	IM4	2011-05-04	0			0	2	2	2	2	2	2	2	2	2	2	2	2	2	2	2	2
1147	23013062	lee**	2009-07-08	0	2014-04-24	1			0			0	2	2	2	2	2	2	2	2	2	2	2	2	2	2	2	2
1148	17831603	lee**	2009-07-15	0	2014-02-27	1			0			0	2	2	2	2	2	2	2	2	2	2	2	2	2	2	2	2
1149	23450724	choo**	2009-07-15	0	2014-02-13	1			0			0	2	2	2	2	2	2	2	2	2	2	2	2	2	2	2	2
1150	21738400	jung**	2009-07-15	1	2012-05-14	0	IM6	2009-07-15	1	2012-05-14	HCC	0	2	2	2	2	2	2	2	2	2	2	2	2	2	2	2	2
1151	07186135	eo**	2009-07-16	0	2014-01-08	1			0			0	2	2	2	2	2	2	2	2	2	2	2	2	2	2	2	2
1152	23105453	kim**	2009-07-16	1	2014-02-05	0	OPH	2009-07-16	0			0	2	2	2	2	2	2	2	2	2	2	2	2	2	2	2	2
1153	23500861	Choi**	2009-07-22	1	2011-10-05	1			0			0	2	2	2	2	2	2	2	2	2	2	2	2	2	2	2	2
1154	12684804	Choi**	2009-07-22	1	2010-10-15	0	URO	2009-07-22	0			0	2	2	2	2	2	2	2	2	2	2	2	2	2	2	2	2
1155	20780608	lee**	2009-07-22	1	2012-01-19	1			1	2012-01-19	cardiac arrest	0	2	2	2	2	2	2	2	2	2	2	2	2	2	2	2	2
1156	23519434	moon*	2009-07-22	1	2009-07-22	1			0			1	0	0	0	0	0	0	0	0	0	0	0	0	0	0	0	0
1157	23402086	kwon**	2009-07-22 09:04:00	1	2010-09-07	1			0			0	2	2	2	2	2	2	2	2	2	2	2	2	2	2	2	2
1158	13471104	kwon**	2009-07-22 13:30:00	1	2012-01-26	1			1	2012-01-17	Other and unspecified diffuse large B-cell lymphoma, extranodal and solid organ sites	0	2	2	2	2	2	2	2	2	2	2	2	2	2	2	2	2
1159	22341487	lee**	2009-07-23 14:52:00	0	2014-02-27	1			0			0	2	2	2	2	2	2	2	2	2	2	2	2	2	2	2	2
1160	19422470	kim**	2009-07-25 13:39:00	1	2009-08-07	0	ENT	2009-04-13	0			0	2	2	2	2	2	2	2	2	2	2	2	2	2	2	2	2
1161	23550594	lee**	2009-07-27 13:48:00	0	2014-03-26	1			0			0	2	2	2	2	2	2	2	2	2	2	2	2	2	2	2	2
1162	14451729	kim**	2009-07-29 16:16:00	0	2014-01-16	1			0			0	2	2	2	2	2	2	2	2	2	2	2	2	2	2	2	2
1163	15186998	kim**	2009-08-04	0	2014-04-11	1			0			0	2	2	2	2	2	2	2	2	2	2	2	2	2	2	2	2
1164	12999133	ahn**	2009-08-05	1	2011-09-18	1			1	2011-09-18	HCMP	0	2	2	2	2	2	2	2	2	2	2	2	2	2	2	2	2
1165	01764728	kim**	2009-08-06	0	2014-04-09	1			0			0	2	2	2	2	2	2	2	2	2	2	2	2	2	2	2	2
1166	05049937	jang**	2009-08-12	1	2013-06-11	0	SM	2009-08-12	0			0	2	2	2	2	2	2	2	2	2	2	2	2	2	2	2	2
1167	23652667	yang**	2009-08-15 15:55:00	1	2009-10-22	1			0			0	2	2	2	2	2	2	2	2	2	2	2	2	2	2	2	2
1168	15311996	kim**	2009-08-18	0	2013-11-08	1			0			0	2	2	2	2	2	2	2	2	2	2	2	2	2	2	2	2
1169	23491679	han**	2009-08-19	0	2014-03-26	1			0			0	2	2	2	2	2	2	2	2	2	2	2	2	2	2	2	2
1170	23657523	na**	2009-08-19 16:11:00	0	2013-12-10	1	TS		0			0	2	2	2	2	2	2	2	2	2	2	2	2	2	2	2	2
1171	23663542	park**	2009-08-20	1	2012-09-13	1			0			0	2	2	2	2	2	2	2	2	2	2	2	2	2	2	2	2
1172	23663515	park**	2009-08-20	0	2012-09-13	1			0			0	2	2	2	2	2	2	2	2	2	2	2	2	2	2	2	2
1173	23674687	im**	2009-08-20	1	2010-10-25	1	PED		0			0	2	2	2	2	2	2	2	2	2	2	2	2	2	2	2	2
1174	05916637	oh**	2009-08-27	0	2014-05-20	1			0			0	2	2	2	2	2	2	2	2	2	2	2	2	2	2	2	2
1175	11824359	lee**	2009-09-02	1	2009-10-22	1			0			0	2	2	2	2	2	2	2	2	2	2	2	2	2	2	2	2
1176	01947857	ahn**	2009-09-02	0	2013-06-12	1			0			0	2	2	2	2	2	2	2	2	2	2	2	2	2	2	2	2
1177	06534449	kim**	2009-09-03	1	2012-05-31	0	IM1	2011-09-14	0			0	2	2	2	2	2	2	2	2	2	2	2	2	2	2	2	2
1178	23742018	jung**	2009-09-07 13:44:00	0	2014-05-13	1	TS		0			0	2	2	2	2	2	2	2	2	2	2	2	2	2	2	2	2
1179	20236178	yoon**	2009-09-09	0	2013-04-11	1			0			0	2	2	2	2	2	2	2	2	2	2	2	2	2	2	2	2
1180	23646161	kim**	2009-09-09	1	2012-08-29	1			0			0	2	2	2	2	2	2	2	2	2	2	2	2	2	2	2	2
1181	23763602	bae**	2009-09-13 14:15:00	1	2009-09-23	1	PED		0			0	2	2	2	2	2	2	2	2	2	2	2	2	2	2	2	2
1182	16957195	lee**	2009-09-14	1	2014-03-25	0	GS	2012-04-09	0			0	2	2	2	2	2	2	2	2	2	2	2	2	2	2	2	2
1183	15537965	kim**	2009-09-15	0	2013-04-16	1			0			0	2	2	2	2	2	2	2	2	2	2	2	2	2	2	2	2
1184	23724537	Choi**	2009-09-16	0	2014-03-19	1			0			0	2	2	2	2	2	2	2	2	2	2	2	2	2	2	2	2
1185	15785113	jung**	2009-09-22	1	2011-12-16	0	IM4	2011-12-06	0			0	2	2	2	2	2	2	2	2	2	2	2	2	2	2	2	2
1186	11157002	sung**	2009-09-23	0	2014-02-17	1			0			0	2	2	2	2	2	2	2	2	2	2	2	2	2	2	2	2
1187	23857846	lee**	2009-09-23 06:39:00	0	2014-02-26	1			0			0	2	2	2	2	2	2	2	2	2	2	2	2	2	2	2	2
1188	22682621	ahn**	2009-09-25	1	2011-10-14	1			0			1	1	0	0	0	0	0	0	0	0	0	0	0	0	0	0	0
1189	23871619	baek**	2009-09-30	0	2014-05-26	1			0			0	2	2	2	2	2	2	2	2	2	2	2	2	2	2	2	2
1190	23838984	jung**	2009-10-05	1	2012-08-06	1			0			0	2	2	2	2	2	2	2	2	2	2	2	2	2	2	2	2
1191	11381683	kim**	2009-10-06	1	2014-05-02	0	SM	2011-11-22	0			0	2	2	2	2	2	2	2	2	2	2	2	2	2	2	2	2
1192	23900238	lee**	2009-10-06	0	2014-05-26	1			0			0	2	2	2	2	2	2	2	2	2	2	2	2	2	2	2	2
1193	15048274	hwang**	2009-10-15	0	2013-10-24	1			0			0	2	2	2	2	2	2	2	2	2	2	2	2	2	2	2	2
1194	21819130	seol**	2009-10-20	1	2014-03-21	0	OS	2010-06-23	0			0	2	2	2	2	2	2	2	2	2	2	2	2	2	2	2	2
1195	23952246	ahn**	2009-10-21	1	2009-10-28	1			0			1	1	0	0	0	0	0	0	0	0	0	0	0	0	0	0	0
1196	23668949	kim**	2009-10-26	0	2014-03-27	1			0			0	2	2	2	2	2	2	2	2	2	2	2	2	2	2	2	2
1197	24010255	oh**	2009-10-26 16:40:00	0	2014-03-18	1			0			0	2	2	2	2	2	2	2	2	2	2	2	2	2	2	2	2
1198	23607340	kim**	2009-10-27 06:45:00	0	2014-03-26	1			0			0	2	2	2	2	2	2	2	2	2	2	2	2	2	2	2	2
1199	23196442	park**	2009-10-29	0	2014-03-13	1			0			0	2	2	2	2	2	2	2	2	2	2	2	2	2	2	2	2
1200	17439287	go**	2009-11-04	0	2014-05-21	1			0			0	2	2	2	2	2	2	2	2	2	2	2	2	2	2	2	2
1201	06556188	jang**	2009-11-11	1	2012-10-18	1			0			0	2	2	2	2	2	2	2	2	2	2	2	2	2	2	2	2
1202	24040177	kim**	2009-11-11	0	2014-01-15	1			0			0	2	2	2	2	2	2	2	2	2	2	2	2	2	2	2	2
1203	23942069	kim**	2009-11-11 11:56:00	0	2014-05-21	1			0			0	2	2	2	2	2	2	2	2	2	2	2	2	2	2	2	2
1204	04569474	sohn**	2009-11-18	0	2014-02-20	1			0			0	2	2	2	2	2	2	2	2	2	2	2	2	2	2	2	2
1205	24165089	kim**	2009-11-18	1	2009-12-23	1			0			0	2	2	2	2	2	2	2	2	2	2	2	2	2	2	2	2
1206	24162051	shin**	2009-11-19	0	2014-04-24	1			0			0	2	2	2	2	2	2	2	2	2	2	2	2	2	2	2	2
1207	02747429	gwak**	2009-11-25 01:38:00	1	2011-03-24	1			1	2011-03-07	Pancreas ca.	0	2	2	2	2	2	2	2	2	2	2	2	2	2	2	2	2
1208	24047998	jang**	2009-11-26	0	2014-03-27	1			0			0	2	2	2	2	2	2	2	2	2	2	2	2	2	2	2	2
1209	02306796	kim**	2009-11-26	1	2011-03-14	0	OS	2009-12-10	0			0	2	2	2	2	2	2	2	2	2	2	2	2	2	2	2	2
1210	24073456	jun**	2009-12-01	1	2010-10-20	0	URO	2010-10-13	0			1	1	0	0	0	0	0	0	0	0	0	0	0	0	0	0	0	이상 없음.
1211	24268506	kwon**	2009-12-07	0	2014-05-21	1			0			0	2	2	2	2	2	2	2	2	2	2	2	2	2	2	2	2
1212	09970468	lee**	2009-12-07	0	2013-12-18	1			0			0	2	2	2	2	2	2	2	2	2	2	2	2	2	2	2	2
1213	24153965	oh**	2009-12-08	1	2013-12-23	0	GS	2010-01-14	0			0	2	2	2	2	2	2	2	2	2	2	2	2	2	2	2	2
1214	23936778	seo	2009-12-09	0	2013-11-21	1			0			0	2	2	2	2	2	2	2	2	2	2	2	2	2	2	2	2
1215	24301999	ahn**	2009-12-11 19:22:00	1	2010-03-07	0	IM1		1	2010-03-07	peritonitis	0	2	2	2	2	2	2	2	2	2	2	2	2	2	2	2	2
1216	24032239	min**	2009-12-16 18:34:00	1	2011-06-03	0	NS	2011-05-18	1	2011-06-03	AV fistula	0	2	2	2	2	2	2	2	2	2	2	2	2	2	2	2	2
1217	23707080	lee**	2009-12-17	1	2009-12-17	1			0			1	0	0	0	0	0	0	0	0	0	0	0	0	0	0	0	0
1218	09226286	kang**	2009-12-23	1	2012-10-22	0	SM	2011-03-30	0			1	1	0	0	0	0	0	0	0	0	0	0	0	0	0	0	0
1219	05044295	lee**	2009-12-24	0	2014-02-20	1			0			0	2	2	2	2	2	2	2	2	2	2	2	2	2	2	2	2
1220	14149316	han**	2009-12-24	0	2014-04-24	1			0			0	2	2	2	2	2	2	2	2	2	2	2	2	2	2	2	2
1221	17101490	Choi**	2009-12-24	0	2014-04-16	1			0			0	2	2	2	2	2	2	2	2	2	2	2	2	2	2	2	2
1222	24337699	park**	2009-12-24 14:44:00	1	2010-11-11	1			0			0	2	2	2	2	2	2	2	2	2	2	2	2	2	2	2	2
1223	04879931	bae**	2009-12-29	0	2014-04-08	1			0			0	2	2	2	2	2	2	2	2	2	2	2	2	2	2	2	2
1224	20858468	kwon**	2009-12-30	0	2014-02-07	1			0			0	2	2	2	2	2	2	2	2	2	2	2	2	2	2	2	2
1225	21529952	kim**	2010-01-06	1	2012-05-10	1			0			1	0	0	0	0	0	0	0	0	0	0	0	0	0	0	0	0
1226	24401590	kim**	2010-01-06	1	2010-06-15	1	TS	2010-01-06	0			0	2	2	2	2	2	2	2	2	2	2	2	2	2	2	2	2
1227	24428421	lee**	2010-01-06	1	2010-04-28	0	URO	2010-01-11	0			1	1	0	0	0	0	0	0	0	0	0	0	0	0	0	0	0	이상 없음.
1228	17271348	cho**	2010-01-07	0	2014-03-21	1			0			0	2	2	2	2	2	2	2	2	2	2	2	2	2	2	2	2
1229	04706998	shin**	2010-01-10 15:08:00	0	2014-02-20	1			0			0	2	2	2	2	2	2	2	2	2	2	2	2	2	2	2	2
1230	23908917	lee**	2010-01-11 17:19:00	1	2010-05-14	0	IM6	2010-02-12	1	2010-05-14	bronchial ca	0	2	2	2	2	2	2	2	2	2	2	2	2	2	2	2	2
1231	24326291	Choi**	2010-01-13	1	2010-04-07	1			0			1	0	0	0	0	0	0	0	0	0	0	0	0	0	0	0	0
1232	24402252	kim**	2010-01-14 15:15:00	1	2010-06-09	1			1	2010-06-09	low weight	0	2	2	2	2	2	2	2	2	2	2	2	2	2	2	2	2
1233	23194877	kim**	2010-01-16 17:26:00	1	2010-05-06	1			1	2010-05-08	sigmoid ca	0	2	2	2	2	2	2	2	2	2	2	2	2	2	2	2	2
1234	13700028	kim**	2010-01-20	1	2012-04-12	1			0			1	0	0	0	0	0	0	0	0	0	0	0	0	0	0	0	0
1235	24435746	lee**	2010-01-26	0	2013-06-20	1			0			0	2	2	2	2	2	2	2	2	2	2	2	2	2	2	2	2
1236	24530708	jung**	2010-01-28	1	2010-02-09	1			0			0	2	2	2	2	2	2	2	2	2	2	2	2	2	2	2	2
1237	01779982	hwang**	2010-02-03	0	2014-03-20	1			0			0	2	2	2	2	2	2	2	2	2	2	2	2	2	2	2	2
1238	23424417	pyo**	2010-02-03	1	2010-08-13	0	EM	2010-02-03	0			1	1	0	0	0	0	0	0	0	0	0	0	0	0	0	0	0
1239	24457300	Choi**	2010-02-03	1	2014-02-03	0	ENT	2010-02-03	0			0	2	2	2	2	2	2	2	2	2	2	2	2	2	2	2	2
1240	00215858	kim**	2010-02-10	0	2014-04-17	1			0			0	2	2	2	2	2	2	2	2	2	2	2	2	2	2	2	2
1241	24546352	seo**	2010-02-10	0	2014-04-09	1			0			0	2	2	2	2	2	2	2	2	2	2	2	2	2	2	2	2
1242	08916432	kang**	2010-02-11	0	2014-01-29	1			0			0	2	2	2	2	2	2	2	2	2	2	2	2	2	2	2	2
1243	13471195	Choi**	2010-02-17	1	2011-12-01	1			0			1	1	0	0	0	0	0	0	0	0	0	0	0	0	0	0	0
1244	19529294	park**	2010-02-17	0	2014-05-14	1			0			0	2	2	2	2	2	2	2	2	2	2	2	2	2	2	2	2
1245	24630112	lee**	2010-02-17 14:05:00	1	2010-03-08	1			0			0	2	2	2	2	2	2	2	2	2	2	2	2	2	2	2	2
1246	03273765	kim**	2010-02-24	1	2010-03-16	1			0			0	2	2	2	2	2	2	2	2	2	2	2	2	2	2	2	2
1247	22939464	lee**	2010-02-24	1	2010-08-25	1			0			0	2	2	2	2	2	2	2	2	2	2	2	2	2	2	2	2
1248	23867368	park**	2010-02-24	1	2010-02-24	1			0			0	2	2	2	2	2	2	2	2	2	2	2	2	2	2	2	2
1249	15105935	Choi**	2010-02-26	0	2014-04-04	1			0			0	2	2	2	2	2	2	2	2	2	2	2	2	2	2	2	2
1250	16370356	kim**	2010-02-26	0	2014-05-19	1			0			0	2	2	2	2	2	2	2	2	2	2	2	2	2	2	2	2
1251	23730789	joo**	2010-03-02	0	2014-04-29	1			0			0	2	2	2	2	2	2	2	2	2	2	2	2	2	2	2	2
1252	24641752	jang**	2010-03-04	1	2011-03-30	1			0			0	2	2	2	2	2	2	2	2	2	2	2	2	2	2	2	2
1253	18059806	min**	2010-03-05	0	2014-03-05	1			0			0	2	2	2	2	2	2	2	2	2	2	2	2	2	2	2	2
1254	21085159	shin**	2010-03-11	0	2014-04-29	1			0			0	2	2	2	2	2	2	2	2	2	2	2	2	2	2	2	2
1255	24763775	yang**	2010-03-15	1	2012-02-23	1			0			0	2	2	2	2	2	2	2	2	2	2	2	2	2	2	2	2
1256	07111708	kyung**	2010-03-17	0	2014-05-16	1			0			0	2	2	2	2	2	2	2	2	2	2	2	2	2	2	2	2
1257	19961586	ha**	2010-03-24	1	2013-12-31	0	IM1	2011-01-12	0			0	2	2	2	2	2	2	2	2	2	2	2	2	2	2	2	2
1258	24816765	kim**	2010-03-24	0	2014-05-19	1			0			0	2	2	2	2	2	2	2	2	2	2	2	2	2	2	2	2
1259	24804397	Choi**	2010-03-24	1	2010-12-16	1			0			0	2	2	2	2	2	2	2	2	2	2	2	2	2	2	2	2
1260	21453561	lee**	2010-03-25	0	2013-04-11	1			0			0	2	2	2	2	2	2	2	2	2	2	2	2	2	2	2	2
1261	24742051	seo**	2010-03-25	1	2014-04-14	0	GS	2010-03-29	0			0	2	2	2	2	2	2	2	2	2	2	2	2	2	2	2	2
1262	24736573	yoo**	2010-03-31	0	2014-02-03	1			0			0	2	2	2	2	2	2	2	2	2	2	2	2	2	2	2	2
1263	07696803	kim**	2010-04-01	0	2014-04-09	1			0			0	2	2	2	2	2	2	2	2	2	2	2	2	2	2	2	2
1264	11435296	lee**	2010-04-02	0	2014-04-09	1			0			0	2	2	2	2	2	2	2	2	2	2	2	2	2	2	2	2
1265	11249484	yoo**	2010-04-07	0	2014-02-12	1			0			0	2	2	2	2	2	2	2	2	2	2	2	2	2	2	2	2
1266	24761294	jin**	2010-04-07	1	2010-04-19	1			0			0	2	2	2	2	2	2	2	2	2	2	2	2	2	2	2	2
1267	12740045	yoon**	2010-04-08	1	2013-09-27	0	SM	2010-04-08	0			0	2	2	2	2	2	2	2	2	2	2	2	2	2	2	2	2
1268	24516337	ha**	2010-04-08 09:30:00	0	2014-05-14	1			0			0	2	2	2	2	2	2	2	2	2	2	2	2	2	2	2	2
1269	02003620	seo**	2010-04-15	0	2014-03-26	1			0			0	2	2	2	2	2	2	2	2	2	2	2	2	2	2	2	2
1270	16263092	kim**	2010-04-15	1	2014-03-10	0	SM	2010-07-09	0			0	2	2	2	2	2	2	2	2	2	2	2	2	2	2	2	2
1271	24898378	yoon**	2010-04-19 14:45:00	1	2011-12-08	0	IM3	2010-04-29	0			0	2	2	2	2	2	2	2	2	2	2	2	2	2	2	2	2
1272	24727629	yoo**	2010-04-21	1	2014-05-08	0	NS	2010-04-21	0			0	2	2	2	2	2	2	2	2	2	2	2	2	2	2	2	2
1273	16804374	go**	2010-04-27	1	2010-04-27	1			0			0	2	2	2	2	2	2	2	2	2	2	2	2	2	2	2	2
1274	24965878	kim**	2010-04-28 12:09:00	0	2014-04-21	1			0			0	2	2	2	2	2	2	2	2	2	2	2	2	2	2	2	2
1275	24961209	uhm**	2010-04-29 16:30:00	1	2010-05-19	1			0			0	2	2	2	2	2	2	2	2	2	2	2	2	2	2	2	2
1276	25010681	song**	2010-05-06	0	2013-07-09	1	TS		0			0	2	2	2	2	2	2	2	2	2	2	2	2	2	2	2	2
1277	25038210	Choi**	2010-05-07 13:55:00	0	2014-05-16	1			0			0	2	2	2	2	2	2	2	2	2	2	2	2	2	2	2	2
1278	24758285	lee**	2010-05-11	0	2014-04-25	1			0			0	2	2	2	2	2	2	2	2	2	2	2	2	2	2	2	2
1279	25021687	yoon**	2010-05-12 14:51:00	0	2013-06-13	1			0			0	2	2	2	2	2	2	2	2	2	2	2	2	2	2	2	2
1280	10551836	kim**	2010-05-18	0	2013-12-20	1			0			0	2	2	2	2	2	2	2	2	2	2	2	2	2	2	2	2
1281	22521654	kim**	2010-05-19	0	2013-04-24	1			0			0	2	2	2	2	2	2	2	2	2	2	2	2	2	2	2	2
1282	25051808	cho**	2010-05-19	0	2014-05-26	1			0			0	2	2	2	2	2	2	2	2	2	2	2	2	2	2	2	2
1283	24782477	yang**	2010-05-24 15:11:00	0	2014-04-16	1	PED		0			0	2	2	2	2	2	2	2	2	2	2	2	2	2	2	2	2
1284	25125352	im**	2010-05-26	1	2010-05-26	1			0			0	2	2	2	2	2	2	2	2	2	2	2	2	2	2	2	2
1285	10934457	cho**	2010-05-27	0	2014-03-27	1			0			0	2	2	2	2	2	2	2	2	2	2	2	2	2	2	2	2
1286	15334016	kim**	2010-05-27 14:26:00	1	2011-06-30	1			0			0	2	2	2	2	2	2	2	2	2	2	2	2	2	2	2	2
1287	25074085	kim**	2010-05-30 13:36:00	0	2014-04-16	1			0			0	2	2	2	2	2	2	2	2	2	2	2	2	2	2	2	2
1288	25017608	lee**	2010-06-04	0	2014-03-27	1			0			0	2	2	2	2	2	2	2	2	2	2	2	2	2	2	2	2
1289	20437630	im**	2010-06-04	0	2013-12-26	1			0			0	2	2	2	2	2	2	2	2	2	2	2	2	2	2	2	2
1290	22296103	seo**	2010-06-09	1	2010-12-01	0	URO	2010-06-09	0			1	0	0	0	0	0	0	0	0	0	0	0	0	0	0	0	0
1291	25166908	jin**	2010-06-15	1	2012-10-09	1	TS		0			0	2	2	2	2	2	2	2	2	2	2	2	2	2	2	2	2
1292	01433305	kim**	2010-06-16	1	2014-03-19	1	NR		0			0	2	2	2	2	2	2	2	2	2	2	2	2	2	2	2	2
1293	07822107	han**	2010-06-16	0	2014-02-27	1			0			0	2	2	2	2	2	2	2	2	2	2	2	2	2	2	2	2
1294	25216090	park**	2010-06-16	0	2014-02-12	1			0			0	2	2	2	2	2	2	2	2	2	2	2	2	2	2	2	2
1295	01892845	ahn**	2010-06-17	1	2013-01-03	0	URO	2012-04-26	0			0	2	2	2	2	2	2	2	2	2	2	2	2	2	2	2	2
1296	22893502	kang**	2010-06-17	1	2012-05-16	1			0			0	2	2	2	2	2	2	2	2	2	2	2	2	2	2	2	2
1297	25255259	han**	2010-06-18 15:20:00	1	2011-05-15	0	ER	2011-04-13	1	2011-05-15	DCMP	0	2	2	2	2	2	2	2	2	2	2	2	2	2	2	2	2
1298	10226826	cho**	2010-06-18 16:58:00	0	2014-01-03	1	NR		0			0	2	2	2	2	2	2	2	2	2	2	2	2	2	2	2	2
1299	18988287	kim**	2010-06-21	0	2014-04-14	1			0			0	2	2	2	2	2	2	2	2	2	2	2	2	2	2	2	2
1300	21723488	kim**	2010-06-30	1	2012-10-12	0	SM	2011-08-03	0			1	0	0	0	0	0	0	0	0	0	0	0	0	0	0	0	0
1301	22231878	lee**	2010-06-30 19:12:00	1	2013-04-16	0	OS	2010-08-05	0			0	2	2	2	2	2	2	2	2	2	2	2	2	2	2	2	2
1302	02413238	kim**	2010-07-01	1	2012-03-22	1			0			0	2	2	2	2	2	2	2	2	2	2	2	2	2	2	2	2
1303	25313645	kim**	2010-07-05	0	2012-07-19	1			0			0	2	2	2	2	2	2	2	2	2	2	2	2	2	2	2	2
1304	25259323	kim**	2010-07-05 17:59:00	0	2014-05-22	1			0			0	2	2	2	2	2	2	2	2	2	2	2	2	2	2	2	2
1305	25017970	park**	2010-07-07	1	2012-01-05	1			0			1	0	0	0	0	0	0	0	0	0	0	0	0	0	0	0	0
1306	04654286	kim**	2010-07-07	0	2014-04-09	1			0			0	2	2	2	2	2	2	2	2	2	2	2	2	2	2	2	2
1307	25180865	im**	2010-07-07	1	2010-09-03	1			0			0	2	2	2	2	2	2	2	2	2	2	2	2	2	2	2	2
1308	10824482	park**	2010-07-08	1	2010-09-06	0	DER	2010-07-08	0			0	2	2	2	2	2	2	2	2	2	2	2	2	2	2	2	2
1309	25219130	Choi**	2010-07-13	1	2011-12-08	1			0			0	2	2	2	2	2	2	2	2	2	2	2	2	2	2	2	2
1310	03687054	kim**	2010-07-14	0	2014-04-16	1			0			0	2	2	2	2	2	2	2	2	2	2	2	2	2	2	2	2
1311	25214126	park**	2010-07-14	1	2013-02-06	1			0			0	2	2	2	2	2	2	2	2	2	2	2	2	2	2	2	2
1312	25329730	kang**	2010-07-14 15:51:00	0	2014-02-25	1			0			0	2	2	2	2	2	2	2	2	2	2	2	2	2	2	2	2
1313	10001818	yoon**	2010-07-21	1	2014-04-29	0	OPH	2010-08-18	0			0	2	2	2	2	2	2	2	2	2	2	2	2	2	2	2	2
1314	05656326	kwon**	2010-07-21	1	2012-07-04	0	OPH	2012-05-15	0			0	2	2	2	2	2	2	2	2	2	2	2	2	2	2	2	2
1315	24812301	kim**	2010-07-28 16:22:00	1	2012-06-19	0	OS		1	2012-07-12	multiple myeloma	0	2	2	2	2	2	2	2	2	2	2	2	2	2	2	2	2
1316	25364133	Choi**	2010-07-29	0	2014-02-27	1			0			0	2	2	2	2	2	2	2	2	2	2	2	2	2	2	2	2
1317	05421261	park**	2010-08-04	0	2014-03-27	1			0			0	2	2	2	2	2	2	2	2	2	2	2	2	2	2	2	2
1318	12240853	hwang**	2010-08-05 12:46:00	1	2013-08-01	1			0			0	2	2	2	2	2	2	2	2	2	2	2	2	2	2	2	2
1319	25578060	park**	2010-08-17	0	2013-09-25	1			0			0	2	2	2	2	2	2	2	2	2	2	2	2	2	2	2	2
1320	25532923	hwang**	2010-08-18	0	2014-02-20	1			0			0	2	2	2	2	2	2	2	2	2	2	2	2	2	2	2	2
1321	20799301	han**	2010-08-20	0	2014-04-24	1			0			0	2	2	2	2	2	2	2	2	2	2	2	2	2	2	2	2
1322	25322777	jung**	2010-08-23	0	2014-04-23	1			0			0	2	2	2	2	2	2	2	2	2	2	2	2	2	2	2	2
1323	08707760	im**	2010-08-24 18:56:00	0	2014-04-30	1			0			0	2	2	2	2	2	2	2	2	2	2	2	2	2	2	2	2
1324	22823330	kim**	2010-08-26	0	2014-04-28	1			0			0	2	2	2	2	2	2	2	2	2	2	2	2	2	2	2	2
1325	25522643	im**	2010-09-02	0	2014-05-14	1			0			0	2	2	2	2	2	2	2	2	2	2	2	2	2	2	2	2
1326	22969489	lee**	2010-09-03 16:40:00	0	2014-05-21	1			0			0	2	2	2	2	2	2	2	2	2	2	2	2	2	2	2	2
1327	10348335	kang**	2010-09-08	0	2014-03-27	1			0			0	2	2	2	2	2	2	2	2	2	2	2	2	2	2	2	2
1328	19079258	wi**	2010-09-09	1	2011-02-17	1			0			0	2	2	2	2	2	2	2	2	2	2	2	2	2	2	2	2
1329	19675164	kim**	2010-09-10	0	2013-12-31	1			0			0	2	2	2	2	2	2	2	2	2	2	2	2	2	2	2	2
1330	25694111	Choi**	2010-09-10 13:50:00	1	2011-09-16	0	IM1	2011-09-08	1	2011-10-25	liver cell carcinoma	0	2	2	2	2	2	2	2	2	2	2	2	2	2	2	2	2
1331	24293405	kim**	2010-09-16	1	2013-01-14	0	URO	2012-12-13	0			0	2	2	2	2	2	2	2	2	2	2	2	2	2	2	2	2
1332	25457008	lee**	2010-09-28	1	2011-01-27	1			0			0	2	2	2	2	2	2	2	2	2	2	2	2	2	2	2	2
1333	03594385	hyun**	2010-09-28 17:48:00	0	2013-12-26	1			0			0	2	2	2	2	2	2	2	2	2	2	2	2	2	2	2	2
1334	04257061	chae**	2010-09-28 18:45:00	0	2013-08-27	1	NR		0			0	2	2	2	2	2	2	2	2	2	2	2	2	2	2	2	2
1335	25745376	cha**	2010-09-29	1	2013-05-22	1			0			0	2	2	2	2	2	2	2	2	2	2	2	2	2	2	2	2
1336	19238288	kim**	2010-10-06	1	2011-03-02	0	SM	2010-10-06	0			1	1	0	0	0	0	0	0	0	0	0	0	0	0	0	0	0
1337	25779344	yoo**	2010-10-12	0	2013-06-21	1			0			0	2	2	2	2	2	2	2	2	2	2	2	2	2	2	2	2
1338	25700777	han**	2010-10-20	1	2013-02-20	1			0			0	2	2	2	2	2	2	2	2	2	2	2	2	2	2	2	2
1339	11452248	lee**	2010-10-27	1	2013-03-25	0	SM	2012-02-02	0			0	2	2	2	2	2	2	2	2	2	2	2	2	2	2	2	2
1340	25782625	kim**	2010-10-27	1	2011-05-16	1			0			0	2	2	2	2	2	2	2	2	2	2	2	2	2	2	2	2
1341	25721893	kim**	2010-10-28	1	2013-05-30	0	NS	2011-10-06	0			0	2	2	2	2	2	2	2	2	2	2	2	2	2	2	2	2
1342	25849519	hwang**	2010-10-28	1	2012-10-10	1			0			1	0	0	0	0	0	0	0	0	0	0	0	0	0	0	0	0
1343	25841232	yoo**	2010-10-29	1	2011-08-12	1			0			1	0	0	0	0	0	0	0	0	0	0	0	0	0	0	0	0
1344	25944094	jung**	2010-11-03	1	2010-11-03	1			0			1	0	0	0	0	0	0	0	0	0	0	0	0	0	0	0	0
1345	22039999	kwon**	2010-11-04	1	2014-02-08	0	OPH	2010-11-04	0			0	2	2	2	2	2	2	2	2	2	2	2	2	2	2	2	2
1346	25960432	ha**	2010-11-04 20:29:00	1	2011-03-04	0	IM3		0			0	2	2	2	2	2	2	2	2	2	2	2	2	2	2	2	2
1347	01335922	Choi**	2010-11-10	1	2013-06-25	0	SM	2013-04-03	0			0	2	2	2	2	2	2	2	2	2	2	2	2	2	2	2	2
1348	25899680	Choi**	2010-11-10 00:10:00	1	2013-12-04	0	REH	2010-12-22	0			0	2	2	2	2	2	2	2	2	2	2	2	2	2	2	2	2
1349	04498604	kim**	2010-11-11	0	2013-01-08	1		2012-12-20	0			0	2	2	2	2	2	2	2	2	2	2	2	2	2	2	2	2
1350	25887324	han**	2010-11-12	1	2010-11-26	1			0			0	2	2	2	2	2	2	2	2	2	2	2	2	2	2	2	2
1351	14316556	lee**	2010-11-15	0	2014-01-29	1			0			0	2	2	2	2	2	2	2	2	2	2	2	2	2	2	2	2
1352	03672582	bae**	2010-11-24	1	2011-12-20	1			0			0	2	2	2	2	2	2	2	2	2	2	2	2	2	2	2	2
1353	10196620	cho**	2010-11-29	1	2013-02-13	1			0			0	2	2	2	2	2	2	2	2	2	2	2	2	2	2	2	2
1354	25232317	koo**	2010-12-01 15:28:00	0	2014-04-30	1	PED		0			0	2	2	2	2	2	2	2	2	2	2	2	2	2	2	2	2
1355	24939114	kim**	2010-12-01 19:33:00	0	2013-08-01	1			0			0	2	2	2	2	2	2	2	2	2	2	2	2	2	2	2	2
1356	15669567	min**	2010-12-03	0	2014-04-17	1			0			0	2	2	2	2	2	2	2	2	2	2	2	2	2	2	2	2
1357	26023549	kim**	2010-12-03 15:25:00	1	2013-06-18	0	GS	2011-09-06	0			0	2	2	2	2	2	2	2	2	2	2	2	2	2	2	2	2
1358	25880222	kwon**	2010-12-06	0	2013-10-23	1			0			0	2	2	2	2	2	2	2	2	2	2	2	2	2	2	2	2
1359	26068184	kim**	2010-12-15	1	2010-12-15	1			0			1	1	0	0	0	0	0	0	0	0	0	0	0	0	0	0	0	심장약을 먹고 있지만, 모른다.
1360	20359415	jung**	2010-12-21	0	2014-02-12	1			0			0	2	2	2	2	2	2	2	2	2	2	2	2	2	2	2	2
1361	26221046	lee**	2010-12-26 18:55:00	0	2014-02-19	1			0			0	2	2	2	2	2	2	2	2	2	2	2	2	2	2	2	2
1362	26123225	yoon**	2010-12-31	1	2012-03-02	0	NS	2011-10-14	0			0	2	2	2	2	2	2	2	2	2	2	2	2	2	2	2	2
1363	26211597	song**	2011-01-03	1	2014-04-01	0	URO	2011-01-03	0			0	2	2	2	2	2	2	2	2	2	2	2	2	2	2	2	2
1364	26260410	hwang**	2011-01-05	1	2011-01-05	1			0			0	2	2	2	2	2	2	2	2	2	2	2	2	2	2	2	2
1365	08685073	ha**	2011-01-06	0	2012-10-25	1			0			0	2	2	2	2	2	2	2	2	2	2	2	2	2	2	2	2
1366	17669299	Choi**	2011-01-12	0	2014-04-30	1			0			0	2	2	2	2	2	2	2	2	2	2	2	2	2	2	2	2
1367	00793196	lee**	2011-01-12 15:56:00	0	2014-02-11	1			1	2014-02-11	Cerebral infarction,. Unspecified	0	2	2	2	2	2	2	2	2	2	2	2	2	2	2	2	2
1368	04842346	hwang**	2011-01-18	0	2014-03-28	1			0			0	2	2	2	2	2	2	2	2	2	2	2	2	2	2	2	2
1369	09119913	kang**	2011-01-19 16:29:00	0	2014-03-04	1			0			0	2	2	2	2	2	2	2	2	2	2	2	2	2	2	2	2
1370	25410665	lee**	2011-01-20	1	2013-03-11	0	SM	2011-01-20	0			0	2	2	2	2	2	2	2	2	2	2	2	2	2	2	2	2
1371	26224506	kim**	2011-01-26	0	2014-03-26	1			0			0	2	2	2	2	2	2	2	2	2	2	2	2	2	2	2	2
1372	26400270	park**	2011-01-31	0	2014-04-17	1			0			0	2	2	2	2	2	2	2	2	2	2	2	2	2	2	2	2
1373	25267047	kim**	2011-02-01	0	2014-02-06	1			0			0	2	2	2	2	2	2	2	2	2	2	2	2	2	2	2	2
1374	26423907	in**	2011-02-02 14:08:00	1	2011-07-02	1	PED		1	2011-07-02	congenital malformations of cardiac chambers and connection	0	2	2	2	2	2	2	2	2	2	2	2	2	2	2	2	2
1375	26415201	jun**	2011-02-09	0	2014-04-24	1			0			0	2	2	2	2	2	2	2	2	2	2	2	2	2	2	2	2
1376	26511671	yoo**	2011-02-23	0	2014-03-27	1			0			0	2	2	2	2	2	2	2	2	2	2	2	2	2	2	2	2
1377	09068600	im**	2011-02-24	1	2011-02-24	1			0			1	0	0	0	0	0	0	0	0	0	0	0	0	0	0	0	0
1378	23900331	kang**	2011-02-28	1	2013-12-19	0	IM1	2012-05-23	0			0	2	2	2	2	2	2	2	2	2	2	2	2	2	2	2	2
1379	26308983	shin**	2011-03-03	1	2011-06-24	0	OS	2011-04-05	0			1	1	0	0	0	0	0	0	0	0	0	0	0	0	0	0	0
1380	01879417	yang**	2011-03-09	0	2014-01-10	1			0			0	2	2	2	2	2	2	2	2	2	2	2	2	2	2	2	2
1381	14492562	lee**	2011-03-10	1	2012-05-14	0	IM6	2011-03-10	0			0	2	2	2	2	2	2	2	2	2	2	2	2	2	2	2	2
1382	02765955	kwon**	2011-03-10	0	2013-09-26	1			0			0	2	2	2	2	2	2	2	2	2	2	2	2	2	2	2	2
1383	11431225	kim**	2011-03-21	0	2014-05-07	1			0			0	2	2	2	2	2	2	2	2	2	2	2	2	2	2	2	2
1384	10128957	jang**	2011-03-22	0	2014-02-13	1			0			0	2	2	2	2	2	2	2	2	2	2	2	2	2	2	2	2
1385	25970637	park**	2011-03-22 20:46:00	0	2014-02-11	1	TS		0			0	2	2	2	2	2	2	2	2	2	2	2	2	2	2	2	2
1386	12116378	jung**	2011-03-24	1	2012-03-08	0	URO	2011-08-31	0			1	0	0	0	0	0	0	0	0	0	0	0	0	0	0	0	0
1387	21349758	sohn**	2011-03-27 15:11:00	1	2011-04-20	1			0			0	2	2	2	2	2	2	2	2	2	2	2	2	2	2	2	2
1388	26461507	kim**	2011-03-29 16:28:00	1	2011-12-07	1	TS		0			0	2	2	2	2	2	2	2	2	2	2	2	2	2	2	2	2
1389	26509061	cho**	2011-03-30	0	2014-04-30	1			0			0	2	2	2	2	2	2	2	2	2	2	2	2	2	2	2	2
1390	04331260	go**	2011-03-31	0	2013-12-12	1			0			0	2	2	2	2	2	2	2	2	2	2	2	2	2	2	2	2
1391	26602140	kim**	2011-04-06	0	2014-05-14	1			0			0	2	2	2	2	2	2	2	2	2	2	2	2	2	2	2	2
1392	26720156	lee**	2011-04-11	1	2011-05-13	1			0			0	2	2	2	2	2	2	2	2	2	2	2	2	2	2	2	2
1393	26727324	lee**	2011-04-13	1	2011-04-13	1			0			1	0	0	0	0	0	0	0	0	0	0	0	0	0	0	0	0
1394	20857443	oh**	2011-04-13 15:15:00	0	2014-03-24	1	NR		0			0	2	2	2	2	2	2	2	2	2	2	2	2	2	2	2	2
1395	18397861	kim**	2011-04-18	1	2011-07-08	1			0			1	1	0	0	0	0	0	0	0	1	0	0	0	0	0	0	0
1396	01945901	shin**	2011-04-22	0	2013-10-30	1			0			0	2	2	2	2	2	2	2	2	2	2	2	2	2	2	2	2
1397	12694988	park**	2011-04-27	0	2014-05-08	1			0			0	2	2	2	2	2	2	2	2	2	2	2	2	2	2	2	2
1398	26729056	cho**	2011-04-29	1	2011-08-26	1			0			0	2	2	2	2	2	2	2	2	2	2	2	2	2	2	2	2
1399	26119321	kwon**	2011-05-04	0	2014-04-24	1			0			0	2	2	2	2	2	2	2	2	2	2	2	2	2	2	2	2
1400	26923331	ahn**	2011-05-11	0	2014-02-27	1			0			0	2	2	2	2	2	2	2	2	2	2	2	2	2	2	2	2
1401	02394065	kim**	2011-05-12	0	2013-10-02	1			0			0	2	2	2	2	2	2	2	2	2	2	2	2	2	2	2	2
1402	22799190	lee**	2011-05-12	0	2014-05-26	1			0			0	2	2	2	2	2	2	2	2	2	2	2	2	2	2	2	2
1403	26896471	jung**	2011-05-12	1	2011-05-12	1			0			0	2	2	2	2	2	2	2	2	2	2	2	2	2	2	2	2
1404	26233339	park**	2011-05-13	1	2011-07-08	1			0			0	2	2	2	2	2	2	2	2	2	2	2	2	2	2	2	2
1405	15333626	lee**	2011-05-18	0	2014-05-14	1			0			0	2	2	2	2	2	2	2	2	2	2	2	2	2	2	2	2
1406	06621095	jung**	2011-05-19	1	2011-05-19	1			0			1	0	0	0	0	0	0	0	0	0	0	0	0	0	0	0	0
1407	26939828	lee**	2011-05-20	0	2014-05-12	1			0			0	2	2	2	2	2	2	2	2	2	2	2	2	2	2	2	2
1408	26976261	jun**	2011-05-25	0	2014-05-19	1			0			0	2	2	2	2	2	2	2	2	2	2	2	2	2	2	2	2
1409	26994050	kim**	2011-05-26	0	2014-03-05	1			0			0	2	2	2	2	2	2	2	2	2	2	2	2	2	2	2	2
1410	27011543	yoon**	2011-05-26	1	2011-06-23	1			0			0	2	2	2	2	2	2	2	2	2	2	2	2	2	2	2	2
1411	26888841	kim**	2011-05-27	0	2014-04-24	1			0			0	2	2	2	2	2	2	2	2	2	2	2	2	2	2	2	2
1412	25017813	oh**	2011-05-31	1	2013-07-10	0	GS	2011-05-31	0			0	2	2	2	2	2	2	2	2	2	2	2	2	2	2	2	2
1413	25288145	heo**	2011-06-08	0	2014-03-25	1			0			0	2	2	2	2	2	2	2	2	2	2	2	2	2	2	2	2
1414	06004232	moon*	2011-06-08	0	2013-10-16	1			0			0	2	2	2	2	2	2	2	2	2	2	2	2	2	2	2	2
1415	27002578	kwon**	2011-06-12 16:08:00	0	2014-01-06	1			0			0	2	2	2	2	2	2	2	2	2	2	2	2	2	2	2	2
1416	03164603	hwang**	2011-06-13 03:09:00	0	2014-05-22	1			0			0	2	2	2	2	2	2	2	2	2	2	2	2	2	2	2	2
1417	25744249	Choi**	2011-06-16	1	2014-03-27	0	GS	2011-10-05	0			0	2	2	2	2	2	2	2	2	2	2	2	2	2	2	2	2
1418	23572091	lee**	2011-06-21	0	2014-05-14	1			0			0	2	2	2	2	2	2	2	2	2	2	2	2	2	2	2	2
1419	16001342	im**	2011-06-27	1	2011-11-07	1			0			0	2	2	2	2	2	2	2	2	2	2	2	2	2	2	2	2
1420	05018362	Choi**	2011-06-30 15:29:00	0	2013-10-17	1			0			0	2	2	2	2	2	2	2	2	2	2	2	2	2	2	2	2
1421	26417858	lee**	2011-07-06	0	2014-02-18	1			0			0	2	2	2	2	2	2	2	2	2	2	2	2	2	2	2	2
1422	27229731	im**	2011-07-06 15:04:00	0	2013-09-12	1			0			0	2	2	2	2	2	2	2	2	2	2	2	2	2	2	2	2
1423	08752528	kim**	2011-07-07	1	2011-10-20	1			0			0	2	2	2	2	2	2	2	2	2	2	2	2	2	2	2	2
1424	27198967	lee**	2011-07-08	1	2012-01-05	1			0			0	2	2	2	2	2	2	2	2	2	2	2	2	2	2	2	2
1425	27242422	kang**	2011-07-19 16:52:00	0	2013-07-19	1			0			0	2	2	2	2	2	2	2	2	2	2	2	2	2	2	2	2
1426	27087203	kim**	2011-07-20	0	2013-11-05	1			0			0	2	2	2	2	2	2	2	2	2	2	2	2	2	2	2	2
1427	15910456	oh**	2011-07-20	0	2014-02-05	1			0			0	2	2	2	2	2	2	2	2	2	2	2	2	2	2	2	2
1428	27282857	jung**	2011-07-21	1	2011-08-04	1			0			0	2	2	2	2	2	2	2	2	2	2	2	2	2	2	2	2
1429	26781661	ahn**	2011-07-25	0	2013-11-25	1			0			0	2	2	2	2	2	2	2	2	2	2	2	2	2	2	2	2
1430	25190190	min**	2011-07-28	0	2013-06-10	1	NR		0			0	2	2	2	2	2	2	2	2	2	2	2	2	2	2	2	2
1431	27299707	kim**	2011-07-29	0	2014-04-16	1			0			0	2	2	2	2	2	2	2	2	2	2	2	2	2	2	2	2
1432	26968583	moon*	2011-08-03	0	2014-05-15	1			0			0	2	2	2	2	2	2	2	2	2	2	2	2	2	2	2	2
1433	22515550	ham**	2011-08-08	1	2011-10-06	1	PED		0			0	2	2	2	2	2	2	2	2	2	2	2	2	2	2	2	2
1434	14187411	yeom**	2011-08-10	1	2014-02-07	0	DEN	2011-08-30	0			0	2	2	2	2	2	2	2	2	2	2	2	2	2	2	2	2
1435	26473443	jung**	2011-08-10	0	2014-05-19	1			0			0	2	2	2	2	2	2	2	2	2	2	2	2	2	2	2	2
1436	02481255	song**	2011-08-10	1	2011-10-20	1			0			1	0	0	0	0	0	0	0	0	0	0	0	0	0	0	0	0
1437	27349796	jang**	2011-08-10	1	2011-08-17	1			0			0	2	2	2	2	2	2	2	2	2	2	2	2	2	2	2	2
1438	21207876	jang**	2011-08-11	0	2014-03-13	1			0			0	2	2	2	2	2	2	2	2	2	2	2	2	2	2	2	2
1439	26936911	yoo**	2011-08-11	0	2014-01-16	1			0			0	2	2	2	2	2	2	2	2	2	2	2	2	2	2	2	2
1440	27188025	lee**	2011-08-12 14:58:00	0	2014-05-12	1			0			0	2	2	2	2	2	2	2	2	2	2	2	2	2	2	2	2
1441	01205650	kim**	2011-08-14 18:30:00	1	2011-11-23	0	ER	2011-10-26	0			0	2	2	2	2	2	2	2	2	2	2	2	2	2	2	2	2
1442	07419990	park**	2011-08-18	1	2013-03-14	0	FM		0			0	2	2	2	2	2	2	2	2	2	2	2	2	2	2	2	2
1443	18661610	lee**	2011-08-19	0	2014-03-20	1			0			0	2	2	2	2	2	2	2	2	2	2	2	2	2	2	2	2
1444	27445812	Choi**	2011-08-19 16:23:00	1	2011-12-13	0	FM	2011-11-16	1	2011-12-13	ascending colon ca	0	2	2	2	2	2	2	2	2	2	2	2	2	2	2	2	2
1445	21131122	kim**	2011-08-23	1	2012-12-18	0	OS	2012-06-05	0			0	2	2	2	2	2	2	2	2	2	2	2	2	2	2	2	2
1446	27506692	eun**	2011-08-24	0	2013-10-30	1			0			0	2	2	2	2	2	2	2	2	2	2	2	2	2	2	2	2
1447	00011863	lee**	2011-08-26	0	2013-01-31	1			0			0	2	2	2	2	2	2	2	2	2	2	2	2	2	2	2	2
1448	26897692	yeo**	2011-08-26	0	2013-12-04	1			0			0	2	2	2	2	2	2	2	2	2	2	2	2	2	2	2	2
1449	13149458	song**	2011-08-29 15:51:00	0	2014-03-27	1	NR		0			0	2	2	2	2	2	2	2	2	2	2	2	2	2	2	2	2
1450	27571159	seo**	2011-09-15 13:52:00	0	2014-02-06	1			0			0	2	2	2	2	2	2	2	2	2	2	2	2	2	2	2	2
1451	27203049	sohn**	2011-09-15 13:58:00	1	2013-03-21	1			0			0	2	2	2	2	2	2	2	2	2	2	2	2	2	2	2	2
1452	27483560	Choi**	2011-09-21	1	2014-05-21	0	GS	2011-09-21	0			0	2	2	2	2	2	2	2	2	2	2	2	2	2	2	2	2
1453	27539681	ha**	2011-09-28	0	2014-02-26	1			0			0	2	2	2	2	2	2	2	2	2	2	2	2	2	2	2	2
1454	27644183	jang**	2011-09-30	1	2011-12-21	1			0			0	2	2	2	2	2	2	2	2	2	2	2	2	2	2	2	2
1455	19379109	gong**	2011-10-05	1	2011-10-05	1			0			0	2	2	2	2	2	2	2	2	2	2	2	2	2	2	2	2
1456	12181059	park**	2013-02-25	0	2014-05-15	1			0			0	2	2	2	2	2	2	2	2	2	2	2	2	2	2	2	2
												0. no 1. yes	0. no response 1. response 2.no indication for telephone	0. no 1. yes 2. NA	0. no 1. yes 2.NA	0. no 1. yes 2.NA	0. no 1. yes 2.NA	0. no 1. yes 2. NA	0. no 1. yes 2. NA	0. no 1. yes 2. NA	0. no 1. yes 2.NA	0. no 1. yes 2.NA	0. no 1. yes 2.NA	0. no 1. yes 2.NA	0. no 1. yes 2.NA	0. no 1. yes 2.NA	0. no 1. yes 2.NA	0. no 1. yes 2.NA

## Sheet: reanalysis according to sorting
agreement	No	patients NO	name	diagnosis date	sex	birthdate	age	Age when MRI done	MRI code	MRI prescription	MRI date	SBP	DBP	pulse rate	Cu smoker	Ex smoker	none smoker	inconclusive S	Drinker	social	none drink	inconclusive D		HTN	DM	HF	Vascular	CAD	MI	cerebral hemorrhage	stroke	TIA	syncope	A.fib	AFL	VF	VT	NSVT	ICD	PPM	Arrest
	1	00004548	Choi**	1994-08-29	M	1938-03-09	75	71	RM1110C	HEART MRI, CVIC (PRE- & POST-CONTRAST)	2009-09-23 14:28:24	107	65	56	0	1	0	0	0	0	0	1		1	1	0	0	0	0	2	0	0	2	1	0	1	0	0	2	0	0	4	1	2	4	0	0	0	0
	2	00117354	Lee**	1994-09-28	M	1953-09-19	59					95	65	58	1	0	0	0	0	0	0	0		0	0	0	0	0	0	0	0	0	0	0	0	0	0	0	0	0	0	0	0	0	0	0	0	0	0
	3	00087420	nam**	1994-10-04	M	1953-01-10	60					132	81	77	1	0	0	0	1	0	0	0		0	0	0	0	0	0	0	0	0	0	0	0	0	0	0	0	0	0	0	0	0	0	0	0	0	0
	4	00158991	choi**	1994-10-12	F	1942-11-23	70					110	80	80	0	0	0	0	1	0	0	0		0	0	0	0	0	0	0	0	0	0	0	0	0	0	0	0	0	0	0	0	0	0	0	0	0	0
	5	00159000	jung**	1994-10-12	M	1967-02-26	46					105	70	80	0	0	0	0	1	0	0	0		0	0	0	0	0	0	0	0	0	0	0	0	0	0	0	0	0	0	0	0	0	0	0	0	0	0
	6	00200304	seo**	1994-10-27	F	1925-05-10	88					120	90	75	0	0	0	1	0	0	0	1		0	0	0	0	0	0	0	0	0	0	0	0	0	0	1	0	0	0	3	2	0	0	0	0	0	0
	7	00196201	jung**	1994-11-04	M	1937-01-15	76					133	85	69	0	0	0	0	1	0	0	0		0	0	0	2	0	0	0	0	0	0	0	0	0	0	0	0	0	0	5	5	0	0	0	0	0	0
	8	00335916	jung**	1994-12-09	M	1916-02-14	97					140	70	84	0	1	0	0	0	1	0	0		0	0	1	0	0	0	0	0	0	0	0	1	0	0	0	0	0	0	4	1	7	1	0	0	0	0
	9	00346202	park**	1994-12-13	M	1973-01-16	40					120	90	110	1	0	0	0	1	0	0	0		1	0	1	0	0	0	0	0	0	0	0	0	0	0	0	0	0	0	7	1	0	0	0	0	0	0
	10	00220197	lee**	1994-12-28	F	1942-10-13	70	66	RM1110C	HEART MRI, CVIC (PRE- & POST-CONTRAST)	2009-09-01 11:57:30	171	120	59	0	0	0	1	0	0	0	1		0	0	0	0	0	0	0	0	0	2	0	0	0	0	0	0	0	0	2	4	0	0	0	0	0	0
	11	00502549	kim**	1995-01-11	M	1952-12-07	60					130	80	70	1	0	0	0	1	0	0	0		0	0	0	0	2	0	0	0	0	0	0	0	0	0	0	0	0	0	0	0	0	0	0	0	0	0
	12	00297292	kim**	1995-01-17	M	1955-03-10	58					111	72	66	1	0	0	0	0	0	0	0		0	0	0	0	2	0	0	0	0	0	0	0	0	0	2	0	0	0	3	2	5	6	0	0	0	0
	13	00556793	ahn**	1995-01-26	M	1952-01-20	61	50	RM6150	RESEARCH MRI		123	68	61	1	0	0	0	0	0	1	0		0	0	0	0	0	0	0	0	0	0	1	0	0	0	0	0	0	0	4	1	0	0	0	0	0	0
	14	00743333	jun**	1995-04-20	M	1959-07-14	54					160	103	75	0	0	1	0	1	0	0	0		1	0	0	0	0	0	0	0	0	0	0	0	0	0	0	0	0	0	0	0	0	0	0	0	0	0
	15	00899762	jin**	1995-05-15	F	1951-06-08	62	57	RM6150	RESEARCH MRI	2009-03-03 16:25:59	160	80	80	0	0	1	0	0	0	1	0		1	0	2	2	0	0	2	0	0	0	2	0	0	0	1	0	0	0	4	1	5	5	5	7	7	1
Y	16	25094337	han**	1995-06-01	F	1941-12-09	71	68	RM6150	RESEARCH MRI	2010-05-20 12:01:48	89	54	59	0	0	1	0	0	0	1	0		0	0	0	0	0	0	0	0	0	0	2	0	0	0	0	0	0	0	4	1	0	0	0	0	0	0
	17	01019567	kim**	1995-06-07	F	1936-12-16	76					209	86	66	0	0	1	0	0	0	1	0		1	1	0	0	0	1	1	1	0	0	0	0	0	0	0	0	0	0	5	6	0	0	0	0	0	0
	18	00638493	song**	1995-06-12	M	1944-10-07	68					120	80	72	1	0	0	0	1	0	0	0		0	0	0	0	0	2	2	2	0	0	2	0	0	0	0	0	0	0	4	1	5	2	0	0	0	0
	19	00910331	hong**	1995-07-01	F	1931-10-30	81	63	RM6150	RESEARCH MRI	1995-06-17 09:41:13	180	120	67	0	0	1	0	0	0	1	0		1	0	0	0	0	0	0	0	0	0	0	0	0	0	0	0	0	0	0	0	0	0	0	0	0	0
	20	00375163	Lee**	1995-07-01	M	1959-01-20	54					106	50	50	1	0	0	0	1	0	0	0		0	0	0	0	0	0	0	0	0	0	0	0	0	0	0	0	0	0	0	0	0	0	0	0	0	0
	21	01124340	kim**	1995-07-11	F	1934-06-21	79					136	89	92	1	0	0	0	0	0	0	0		1	0	0	0	0	1	2	2	0	0	2	0	0	0	0	0	0	0	5	2	4	1	0	0	0	0
	22	00810217	lee**	1995-07-27	F	1931-02-25	82					120	70	66	0	0	1	0	0	0	1	0		0	0	0	0	1	0	0	0	0	0	1	1	0	0	0	0	0	0	4	2	4	1	5	6	0	0
	23	01194549	sohn**	1995-07-31	M	1932-05-16	81					154	76	58	0	0	1	0	0	0	1	0		1	0	0	0	0	1	1	1	1	0	0	0	0	0	0	0	0	0	5	2	5	3	0	0	0	0
	24	01236850	cho**	1995-08-11	F	1930-08-10	82					97	71	95	0	0	1	0	0	0	1	0		1	1	1	0	0	0	0	0	0	0	0	0	0	0	0	0	0	0	7	1	0	0	0	0	0	0
	25	00646694	moon**	1995-08-22	F	1952-11-09	60					107	60	80	0	0	1	0	0	0	0	1		0	0	0	0	0	0	0	0	0	0	0	0	0	0	0	0	0	0	0	0	0	0	0	0	0	0
	26	01336910	jung**	1995-08-30	M	1935-03-06	78					150	80	78	1	0	0	0	1	0	0	0		1	1	0	0	1	0	0	0	0	0	0	0	0	0	0	0	0	0	0	0	0	0	0	0	0	0
	27	00977482	Choi**	1995-09-07	F	1925-10-22	87					88	57	86	0	0	0	1	0	0	0	1		0	1	1	0	0	0	0	0	0	0	0	0	0	0	0	0	0	0	7	1	0	0	0	0	0	0
	28	01355881	park**	1995-09-07	F	1919-09-01	93					147	65	60	0	0	1	0	0	0	1	0		0	1	1	0	1	0	0	0	0	0	0	0	0	0	0	0	0	0	7	1	5	6	0	0	0	0
	29	01184410	kim**	1995-09-13	M	1933-02-12	80	62	RM6150	RESEARCH MRI	1995-09-25 15:18:57	90	50	60	1	0	0	0	0	0	1	0		0	1	0	0	0	0	0	0	0	0	0	0	0	0	0	0	0	0	0	0	0	0	0	0	0	0
	30	01331821	Lee**	1995-09-19	M	1938-02-22	75					118	82	85	0	0	1	0	0	0	1	0		0	0	0	0	0	0	0	0	0	0	2	0	0	0	0	0	0	0	4	1	0	0	0	0	0	0
	31	01382515	byun**	1995-09-21	M	1941-06-15	72					140	100	56	0	0	1	0	0	0	1	0		1	0	2	0	0	0	0	0	0	0	1	0	2	2	0	2	0	0	3	3	4	1	3	1	7	1
	32	00348532	kim**	1995-09-27	M	1980-03-12	33					145	80	66	0	0	1	0	0	0	1	0		0	0	0	0	0	1	0	0	0	0	0	0	0	0	0	0	0	0	5	2	0	0	0	0	0	0
	33	01443760	kim**	1995-10-02	M	1937-06-29	76					156	85	68	1	0	0	0	1	0	0	0		0	0	0	0	0	0	0	0	0	0	1	0	0	0	0	0	0	0	4	1	0	0	0	0	0	0
	34	01479312	Choi**	1995-10-10	F	1929-09-03	83					106	78	77	0	0	1	0	0	0	1	0		1	1	0	0	0	0	0	0	0	0	0	0	0	0	0	0	0	0	0	0	0	0	0	0	0	0
	35	01509246	Lee**	1995-10-19	F	1970-01-08	43					132	59	55	1	0	0	0	1	0	0	0		0	0	0	0	0	0	0	0	0	0	0	0	0	0	0	0	0	0	0	0	0	0	0	0	0	0
	36	01533308	kim**	1995-10-26	M	1961-08-15	51					100	60	88	1	0	0	0	1	0	0	0		0	0	0	0	0	1	0	0	0	0	0	0	0	0	0	0	0	0	5	2	0	0	0	0	0	0
	37	01575362	Choi**	1995-11-07	M	1950-08-05	62					123	79	84	0	0	1	0	1	0	0	0		0	0	0	0	0	0	0	0	0	0	0	0	0	0	0	0	0	0	0	0	0	0	0	0	0	0
	38	01351502	je**	1995-11-14	M	1947-09-02	65					120	78	79	0	1	0	0	1	0	0	0		0	0	0	0	0	0	0	0	0	0	0	0	0	0	0	0	0	0	0	0	0	0	0	0	0	0
	39	01620936	park**	1995-11-17	M	1953-04-30	60					120	71	58	0	1	0	0	0	0	1	0		1	0	0	0	1	0	0	0	0	0	0	0	0	0	0	0	0	0	0	0	0	0	0	0	0	0
	40	01522478	Lee**	1995-11-20	M	1960-01-25	53					128	73	77	1	0	0	0	0	0	1	0		0	0	0	0	0	0	0	0	0	0	0	0	0	0	0	0	0	0	0	0	0	0	0	0	0	0
	41	01500850	yoon**	1995-11-21	M	1953-09-28	59					138	101	79	0	0	1	0	0	0	1	0		1	0	0	0	0	0	0	0	0	0	0	0	0	0	0	0	0	0	0	0	0	0	0	0	0	0
	42	01644080	seo**	1995-11-24	M	1941-12-04	71					149	102	91	0	0	1	0	0	0	1	0		0	0	0	0	0	0	0	0	0	0	0	0	0	0	0	0	0	0	0	0	0	0	0	0	0	0
	43	01540128	park**	1995-11-27	M	1932-05-13	81					185	95	74	0	0	1	0	0	0	1	0		1	0	0	0	2	0	0	0	2	0	0	0	0	0	0	0	0	0	5	3	5	6	0	0	0	0
	44	01657398	han**	1995-11-29	M	1945-10-25	67					107	68	84	0	0	1	0	0	0	1	0		0	0	0	0	0	0	0	0	0	0	0	0	0	0	0	0	0	0	0	0	0	0	0	0	0	0
	45	01687500	kim**	1995-12-05	M	1938-09-09	74					109	66	72	0	1	0	0	0	0	1	0		0	0	0	0	0	0	0	0	0	0	0	0	0	0	0	0	0	0	0	0	0	0	0	0	0	0
	46	01055734	kim**	1995-12-07	M	1944-01-04	69					132	77	85	1	0	0	0	0	0	1	0		0	0	0	0	0	1	1	1	1	0	0	0	0	0	0	0	0	0	5	2	5	3	0	0	0	0
	47	01573470	park**	1995-12-07	M	1936-06-13	77					180	103	77	0	0	1	0	0	0	1	0		1	0	0	0	0	0	0	0	0	0	2	0	0	0	0	0	0	0	4	1	0	0	0	0	0	0
	48	01729053	Choi**	1995-12-15	M	1941-01-15	72					120	80	128	1	0	0	0	0	0	1	0		0	0	0	0	0	0	0	0	0	0	1	0	0	0	0	0	0	0	4	1	0	0	0	0	0	0
	49	01742043	kang**	1995-12-20	M	1937-08-24	75					161	81	68	1	0	0	0	0	0	0	1		1	0	0	0	0	0	0	0	0	0	0	0	0	0	0	0	0	0	0	0	0	0	0	0	0	0
	50	01793531	kim**	1996-01-04	F	1919-07-07	94					157	66	79	0	0	0	0	0	0	0	0		0	0	0	0	0	1	1	1	0	0	0	0	0	0	1	0	0	0	5	2	6	1	0	0	0	0
	51	00088735	kim**	1996-01-12	M	1923-01-08	90					123	64	75	1	0	0	0	1	0	0	0		0	0	0	0	1	1	1	1	1	1	0	0	0	0	0	0	0	0	2	1	5	2	5	3	0	0
	52	01825366	moon**	1996-01-24	M	1935-03-27	78					156	99	72	0	1	0	0	1	0	0	0		1	0	0	0	0	0	0	0	0	0	0	0	0	0	0	0	0	0	0	0	0	0	0	0	0	0
	53	01889162	han**	1996-01-25	F	1935-02-06	78	74	RM1110C	HEART MRI, CVIC (PRE- & POST-CONTRAST)	2009-12-17 10:22:51	150	60	80	0	0	1	0	0	0	1	0		1	0	0	0	0	0	0	0	0	0	2	0	0	0	0	0	0	0	4	1	0	0	0	0	0	0
	54	01802095	kim**	1996-02-07	F	1937-10-29	75					127	75	66	0	1	0	0	0	0	1	0		1	0	0	0	0	0	0	0	0	0	0	0	0	0	0	0	0	0	0	0	0	0	0	0	0	0
	55	00913480	jin**	1996-02-23	M	1953-08-03	59					144	104	78	0	0	1	0	0	0	1	0		0	0	1	0	0	0	0	0	0	2	1	0	1	1	2	2	0	0	6	1	3	2	2	4	3	1
	56	02018099	cho**	1996-02-27	M	1914-01-28	99					140	90	70	1	0	0	0	1	0	0	0		1	0	0	0	0	0	0	0	0	0	0	0	0	0	0	0	0	0	6	2	0	0	0	0	0	0
	57	00589335	lee**	1996-02-29	M	1930-12-14	82					141	90	86	0	0	1	0	0	0	1	0		0	0	0	0	0	0	0	0	0	0	0	0	0	0	0	0	0	0	0	0	0	0	0	0	0	0
	58	01801838	kim**	1996-03-18	M	1931-01-27	82					153	92	91	0	0	1	0	0	0	1	0		1	0	0	0	0	0	0	0	0	0	0	0	0	0	0	0	0	0	0	0	0	0	0	0	0	0
	59	02092839	hyun**	1996-03-23	M	1949-05-01	64					154	91	78	0	0	1	0	0	0	1	0		0	1	0	0	0	1	0	0	0	0	0	0	0	0	0	0	0	0	5	2	0	0	0	0	0	0
	60	01260015	im**	1996-03-25	M	1944-08-25	68					129	74	88	1	0	0	0	1	0	0	0		1	0	0	0	0	2	2	2	0	0	0	0	0	0	0	0	0	0	5	1	5	3	5	5	0	0
	61	02116128	Lee**	1996-04-01	M	1938-11-15	74					150	80	80	1	0	0	0	1	0	0	0		1	0	0	2	0	0	0	0	0	0	0	0	0	0	0	0	0	0	5	5	0	0	0	0	0	0
	62	01873871	Choi**	1996-04-15	F	1967-12-03	45					150	90	70	0	0	1	0	0	0	1	0		0	0	0	0	0	0	0	0	0	0	0	0	0	0	2	0	0	0	3	2	0	0	0	0	0	0
	63	02253005	yoon**	1996-04-22	F	1935-03-25	78					93	56	62	0	0	1	0	0	0	1	0		0	0	2	0	0	0	0	0	0	0	0	0	0	0	0	0	0	0	7	1	0	0	0	0	0	0
	64	02281099	kim**	1996-04-29	M	1939-02-10	74					105	75	102	0	0	1	0	0	0	1	0		0	0	1	0	0	0	0	0	0	0	0	0	0	0	0	0	0	0	7	1	0	0	0	0	0	0
	65	02227435	Lee**	1996-04-30	M	1954-08-19	58					134	78	75	0	0	1	0	0	0	1	0		1	0	0	0	0	0	0	0	0	0	0	0	0	0	0	0	0	0	0	0	0	0	0	0	0	0
	66	02310551	hong**	1996-05-06	M	1952-09-12	60					108	60	57	1	0	0	0	1	0	0	0		0	0	0	0	0	0	0	0	0	0	1	0	0	0	0	0	0	0	0	0	0	0	0	0	0	0
	67	00348091	won**	1996-05-14	M	1935-07-09	78					131	86	77	0	0	1	0	0	0	1	0		1	0	0	0	0	0	0	0	0	0	2	0	0	0	2	0	0	0	3	2	4	1	0	0	0	0
	68	02383845	kang**	1996-05-22	M	1971-03-03	42					146	79	64	1	0	0	0	1	0	0	0		0	0	0	0	0	0	0	0	0	0	0	0	0	0	0	0	0	0	4	1, high degree AV block	0	0	0	0	0	0
	69	02442528	im**	1996-06-05	F	1929-06-13	84					127	67	77	0	0	1	0	0	0	1	0		1	0	0	2	2	0	0	0	0	0	0	0	0	0	0	0	0	0	5	5	5	6	0	0	0	0
	70	02463475	im**	1996-06-12	F	1927-09-09	85					115	73	65	0	0	1	0	0	0	1	0		0	0	2	0	0	0	0	0	0	0	1	0	0	0	1	0	0	0	4	1	7	1	0	0	0	0
	71	02477089	lee**	1996-06-13	F	1927-10-23	85					165	97	73	0	0	1	0	1	0	0	0		0	0	0	0	0	0	0	0	0	0	0	0	0	0	0	0	0	0	0	0	0	0	0	0	0	0
	72	01285287	shin**	1996-06-14	F	1952-01-15	61					130	80	68	0	0	1	0	0	0	1	0		0	0	0	2	0	0	0	0	0	0	2	1	0	0	0	0	2	0	4	1	5	5	4	2	0	0
	73	02484582	bae**	1996-06-14	F	1958-07-05	55					90	60	64	0	0	1	0	0	0	1	0		1	0	0	0	0	0	0	0	0	0	0	0	0	0	2	0	2	0	3	2	8	Heart transplant status	0	0	0	0
	74	00471506	han**	1996-06-17	M	1919-01-19	94					115	68	60	0	0	1	0	0	0	1	0		0	0	0	0	0	0	0	0	0	0	0	0	0	0	0	0	0	0	0	0	0	0	0	0	0	0
	75	02391644	Lee**	1996-06-17	M	1955-10-11	57					150	100	75	1	0	0	0	1	0	0	0		1	0	0	0	0	0	0	0	0	1	0	0	0	0	0	0	0	0	2	extentional	0	0	0	0	0	0
	76	02487743	kwon**	1996-07-04	M	1954-12-20	58					122	71	90	0	0	0	1	0	0	0	1		0	0	0	0	0	0	0	0	0	1	0	0	0	0	0	0	0	0	2	4	0	0	0	0	0	0
	77	02559565	kim**	1996-07-06	F	1922-05-23	91					173	100	69	0	0	0	1	0	0	0	1		1	0	0	0	0	0	0	0	0	0	0	0	0	0	0	0	0	0	0	0	0	0	0	0	0	0
	78	02610390	Lee**	1996-07-15	M	1951-10-10	61					158	96	76	1	0	0	0	0	0	1	0		1	0	0	0	0	0	0	0	0	0	0	0	0	0	0	0	0	0	0	0	0	0	0	0	0	0
	79	02434840	ka**	1996-07-17	F	1933-08-15	79					133	81	62	0	0	1	0	0	0	1	0		1	0	0	0	0	0	0	0	0	0	1	0	0	0	0	0	0	0	4	1	0	0	0	0	0	0
	80	00979299	jang**	1996-07-22	M	1956-09-10	56					112	76	63	1	0	0	0	1	0	0	0		0	0	0	0	0	0	0	0	0	0	0	0	0	0	0	0	0	0	0	0	0	0	0	0	0	0
	81	02528600	koo**	1996-07-22	M	1947-01-07	66					122	83	60	0	0	1	0	1	0	0	0		0	0	0	0	0	0	0	0	0	0	2	0	0	0	0	0	0	0	4	1-TTA	0	0	0	0	0	0
	82	02435883	won**	1996-07-29	M	1935-03-22	78					130	77	93	0	0	1	0	0	0	1	0		0	1	0	0	1	0	0	0	0	0	0	0	0	0	0	0	0	0	0	0	0	0	0	0	0	0
	83	02428287	Lee**	1996-08-02	F	1931-08-07	81					137	73	57	0	0	1	0	0	0	0	1		1	0	0	0	0	0	0	0	0	0	0	0	0	0	0	0	0	0	0	0	0	0	0	0	0	0
	84	02676426	song**	1996-08-05	M	1987-10-13	25					93	36		0	0	0	1	0	0	0	1		0	0	0	0	0	0	0	0	0	0	0	0	0	0	0	0	0	0	0	0	0	0	0	0	0	0
	85	02676435	song**	1996-08-05	M	1982-04-05	31					113	62	83	0	0	1	0	0	0	1	0		0	0	0	0	0	0	0	0	0	0	0	0	0	0	0	0	0	0	0	0	0	0	0	0	0	0
	86	02407116	hwang**	1996-08-06	F	1935-07-28	77					115	50	88	0	0	1	0	0	1	0	0		0	0	0	0	0	0	0	0	0	0	0	0	0	0	0	0	0	0	0	0	0	0	0	0	0	0
	87	02695445	kim**	1996-08-08	M	1949-05-12	64					120	80	68	1	0	0	0	1	0	0	0		0	0	0	0	0	1	0	0	0	0	0	0	0	0	0	0	0	0	5	2	0	0	0	0	0	0
	88	02721746	cho**	1996-08-10	M	1920-09-11	92					152	85	80	0	1	0	0	1	0	0	0		0	1	0	0	0	0	0	0	0	2	0	0	0	0	0	0	0	0	2	4	0	0	0	0	0	0
	89	02683385	jun**	1996-08-16	F	1951-04-07	62					98	58	61	1	0	0	0	1	0	0	0		0	0	0	0	0	0	0	0	0	0	0	0	0	0	0	0	0	0	0	0	0	0	0	0	0	0
	90	02738593	hong**	1996-08-16	M	1954-08-18	58					136	87	96	0	1	0	0	1	0	0	0		1	1	0	0	2	0	0	0	0	0	0	0	0	0	0	0	0	0	5	6	0	0	0	0	0	0
	91	02142006	kim**	1996-08-28	M	1952-12-28	60					147	101	76	0	0	1	0	1	0	0	0		1	0	0	0	0	0	0	0	0	0	0	0	0	0	0	0	0	0	0	0	0	0	0	0	0	0
	92	02809185	shin**	1996-09-02	M	1947-10-02	65					135	78	69	0	1	0	0	1	0	0	0		0	0	0	0	0	0	0	0	0	0	0	0	0	0	0	0	0	0	0	0	0	0	0	0	0	0
	93	02206029	lee**	1996-09-04	F	1940-06-05	73					118	69	63	0	0	1	0	0	0	1	0		1	0	0	0	1	1	1	1	0	0	0	0	0	0	0	0	0	0	6	2	5	1	5	6	0	0
	94	02601585	shin**	1996-09-06	M	1935-01-16	78					141	82	84	0	0	1	0	1	0	0	0		0	0	2	0	0	0	0	0	0	2	2	0	0	0	2	0	0	0	7	1	2	3	4	1	0	0
	95	02687392	kim**	1996-09-07	F	1949-05-25	64					119	83	84	0	0	0	1	0	0	0	1		0	0	0	0	0	0	0	0	0	0	0	0	0	0	0	0	0	0	0	0	0	0	0	0	0	0
	96	02754007	hyun**	1996-09-25	M	1969-01-09	44					110	62	68	0	1	0	0	1	0	0	0		0	0	0	0	0	0	0	0	0	0	0	0	0	0	0	0	0	0	0	0	0	0	0	0	0	0
	97	00320293	lee**	1996-09-26	M	1916-02-15	97					93	45	57	0	0	1	0	0	0	1	0		0	0	0	0	0	0	0	0	0	0	0	0	0	0	0	0	0	0	6	2	0	0	0	0	0	0
	98	00653973	kang**	1996-10-07	M	1930-03-06	83					110	60	100	0	1	0	0	0	0	1	0		1	1	0	0	1	0	2	0	0	0	0	0	0	0	0	0	0	0	5	6	0	0	0	0	0	0
	99	02105243	Choi**	1996-10-07	F	1914-03-13	99					150	110	60	0	0	1	0	0	0	1	0		0	0	0	0	0	0	0	0	0	0	0	0	0	0	0	0	0	0	0	0	0	0	0	0	0	0
	100	02776700	kim**	1996-10-15	M	1934-01-25	79					168	92	73	1	0	0	0	1	0	0	0		1	1	0	0	0	0	0	0	0	0	0	0	0	0	0	0	0	0	6	2	0	0	0	0	0	0
	101	02914397	Choi**	1996-10-16	F	1940-11-29	72					127	78	78	0	0	1	0	0	0	0	1		1	0	0	0	0	0	0	0	0	0	0	0	0	0	0	0	0	0	0	0	0	0	0	0	0	0
	102	01095945	oh**	1996-10-19	M	1933-03-22	80					133	77	67	0	1	0	0	0	0	1	0		0	1	0	0	1	0	0	0	0	0	0	0	0	0	0	0	0	0	5	6	0	0	0	0	0	0
	103	00078790	lee**	1996-10-28	F	1993-02-27	20	15	RM6150	RESEARCH MRI	2009-02-03 12:29:57	97	59	88	0	0	1	0	0	0	1	0		0	0	2	0	0	0	2	0	0	0	0	0	0	0	0	0	0	2	8	Heart transplant status	7	1	0	0	0	0
	104	03006703	lee**	1996-10-28	M	1990-10-30	22	19	RM1110C	HEART MRI, CVIC (PRE- & POST-CONTRAST)	2010-07-26 11:55:51	112	59	66	0	0	1	0	0	0	1	0		0	0	0	0	0	0	0	0	0	0	0	0	0	0	2	0	0	0	3	2	0	0	0	0	0	0
	105	01409261	cho**	1996-11-02	M	1958-08-04	54					115	60	63	0	1	0	0	0	1	0	0		0	0	0	0	0	0	0	0	0	0	2	0	0	0	0	0	0	0	6	1	4	1	0	0	0	0
	106	03022217	hong**	1996-11-06	M	1923-01-19	90					165	94	76	0	0	1	0	0	0	1	0		1	0	0	0	1	0	0	0	0	2	2	0	0	0	0	0	0	0	2	1	4	1	2	4	5	6
	107	03079631	kil**	1996-11-18	M	1933-01-28	80	76	RM11103C	HEART MRI, CVIC (ADENOSINE-STRESS)	2009-06-26 16:32:14	118	70	72	0	0	0	1	0	0	0	1		0	1	0	0	0	0	0	0	0	0	2	0	0	0	0	0	0	0	4	1	0	0	0	0	0	0
	108	03125163	hong**	1996-11-30	M	1961-01-22	52					157	87	96	1	0	0	0	1	0	0	0		1	1	0	0	2	0	0	0	0	0	0	0	2	0	0	0	0	0	2	3	5	6	4	1	0	0
	109	03107824	Lee**	1996-12-06	M	1936-01-01	77					183	84	47	0	0	1	0	0	0	1	0		1	0	0	0	0	0	0	0	0	0	0	0	0	0	0	0	0	0	5	2	0	0	0	0	0	0
	110	03187246	kim**	1996-12-17	M	1959-09-08	53					147	100	65	0	1	0	0	1	0	0	0		1	0	0	0	0	0	0	0	0	1	0	0	0	0	0	0	0	0	0	0	0	0	0	0	0	0
	111	02598658	im**	1996-12-19	F	1943-03-12	70					108	55	65	0	0	1	0	0	0	1	0		0	0	0	0	0	0	0	0	0	0	2	0	0	0	0	0	0	0	4	1	0	0	0	0	0	0
	112	01382784	han**	1996-12-21	F	1925-04-22	88					122	80	66	1	0	0	0	0	0	1	0		1	1	0	0	0	1	1	1	0	0	2	0	0	0	0	0	0	0	5	2	4	1	0	0	0	0
	113	03207443	sung**	1996-12-26	M	1939-01-28	74					140	80	60	0	0	1	0	0	0	1	0		0	0	1	0	0	0	0	0	0	0	1	0	0	0	0	0	0	0	4	1	0	0	0	0	0	0
	114	02268803	kim**	1996-12-30	M	1952-10-01	60					131	75	87	0	1	0	0	0	1	0	0		0	0	0	2	0	0	0	0	0	0	0	0	0	0	0	0	0	0	5	5	0	0	0	0	0	0
	115	03265340	shin**	1997-01-07	M	1935-12-20	77					123	69	82	1	0	0	0	0	0	1	0		1	1	0	0	0	0	0	0	0	0	0	0	0	0	0	0	0	0	6	2	0	0	0	0	0	0
	116	03275237	gong**	1997-01-08	F	1926-11-08	86					167	86	82	0	0	1	0	0	0	1	0		1	0	0	0	0	0	0	0	0	0	0	0	0	0	0	0	0	0	0	0	0	0	0	0	0	0
	117	03260859	kang**	1997-01-27	M	1941-06-19	72					126	90	65	0	1	0	0	1	0	0	0		0	0	0	0	1	0	0	0	0	0	0	0	0	0	0	0	0	0	0	0	0	0	0	0	0	0
	118	03375511	kim**	1997-01-31	M	1943-08-21	69					110	70	92	1	0	0	0	0	1	0	0		0	0	0	0	0	0	0	0	0	0	0	0	0	0	0	0	0	0	6	2	0	0	0	0	0	0
	119	02987926	kim**	1997-02-06	M	1948-04-02	65					124	81	97	0	0	1	0	1	0	0	0		1	0	0	0	0	0	0	0	0	0	0	0	0	0	0	0	0	0	0	0	0	0	0	0	0	0
	120	02621967	koo**	1997-02-12	F	1921-10-26	91					130	80	87	1	0	0	0	0	0	1	0		1	0	0	0	0	0	0	0	0	0	0	0	0	2	0	0	0	2	6	2	1	2	3	1	0	0
	121	02712173	pyun**	1997-02-12	M	1996-05-07	17					108	58	128	0	0	1	0	0	0	1	0		0	0	1	0	0	0	0	0	0	0	0	0	0	0	0	0	0	0	7	1	0	0	0	0	0	0
	122	03419853	nam**	1997-02-12	M	1987-06-19	26					140	63		0	0	0	1	0	0	0	1		0	0	0	0	0	0	0	0	0	0	0	0	0	0	0	0	0	0	0	0	0	0	0	0	0	0
	123	03534345	Lee**	1997-03-12	M	1929-01-15	84	68	RM6150	RESEARCH MRI	1997-03-17 12:02:56	144	81	77	0	1	0	0	1	0	0	0		0	0	0	0	1	1	0	0	0	0	0	0	0	0	0	0	0	0	5	6	5	2	0	0	0	0
	124	03539283	yoo**	1997-03-13	M	1928-12-30	84					156	89	59	0	0	1	0	0	0	1	0		0	0	0	0	1	0	0	0	0	0	0	0	0	0	0	0	0	0	5	6	0	0	0	0	0	0
	125	01581251	kim**	1997-04-02	M	1942-01-07	71					146	89	72	1	0	0	0	1	0	0	0		1	0	0	0	0	0	0	0	0	0	0	0	0	0	0	0	0	0	0	0	0	0	0	0	0	0
	126	02682173	Lee**	1997-04-02	F	1939-11-20	73					132	85	78	0	0	1	0	0	0	1	0		0	0	0	0	0	0	0	0	0	0	0	0	0	0	0	0	0	0	0	0	0	0	0	0	0	0
	127	03587024	park**	1997-04-07	M	1921-07-21	91					140	89	93	1	0	0	0	1	0	0	0		0	0	1	0	1	0	0	0	0	0	1	0	0	0	0	0	0	0	7	1	5	6	4	1	0	0
	128	01936338	woo**	1997-04-09	F	1936-09-15	76					150	71	99	0	0	1	0	0	0	1	0		0	1	1	0	0	0	0	0	0	0	2	0	0	0	0	0	0	0	6	3	4	1	7	1	0	0
	129	03600277	jin**	1997-04-15	M	1970-04-06	43					117	72	77	0	0	1	0	1	0	0	0		0	0	0	0	0	0	0	0	0	0	0	0	0	0	0	0	0	0	0	0	0	0	0	0	0	0
	130	03348458	yoo**	1997-04-16	M	1937-04-28	76					111	81	84	1	0	0	0	1	0	0	0		0	0	0	0	0	0	0	0	0	0	0	0	0	0	0	0	0	0	0	0	0	0	0	0	0	0
	131	03685078	han**	1997-04-22	F	1925-05-07	88					167	90	79	0	0	1	0	0	0	1	0		1	0	1	0	0	0	0	0	0	0	1	0	0	0	0	0	0	0	6	2	7	1	4	1	0	0
	132	03674858	park**	1997-04-24	F	1934-08-23	78					144	67	60	0	0	1	0	0	0	1	0		1	0	0	0	0	1	0	0	0	0	0	0	0	0	0	0	0	0	5	2	0	0	0	0	0	0
	133	03481476	han**	1997-04-28	M	1936-05-05	77					90	60	80	0	0	1	0	0	0	1	0		0	0	0	0	0	0	0	0	0	0	0	0	0	0	0	0	0	0	6	2	0	0	0	0	0	0
	134	03697035	lee**	1997-04-30	M	1929-12-10	83					108	56	79	1	0	0	0	0	0	1	0		1	1	0	0	0	0	0	0	0	0	0	0	0	0	0	0	0	0	6	1	0	0	0	0	0	0
	135	00938942	cho**	1997-05-08	F	1927-12-26	85					140	60	82	1	0	0	0	0	0	1	0		0	0	0	0	0	0	0	0	0	1	0	0	0	0	0	0	0	0	0	0	0	0	0	0	0	0
	136	03785277	lee**	1997-05-15	M	1971-10-24	41					107	57	65	1	0	0	0	1	0	0	0		0	0	0	0	0	0	0	0	0	0	0	0	0	0	0	0	0	0	0	0	0	0	0	0	0	0
	137	03701192	im**	1997-05-18	M	1917-05-28	96					152	84	62	0	0	1	0	0	0	1	0		0	0	0	0	0	0	0	0	0	0	0	0	0	0	0	0	0	0	6	2	0	0	0	0	0	0
	138	02990300	jung**	1997-05-30	M	1937-04-22	76					135	83	95	0	0	0	1	0	0	0	1		1	0	0	0	0	0	0	0	0	0	0	0	0	0	0	0	0	0	0	0	0	0	0	0	0	0
	139	03851444	lee**	1997-05-31	M	1948-07-01	65					102	65	92	0	0	1	0	1	0	0	0		0	0	0	0	0	2	2	2	0	0	1	0	0	0	0	0	0	0	5	1	4	1	0	0	0	0
	140	00035300	lee**	1997-06-04	F	1927-01-27	86					93	47	96	0	0	1	0	0	0	1	0		1	0	1	0	0	0	0	0	0	0	0	0	0	0	0	0	0	0	6	1	0	0	0	0	0	0
	141	03747529	kim**	1997-06-11	M	1938-04-29	75					104	65	97	1	0	0	0	1	0	0	0		1	1	1	0	0	0	0	0	0	0	1	0	0	0	0	0	0	0	4	1	7	1	0	0	0	0
	142	03758785	kang**	1997-06-11	F	1937-12-23	75					102	50	95	0	0	1	0	0	0	1	0		0	1	1	0	0	0	0	0	0	0	0	0	0	0	0	0	0	0	7	1	0	0	0	0	0	0
	143	03757023	park**	1997-06-16	F	1937-08-10	75					110	70	66	0	0	1	0	0	0	1	0		0	0	0	0	0	0	0	0	0	0	0	0	0	0	0	0	0	0	0	0	0	0	0	0	0	0
	144	03773425	lee**	1997-06-17	M	1946-11-09	66					120	80	64	1	0	0	0	1	0	0	0		1	1	1	0	0	0	0	0	0	0	1	0	0	0	0	0	0	0	7	1	4	1	0	0	0	0
	145	03945204	lee**	1997-06-19	M	1948-09-01	64					129	66	41	0	0	1	0	0	1	0	0		0	0	0	0	0	0	0	0	0	0	1	0	0	0	0	0	0	0	4	1	0	0	0	0	0	0
	146	02200139	hong**	1997-06-28	M	1924-01-15	89					144	83	80	1	0	0	0	0	0	1	0		0	0	1	0	0	0	0	0	0	0	0	0	0	0	0	0	0	0	7	1	0	0	0	0	0	0
	147	03181057	kim**	1997-06-30	F	1962-07-20	50					108	70	80	0	0	1	0	1	0	0	0		0	0	0	0	0	0	0	0	0	0	0	0	0	0	0	0	0	0	0	0	0	0	0	0	0	0
	148	03986319	ji**	1997-06-30	M	1949-03-03	64					144	97	71	1	0	0	0	1	0	0	0		0	0	0	0	0	0	0	0	0	0	0	0	0	0	0	0	0	0	0	0	0	0	0	0	0	0
	149	03975564	song**	1997-07-02	F	1955-08-11	57					105	61	62	0	0	0	1	0	0	0	1		0	0	0	0	0	0	0	0	0	0	0	0	0	0	0	0	0	0	0	0	0	0	0	0	0	0
	150	03046240	cho**	1997-07-03	M	1933-04-21	80					130	76	85	1	0	0	0	0	0	1	0		1	0	0	0	0	0	0	0	0	0	0	0	0	0	0	0	0	0	0	0	0	0	0	0	0	0
	151	04040094	jang**	1997-07-10	F	1927-10-10	85					140	100	72	0	0	1	0	0	0	1	0		1	0	0	0	0	0	0	0	0	1	0	0	0	0	0	0	0	0	2	4	0	0	0	0	0	0
	152	04050422	kang**	1997-07-12	M	1928-10-16	84					109	65	69	1	0	0	0	0	0	1	0		0	0	0	0	1	0	0	0	0	0	0	0	0	0	0	0	0	0	5	6	0	0	0	0	0	0
	153	03792378	park**	1997-07-16	F	1932-04-28	81					147	89	67	0	0	1	0	0	0	1	0		1	0	0	0	0	2	0	0	0	0	0	0	0	0	0	0	0	0	0	0	0	0	0	0	0	0
	154	04056590	oh**	1997-07-21	M	1997-01-21	16					93	39	78	0	0	1	0	0	0	1	0		0	0	0	0	0	0	0	0	0	0	0	0	0	0	0	0	0	0	6	2	0	0	0	0	0	0
	155	04061428	kim**	1997-07-22	F	1927-05-25	86					130	70	68	0	0	1	0	0	0	1	0		1	1	2	0	0	0	0	0	0	1	1	0	0	0	0	0	0	0	7	1	4	1	0	0	0	0
	156	04051773	koo**	1997-07-28	M	1939-01-30	74					104	78	103	1	0	0	0	1	0	0	0		0	0	0	0	2	0	0	0	0	0	2	0	0	0	0	0	0	0	4	1	5	6	0	0	0	0
	157	00522529	park**	1997-07-30	M	1913-04-19	100	84	RM6150	RESEARCH MRI		124	72	59	1	0	0	0	1	0	0	0		1	0	0	0	0	2	1	2	0	0	0	0	0	0	0	0	0	0	5	2	0	0	0	0	0	0
	158	03294117	kim**	1997-08-05	M	1939-11-15	73					150	90	53	0	1	0	0	0	0	1	0		1	0	0	0	1	0	0	0	0	0	0	0	0	0	0	0	0	0	5	6	0	0	0	0	0	0
	159	04159352	jin**	1997-08-07	M	1959-05-16	54	50	RM6150	RESEARCH MRI	2009-08-03 11:19:56	187	128	98	1	0	0	0	1	0	0	0		1	0	1	0	0	0	0	0	0	0	0	0	0	0	2	0	0	0	3	2	0	0	0	0	0	0
	160	01348025	kim**	1997-08-11	F	1922-08-09	90					174	63	78	0	1	0	0	0	0	1	0		1	0	1	0	0	0	0	0	0	0	2	0	0	0	0	0	0	0	4	1	7	1	0	0	0	0
	161	04184288	jung**	1997-08-11	M	1957-08-22	55					130	77	68	1	0	0	0	1	0	0	0		0	0	0	0	0	0	0	0	0	0	0	0	0	0	0	0	0	0	0	0	0	0	0	0	0	0
	162	04199385	Lee**	1997-08-14	F	1971-11-04	41					89	50	58	0	0	0	1	0	0	0	1		1	1	0	0	0	0	0	0	0	0	0	0	0	0	0	0	0	0	0	0	0	0	0	0	0	0
	163	04172605	go**	1997-08-20	M	1937-10-20	75					95	55	95	1	0	0	0	0	0	0	1		0	0	0	0	0	0	0	0	0	0	0	0	0	0	0	0	0	0	0	0	0	0	0	0	0	0
	164	04244632	yoo**	1997-08-25	F	1933-10-15	79					165	98	57	0	0	1	0	0	0	1	0		1	0	0	0	0	0	0	0	0	0	0	0	0	0	0	0	0	0	0	0	0	0	0	0	0	0
	165	04254798	kang**	1997-08-26	F	1944-06-06	69					166	104	78	0	0	1	0	0	0	1	0		1	0	0	0	0	0	0	0	0	0	2	0	0	0	0	0	0	0	4	1	0	0	0	0	0	0
	166	04272028	Choi**	1997-08-29	M	1928-01-14	85					152	91	61	1	0	0	0	1	0	0	0		1	0	0	0	0	0	0	0	1	0	0	0	0	0	0	0	0	0	5	3	0	0	0	0	0	0
	167	04271432	park**	1997-08-30	F	1934-12-01	78					115	55	65	0	0	1	0	0	0	0	1		0	0	0	0	0	0	0	0	0	0	0	0	0	0	0	0	0	0	0	0	0	0	0	0	0	0
	168	04241846	yang**	1997-09-13	M	1957-01-18	56					129	70	75	0	0	1	0	0	1	0	0		0	0	0	0	0	0	0	0	0	0	0	0	0	0	0	0	0	0	0	0	0	0	0	0	0	0
	169	04378872	cho**	1997-09-25	M	1928-02-07	85					148	80	69	1	0	0	0	1	0	0	0		1	0	0	0	0	0	0	0	0	0	1	0	0	0	0	0	0	0	6	2	0	0	0	0	0	0
	170	04429907	kim**	1997-10-09	M	1959-04-22	54					115	72	88	1	0	0	0	1	0	0	0		0	0	0	0	0	0	0	0	0	0	0	0	0	0	0	0	0	0	0	0	0	0	0	0	0	0
	171	03246536	kim**	1997-10-20	F	1945-04-03	68					133	84	60	0	0	1	0	0	0	1	0		1	0	0	1	0	0	0	0	0	0	1	0	0	0	0	0	0	0	4	1	0	0	0	0	0	0
	172	04041297	kim**	1997-10-30	F	1973-01-05	40					88	63	59	0	0	1	0	0	1	0	0		0	0	1	0	0	0	0	0	2	1	2	2	0	0	0	0	1	0	6	1	7	1	4	1	4	2
	173	04455344	kwon**	1997-11-06	F	1937-04-01	76					128	77	87	0	0	1	0	0	0	1	0		1	0	0	0	0	0	0	0	0	0	0	0	0	0	0	0	0	0	4	APCS	0	0	0	0	0	0
	174	01099046	Lee**	1997-11-20	M	1934-06-18	79					200	106	64	0	1	0	0	1	0	0	0		1	0	0	0	0	0	0	0	0	0	1	0	0	0	0	0	0	0	4	1	0	0	0	0	0	0
	175	04624104	oh**	1997-11-25	M	1948-06-20	65					130	70	80	0	1	0	0	1	0	0	0		1	0	0	0	0	0	0	0	0	0	0	0	0	0	0	0	0	0	0	0	0	0	0	0	0	0
	176	04639108	jung**	1997-11-29	F	1947-02-06	66					110	54	86	0	0	1	0	0	0	1	0		0	0	0	0	0	0	0	0	0	0	1	2	0	0	0	0	0	0	4	1	4	2	0	0	0	0
	177	04619687	jung**	1997-12-22	M	1922-12-05	90					122	69	72	1	0	0	0	1	0	0	0		0	0	1	0	0	0	0	0	0	0	1	0	0	0	0	0	0	0	4	1	7	1	0	0	0	0
	178	03691257	park**	1997-12-24	F	1915-04-16	98					111	72	62	0	0	1	0	0	0	1	0		0	0	0	0	0	0	0	0	0	0	0	0	0	0	0	0	0	0	6	2	0	0	0	0	0	0
	179	04760833	oh**	1997-12-31	F	1997-10-07	15					80	24	90	0	0	1	0	0	0	1	0		0	0	0	0	0	0	0	0	0	0	0	0	0	0	0	0	0	0	0	0	0	0	0	0	0	0
	180	00641121	chae**	1998-01-12	F	1919-08-06	93					186	68	60	0	0	1	0	0	0	1	0		1	0	1	0	0	0	0	0	0	0	2	0	0	0	2	0	2	0	3	2	4	1	7	1	0	0
	181	04804504	kim**	1998-01-19	F	1941-10-13	71	67	RM1110C	HEART MRI, CVIC (PRE- & POST-CONTRAST)	2009-03-27 10:31:15	155	95	72	1	0	0	0	1	0	0	0		0	0	0	0	0	0	0	0	0	0	0	0	0	0	2	0	0	0	3	2	0	0	0	0	0	0
	182	04825143	hwang**	1998-01-22	M	1953-12-05	59					99	62	66	1	0	0	0	0	1	0	0		0	0	0	0	0	0	0	0	0	2	0	0	0	0	2	0	0	0	5	3	3	2	2	2	0	0
	183	04546710	jung**	1998-01-24	M	1926-04-30	87					144	83	64	0	0	1	0	0	0	0	1		0	1	0	0	0	0	0	0	0	0	0	0	0	0	0	0	0	0	0	0	0	0	0	0	0	0
	184	04860797	yoo	1998-01-24	M	1944-01-29	69					150	89	59	0	0	1	0	0	0	0	1		1	0	0	0	0	0	0	0	1	0	0	0	0	0	0	0	0	0	0	0	0	0	0	0	0	0
	185	04935314	jung**	1998-02-16	M	1928-07-13	85					113	79	105	1	0	0	0	1	0	0	0		0	0	0	0	0	0	0	0	0	0	0	0	0	0	0	0	0	0	6	2	0	0	0	0	0	0
	186	04939817	lee**	1998-02-17	M	1967-09-23	45					165	91	105	0	0	0	1	0	0	0	1		0	0	0	0	0	0	0	0	0	0	0	0	0	0	0	0	0	0	0	0	0	0	0	0	0	0
	187	04353909	kang**	1998-02-24	M	1951-01-21	62					119	76	87	1	0	0	0	1	0	0	0		0	1	0	0	0	0	0	0	0	0	0	0	0	0	0	0	0	0	0	0	0	0	0	0	0	0
	188	04258143	ham**	1998-02-25	M	1934-12-20	78					138	77	104	1	0	0	0	1	0	0	0		0	0	0	0	0	0	0	0	0	0	0	0	0	0	0	0	0	0	6	2	0	0	0	0	0	0
	189	04984983	song**	1998-02-27	F	1928-08-03	84					118	73	76	1	0	0	0	0	0	1	0		0	0	0	0	1	0	0	0	0	0	2	0	0	2	0	0	0	0	4	1	3	1	0	0	0	0
	190	03215662	kim**	1998-03-25	M	1943-07-22	69					143	105	68	0	0	1	0	1	0	0	0		1	0	0	0	0	0	0	0	0	0	0	0	0	0	0	0	0	0	0	0	0	0	0	0	0	0
	191	05172460	im**	1998-04-15	F	1937-05-15	76					133	90	86	1	0	0	0	0	0	1	0		0	0	0	0	0	0	0	0	0	0	0	0	0	0	0	0	0	0	0	0	0	0	0	0	0	0
	192	05219253	im**	1998-04-24	M	1945-10-30	67					128	85	59	1	0	0	0	1	0	0	0		0	0	0	0	0	0	0	0	0	2	1	0	0	0	0	0	0	0	4	1	2	4	0	0	0	0
	193	05232476	won**	1998-04-28	F	1927-06-24	86					142	80	72	0	0	0	1	0	0	0	1		0	0	0	0	0	0	0	0	0	0	0	0	0	0	0	0	0	0	0	0	0	0	0	0	0	0
	194	05273086	oh**	1998-05-08	F	1933-02-14	80					156	79	67	0	0	1	0	0	0	1	0		0	0	0	0	1	1	0	0	0	0	0	0	0	0	0	0	0	0	5	2	5	6	0	0	0	0
	195	05302397	cho**	1998-05-18	M	1998-01-29	15					103	50	140	0	0	1	0	0	0	1	0		0	0	0	0	0	0	0	0	0	0	0	0	0	0	0	0	0	0	0	0	0	0	0	0	0	0
	196	05152789	jung**	1998-05-22	M	1947-09-27	65	62	RM11103C	HEART MRI, CVIC (ADENOSINE-STRESS)	2009-10-20 15:00:18	157	101	63	0	1	0	0	1	0	0	0		0	0	0	0	2	0	0	0	0	0	0	0	0	0	0	0	0	0	5	6	0	0	0	0	0	0
	197	05349561	yoo**	1998-05-26	M	1945-06-05	68					142	95	80	1	0	0	0	1	0	0	0		1	0	0	0	0	1	0	0	0	0	1	0	0	0	0	0	0	0	5	2	4	1	0	0	0	0
	198	05352767	park**	1998-05-27	F	1923-05-25	90					150	68	96	0	0	1	0	0	0	1	0		1	0	1	0	0	0	0	0	0	0	0	0	0	0	0	0	0	0	6	2	7	1	0	0	0	0
	199	05369608	kim**	1998-06-01	M	1932-10-10	80	78	RM1110C	HEART MRI, CVIC (PRE- & POST-CONTRAST)	2010-12-13 17:13:45	111	74	55	0	0	1	0	0	0	1	0		0	0	0	0	0	0	0	0	0	0	0	0	0	0	0	0	0	0	0	0	0	0	0	0	0	0
	200	05286349	kim**	1998-06-02	M	1957-08-25	55					149	86	76	1	0	0	0	1	0	0	0		1	0	0	0	0	0	0	0	0	0	0	0	0	0	0	0	0	0	0	0	0	0	0	0	0	0
	201	05381057	jung**	1998-06-02	F	1915-03-10	98					130	80	70	0	0	1	0	0	0	1	0		1	1	0	0	0	0	0	0	0	0	1	0	0	0	0	0	0	0	6	2	4	1	0	0	0	0
	202	05331427	oh**	1998-06-05	F	1942-02-11	71					150	103	72	0	0	1	0	0	0	1	0		1	0	0	0	0	0	0	0	0	0	0	0	0	0	0	0	0	0	0	0	0	0	0	0	0	0
	203	05386696	kim**	1998-06-05	F	1945-04-13	68					137	89	105	0	0	1	0	0	0	1	0		0	0	0	0	0	0	0	0	0	0	0	0	0	0	0	0	0	0	0	0	0	0	0	0	0	0
	204	05359999	cho**	1998-06-18	M	1916-03-17	97					193	110	92	1	0	0	0	1	0	0	0		1	0	0	0	0	0	0	0	0	0	2	0	0	0	0	0	0	0	4	1	0	0	0	0	0	0
	205	05439181	yang**	1998-06-19	F	1944-11-02	68					141	88	86	0	0	1	0	0	0	1	0		1	0	0	0	0	0	0	0	0	0	0	0	0	0	0	0	0	0	0	0	0	0	0	0	0	0
	206	05456311	ahn**	1998-06-20	F	1930-03-03	83					118	69	98	0	0	1	0	0	0	1	0		0	0	0	0	0	0	0	0	0	0	0	0	0	0	0	0	0	0	0	0	0	0	0	0	0	0
	207	05449676	shin**	1998-06-22	F	1951-08-26	61					144	84	100	1	0	0	0	1	0	0	0		0	0	0	0	0	0	0	0	0	0	0	0	0	0	2	0	0	0	3	2	0	0	0	0	0	0
	208	05478573	hyun**	1998-06-25	F	1940-11-30	72					112	69	74	0	0	1	0	0	0	1	0		0	0	0	0	0	0	0	0	0	0	0	0	0	0	0	0	0	0	0	0	0	0	0	0	0	0
	209	05482002	Lee**	1998-06-25	M	1952-04-04	61					123	76	50	0	0	1	0	0	0	1	0		1	0	0	0	0	0	0	0	0	0	0	0	0	0	0	0	0	0	0	0	0	0	0	0	0	0
	210	05376567	Lee**	1998-06-26	M	1948-09-04	64					143	85	63	0	0	1	0	0	0	1	0		0	0	0	0	0	0	0	0	0	0	0	0	0	0	0	0	0	0	0	0	0	0	0	0	0	0
	211	05498692	ji**	1998-07-07	M	1931-10-15	81					127	93	63	1	0	0	0	0	0	1	0		0	0	0	0	0	0	0	0	0	0	0	0	0	0	0	0	0	0	0	0	0	0	0	0	0	0
	212	05542102	kim**	1998-07-10	M	1928-07-04	85					122	50	74	0	0	1	0	0	0	1	0		0	0	0	0	0	0	0	0	0	0	0	0	0	0	0	0	0	0	0	0	0	0	0	0	0	0
	213	05568410	yoon**	1998-07-15	F	1943-06-09	70					140	83	57	0	0	1	0	0	0	0	1		1	0	0	0	0	0	0	0	0	0	0	0	0	0	0	0	0	0	0	0	0	0	0	0	0	0
	214	05579630	jung**	1998-07-18	M	1938-10-29	74					139	82	114	1	0	0	0	0	0	0	1		0	0	0	0	0	0	0	0	0	0	0	0	0	0	0	0	0	0	0	0	0	0	0	0	0	0
	215	05595050	Choi**	1998-07-21	M	1958-11-24	54					132	90	61	1	0	0	0	1	0	0	0		0	0	0	0	0	0	0	0	0	0	0	0	0	0	0	0	0	0	0	0	0	0	0	0	0	0
	216	05489234	kim**	1998-07-27	M	1998-06-05	15								0	0	1	0	0	0	1	0		0	0	0	0	0	0	0	0	0	0	0	0	0	0	0	0	0	0	0	0	0	0	0	0	0	0
	217	05618182	Choi**	1998-07-28	M	1987-04-23	26								0	0	0	1	0	0	0	1		0	0	0	0	0	0	0	0	0	0	0	0	0	0	0	0	0	0	0	0	0	0	0	0	0	0
	218	05618191	Choi**	1998-07-28	F	1993-02-19	20								0	0	0	1	0	0	0	1		0	0	0	0	0	0	0	0	0	1	0	0	1	0	0	0	0	0	2	4	3	3	0	0	0	0
	219	05631789	oh**	1998-07-28	M	1935-09-13	77					120	89	70	1	0	0	0	1	0	0	0		1	0	1	0	0	0	2	0	0	1	1	1	0	0	0	0	1	0	7	1	4	1	4	2	0	0
	220	01963624	kwon**	1998-08-04	F	1967-01-05	46					98	70	62	0	0	0	1	0	0	0	1		0	0	0	0	0	0	0	0	0	0	0	0	0	0	0	0	0	0	0	0	0	0	0	0	0	0
	221	05664219	yoon**	1998-08-04	M	1928-01-09	85					122	80	101	0	1	0	0	0	0	1	0		1	0	1	0	0	0	0	0	0	0	0	0	0	0	0	0	0	0	7	1	0	0	0	0	0	0
	222	04809899	chun**	1998-08-06	M	1950-10-13	62					125	91	54	1	0	0	0	1	0	0	0		0	0	0	0	0	0	0	0	0	0	0	0	0	0	0	0	0	0	0	0	0	0	0	0	0	0
	223	05711999	kim**	1998-08-14	M	1947-07-09	66					143	67	74	0	1	0	0	1	0	0	0		0	1	0	2	0	0	0	0	0	0	0	0	0	0	0	0	0	0	5	5	0	0	0	0	0	0
	224	04143230	kim**	1998-08-29	M	1943-01-10	70					150	29	78	0	1	0	0	0	0	1	0		0	0	0	0	0	0	0	0	0	0	0	0	0	0	0	0	0	0	0	0	0	0	0	0	0	0
	225	05796017	lee**	1998-09-01	M	1968-10-02	44					127	65	68	0	0	1	0	1	0	0	0		0	0	0	0	0	0	0	0	0	0	0	0	0	0	0	0	0	0	0	0	0	0	0	0	0	0
	226	05750121	jung**	1998-09-03	M	1940-09-25	72					96	70	103	0	0	1	0	0	0	1	0		0	0	1	0	0	0	0	0	0	0	0	2	0	0	0	0	0	0	6	1	4	2	0	0	0	0
	227	05836931	min**	1998-09-09	M	1953-02-01	60	56	RM1110C	HEART MRI, CVIC (PRE- & POST-CONTRAST)	2009-11-24 10:59:43	155	99	91	0	0	0	1	0	0	0	1		1	0	0	0	2	0	1	0	0	0	0	0	0	0	0	0	0	0	5	6	0	0	0	0	0	0
	228	05844691	go**	1998-09-11	M	1997-04-07	16								0	0	1	0	0	0	1	0		0	0	0	0	0	0	0	0	0	0	0	0	0	0	0	0	0	0	0	0	0	0	0	0	0	0
	229	05817631	song**	1998-09-18	F	1984-07-02	29					104	58	77	0	0	1	0	0	0	1	0		0	0	0	0	0	1	1	1	0	0	0	0	0	0	0	0	0	0	8	2010년 한쪽마비. 뇌손상은 없었음	5	1	0	0	0	0
	230	05901848	kim**	1998-09-26	M	1941-12-15	71					130	81	73	1	0	0	0	1	0	0	0		0	0	1	0	0	0	0	0	0	0	1	0	0	0	0	0	0	0	4	1	7	1	0	0	0	0
	231	05918695	kim**	1998-09-30	M	1950-08-07	62					155	100	63	0	0	1	0	0	0	1	0		1	0	0	0	0	0	0	0	0	0	0	0	0	0	0	0	0	0	0	0	0	0	0	0	0	0
	232	05986564	lee**	1998-10-16	M	1936-01-18	77					189	109	86	0	1	0	0	0	0	1	0		1	0	0	0	1	0	0	0	0	0	1	2	0	0	0	0	0	0	4	1	5	6	0	0	0	0
	233	05942627	han**	1998-10-16	F	1924-01-29	89					160	72	59	0	0	1	0	0	0	1	0		1	1	2	0	0	0	0	0	0	0	0	0	0	0	0	0	0	0	6	2	7	1	0	0	0	0
	234	06006179	lee**	1998-10-21	M	1962-03-02	51					128	90	81	1	0	0	0	0	0	1	0		1	0	0	0	0	0	0	0	0	0	0	0	0	0	0	0	0	0	0	0	0	0	0	0	0	0
	235	04412440	kim**	1998-11-05	M	1922-02-08	91					103	51	72	1	0	0	0	1	0	0	0		0	0	1	0	0	0	0	0	0	0	0	0	0	0	0	0	0	0	7	1	0	0	0	0	0	0
	236	06104619	hong**	1998-11-13	M	1959-10-01	53					144	97	104	0	0	1	0	0	1	0	0		1	0	0	0	0	0	0	0	0	0	1	0	2	0	0	0	0	1	3	3	0	0	0	0	0	0
	237	06120020	kyung**	1998-11-17	M	1933-02-13	80					157	84	62	0	0	1	0	0	1	0	0		1	1	0	0	0	0	0	0	0	0	0	0	0	0	0	0	0	0	0	0	0	0	0	0	0	0
	238	06043183	park**	1998-11-25	F	1938-05-20	75					151	104	89	0	0	1	0	0	0	1	0		1	0	0	0	0	0	0	0	0	0	0	0	0	0	0	0	0	0	0	0	0	0	0	0	0	0
	239	02471948	Lee**	1998-11-28	F	1926-09-01	86					151	86	72	0	0	1	0	0	0	1	0		0	0	0	0	1	0	0	0	0	0	0	0	0	0	0	0	0	0	0	0	0	0	0	0	0	0
	240	03544157	sohn**	1998-12-17	M	1904-12-06	108					159	86	92	0	0	1	0	0	0	1	0		1	0	0	0	0	0	0	0	0	0	0	0	0	0	0	0	0	0	0	0	0	0	0	0	0	0
	241	00263626	chun**	1998-12-19	F	1928-05-30	85					141	104	60	0	0	1	0	0	0	1	0		0	0	1	0	0	0	0	0	0	0	1	0	0	0	0	0	0	0	7	1	4	1	0	0	0	0
	242	02981027	kim**	1999-01-19	M	1943-02-19	70					131	70	72	1	0	0	0	1	0	0	0		0	0	0	0	0	0	0	0	0	0	0	0	0	0	0	0	0	0	0	0	0	0	0	0	0	0
	243	06224357	hong**	1999-02-01	M	1953-03-03	60					128	90	85	1	0	0	0	1	0	0	0		1	1	0	2	0	0	0	0	0	0	2	0	0	0	0	0	0	0	4	1	5	5	0	0	0	0
	244	06522437	yoon**	1999-02-18	M	1956-05-18	57					164	93	84	0	0	1	0	1	0	0	0		1	0	0	0	0	0	0	0	0	0	0	0	0	0	0	0	0	0	0	0	0	0	0	0	0	0
	245	06431490	Choi**	1999-02-20	M	1958-12-18	54					171	113	57	0	0	1	0	1	0	0	0		0	1	0	2	0	0	0	0	0	0	1	0	0	0	0	0	0	0	4	1	5	5	0	0	0	0
	246	06638383	im**	1999-03-16	F	1929-07-25	83					139	81	106	0	0	1	0	0	0	1	0		1	0	0	0	0	1	0	0	0	0	0	0	0	0	2	0	0	0	3	2	0	0	0	0	0	0
	247	06650330	oh**	1999-03-19	M	1938-11-17	74					180	90	64	1	0	0	0	1	0	0	0		1	0	1	0	0	0	2	0	0	1	0	1	0	0	0	0	0	0	7	1	4	2	5	7	0	0
	248	06691838	seo**	1999-03-29	M	1927-03-15	86					139	73	78	0	0	1	0	1	0	0	0		1	0	0	2	0	0	0	0	0	0	0	0	0	0	0	0	0	0	5	5	0	0	0	0	0	0
	249	06752841	wang**	1999-04-13	M	1948-09-15	64					178	98	71	1	0	0	0	0	0	1	0		1	0	0	0	0	0	0	0	0	0	0	0	0	0	0	0	0	0	0	0	0	0	0	0	0	0
	250	06829985	chun**	1999-05-10	M	1936-08-08	76					175	102	82	0	1	0	0	1	0	0	0		1	0	0	0	0	0	0	0	0	0	0	0	0	0	0	0	0	0	0	0	0	0	0	0	0	0
	251	02375831	cho**	1999-05-12	M	1941-05-23	72					146	91	54	0	0	1	0	0	0	1	0		1	1	0	0	0	1	1	1	0	0	1	0	0	0	0	0	0	0	4	1	0	0	0	0	0	0
	252	06791439	Choi**	1999-05-12	M	1958-10-29	54					125	67	70	0	0	1	0	0	0	1	0		0	1	0	0	0	0	0	0	0	0	0	0	0	0	0	0	0	0	0	0	0	0	0	0	0	0
	253	00850512	Choi**	1999-06-18	M	1943-02-05	70					151	109	102	1	0	0	0	0	1	0	0		0	0	1	0	0	0	0	0	0	0	1	0	0	0	0	0	0	0	8	Heart transplant status (1998/07/01)	7	1	0	0	0	0
	254	07107840	Lee**	1999-07-12	M	1967-01-19	46					138	77	77	1	0	0	0	0	0	1	0		0	0	0	0	0	0	0	0	0	0	0	0	2	2	0	2	0	0	3	1	3	3	0	0	0	0
	255	01636816	kim**	1999-07-27	F	1919-11-26	93					110	70	78	0	0	1	0	0	0	1	0		1	0	1	0	0	0	0	0	0	0	1	1	0	0	0	0	0	0	6	1	4	1	7	1	0	0
	256	07253747	kim**	1999-07-29	M	1926-02-19	87					141	86	72	0	1	0	0	0	0	1	0		0	0	0	0	0	0	0	0	0	0	0	0	0	0	0	0	0	0	0	0	0	0	0	0	0	0
	257	07263661	kim**	1999-07-31	M	1982-11-11	30					148	70	81	0	0	0	1	0	0	0	1		0	0	0	0	0	0	0	0	0	0	0	0	0	0	0	0	0	0	0	0	0	0	0	0	0	0
	258	05246660	Lee**	1999-08-10	M	1943-01-23	70					105	62	80	0	1	0	0	0	1	0	0		1	1	0	0	0	0	0	0	0	0	0	0	0	0	0	0	0	0	0	0	0	0	0	0	0	0
	259	03044741	min**	1999-08-19	F	1934-12-05	78					142	78	78	0	0	1	0	0	0	1	0		0	0	0	0	0	0	0	0	0	0	0	0	0	0	0	0	2	0	0	0	0	0	0	0	0	0
	260	07351513	hwang**	1999-08-19	F	1944-09-06	68					139	86	82	0	0	1	0	1	0	0	0		0	0	0	0	0	0	0	0	0	0	0	0	0	0	0	0	0	0	0	0	0	0	0	0	0	0
	261	07354064	kim**	1999-08-19	M	1947-09-27	65					149	96	82	0	1	0	0	0	0	1	0		0	0	0	2	0	2	0	1	0	0	2	0	0	2	2	2	0	0	4	1	5	2	5	5	3	2
	262	06353725	woo**	1999-08-31	F	1954-03-03	59					121	64	70	0	0	1	0	0	0	1	0		1	0	0	0	0	0	0	0	0	0	0	0	0	0	0	0	0	0	0	0	0	0	0	0	0	0
	263	07395245	yang**	1999-09-01	M	1924-02-05	89					152	87	76	0	1	0	0	1	0	0	0		1	0	0	0	1	0	0	0	0	0	0	0	0	0	0	0	0	0	6	3	5	6	0	0	0	0
	264	07306438	kang**	1999-09-06	M	1950-12-27	62	60	RM1110C	HEART MRI, CVIC (PRE- & POST-CONTRAST)	2011-01-12 15:11:12	127	82	82	0	1	0	0	1	0	0	0		0	0	0	0	0	0	0	0	0	0	0	0	0	0	0	0	0	0	0	0	0	0	0	0	0	0
	265	07430379	park**	1999-09-06	F	1999-06-03	14								0	0	1	0	0	0	1	0		0	0	1	0	0	0	0	0	0	0	0	0	0	0	0	0	0	0	0	0	0	0	0	0	0	0
	266	06145836	yoon**	1999-09-09	M	1998-01-19	15					90	50	141	0	0	1	0	0	0	1	0		0	0	1	0	0	0	0	0	0	0	0	0	0	0	0	0	0	0	6	1	7	1	0	0	0	0
	267	07409599	han**	1999-09-13	M	1955-05-11	58					159	113	74	1	0	0	0	1	0	0	0		1	0	0	0	0	0	0	0	0	0	0	0	0	0	0	0	0	0	0	0	0	0	0	0	0	0
	268	06610259	yoon**	1999-10-25	M	1936-07-19	76					113	66	50	0	1	0	0	1	0	0	0		1	0	0	0	1	0	0	0	0	0	0	0	0	0	0	0	0	0	5	6	0	0	0	0	0	0
	269	04406980	han**	1999-10-27	F	1926-09-12	86					133	72	51	0	0	1	0	0	0	1	0		0	0	0	0	0	0	0	0	0	0	0	0	0	0	0	0	0	0	0	0	0	0	0	0	0	0
	270	07673710	nam**	1999-11-01	M	1945-09-06	67					136	84	74	1	0	0	0	1	0	0	0		0	0	0	0	1	0	0	0	0	0	0	0	0	0	0	0	0	0	5	6	0	0	0	0	0	0
	271	01749864	lee**	1999-11-18	M	1935-07-19	77	73	RM6150	RESEARCH MRI	2009-04-09 12:11:18	130	83	63	0	0	1	0	0	1	0	0		0	0	0	0	0	0	0	0	0	0	0	0	0	0	0	0	0	0	0	0	0	0	0	0	0	0
	272	01979513	kim**	1999-11-20	M	1915-01-22	98					152	68	62	1	0	0	0	0	0	1	0		1	0	0	1	1	1	0	0	0	0	0	0	0	0	0	0	0	0	6	2	5	6	5	5	0	0
	273	07769088	jung**	1999-11-22	M	1999-03-26	14					90	46	120	0	0	1	0	0	0	1	0		0	0	0	0	0	0	0	0	0	0	0	0	0	0	0	0	0	0	0	0	0	0	0	0	0	0
	274	04650158	hong**	1999-11-24	M	1957-11-23	55	52	RM11103C	HEART MRI, CVIC (ADENOSINE-STRESS)	2009-12-11 14:37:32	128	65	102	1	0	0	0	0	0	1	0		0	0	0	0	0	0	0	0	0	0	0	0	0	0	0	0	0	0	8	stress perfusion (+)	0	0	0	0	0	0
	275	03290753	heo**	1999-11-24	F	1930-04-17	83					140	93	97	0	0	1	0	0	0	1	0		1	0	0	0	1	1	1	1	0	0	0	0	0	0	0	0	0	0	5	6	5	1	0	0	0	0
	276	06068917	kim**	1999-12-01	M	1947-04-12	66					192	134	82	1	0	0	0	0	1	0	0		1	0	0	0	1	0	0	0	0	0	0	0	0	0	0	0	0	0	5	6	0	0	0	0	0	0
	277	07689878	jun**	1999-12-06	M	1968-03-02	45					122	81	93	1	0	0	0	1	0	0	0		0	0	0	0	0	1	0	0	0	0	0	0	0	0	0	0	0	0	0	0	0	0	0	0	0	0
	278	00748785	kim**	1999-12-13	M	1947-03-12	66					150	91	78	1	0	0	0	1	0	0	0		1	1	0	2	0	0	0	0	0	0	0	0	0	0	0	0	0	0	5	5	0	0	0	0	0	0
	279	01645313	park**	1999-12-14	M	1943-02-09	70					119	67	66	0	1	0	0	1	0	0	0		0	0	0	0	0	0	0	0	0	0	0	0	0	0	0	0	0	0	0	0	0	0	0	0	0	0
	280	07867546	lee**	1999-12-17	F	1965-06-30	48					123	51	45	0	0	1	0	0	0	1	0		1	0	1	0	0	1	0	0	0	0	0	1	0	0	2	0	0	0	3	2	4	2	0	0	0	0
	281	07878579	yoon**	1999-12-31	M	1947-11-07	65					90	60	96	1	0	0	0	1	0	0	0		0	0	2	0	0	0	0	0	0	0	0	0	0	0	0	0	0	0	6	2	7	1	0	0	0	0
	282	07894917	yuk**	2000-01-04	M	1986-03-01	27					138	60	63	0	0	0	1	0	0	0	1		0	0	0	0	0	0	0	0	0	0	0	0	0	0	0	0	0	0	0	0	0	0	0	0	0	0
	283	07867797	jang**	2000-01-10	M	1957-02-10	56					115	63	86	0	1	0	0	0	0	1	0		0	0	0	0	0	0	0	0	0	0	0	0	0	0	0	0	0	0	8	r/o tachyarrhythmia	0	0	0	0	0	0
	284	00922763	jin**	2000-01-20	M	1947-05-06	66	61	RM6150	RESEARCH MRI	2009-04-22 11:15:03	117	87	77	0	0	1	0	1	0	0	0		1	0	0	0	0	0	0	0	0	0	0	0	0	2	2	2	0	0	3	1	0	0	0	0	0	0
	285	02820779	song**	2000-02-11	F	1931-06-04	82					151	82	86	0	0	1	0	0	0	1	0		1	0	1	0	0	0	0	0	0	0	0	0	0	0	0	0	0	0	6	2	7	1	0	0	0	0
	286	08176115	Lee**	2000-02-17	M	1936-11-24	76					124	79	59	0	0	1	0	0	0	1	0		0	0	0	0	0	0	0	0	0	0	0	0	0	0	0	0	0	0	0	0	0	0	0	0	0	0
	287	06200360	kim**	2000-02-18	M	1956-02-08	57	53	RM11103C	HEART MRI, CVIC (ADENOSINE-STRESS)	2009-04-14 16:14:23	127	82	68	1	0	0	0	1	0	0	0		0	0	0	0	0	0	0	0	0	1	0	0	0	0	0	0	0	0	0	0	0	0	0	0	0	0
	288	03435871	park**	2000-03-02	M	1945-06-14	68					110	61	67	0	0	1	0	0	0	1	0		1	1	1	0	0	1	0	0	0	0	1	0	0	0	0	0	0	0	7	1	4	1	5	2	0	0
	289	08020861	cho**	2000-03-02	M	1960-12-26	52					152	93	80	0	1	0	0	0	0	1	0		1	1	0	0	0	0	0	0	0	0	0	0	0	0	0	0	0	0	0	0	0	0	0	0	0	0
	290	08237735	kim**	2000-03-02	M	1949-07-27	63					133	80	72	1	0	0	0	1	0	0	0		1	1	0	0	0	0	0	0	0	0	0	0	0	0	0	0	0	0	0	0	0	0	0	0	0	0
	291	08101108	jang**	2000-03-08	M	1956-07-16	57					127	65	80	0	1	0	0	0	0	1	0		0	0	0	0	0	0	0	0	0	0	0	0	0	0	0	0	0	0	6	2	0	0	0	0	0	0
	292	05905695	jung**	2000-03-13	F	1938-07-03	75					118	75	60	0	0	1	0	0	0	1	0		0	0	0	0	0	0	0	0	0	0	0	0	0	0	0	0	0	0	0	0	0	0	0	0	0	0
	293	08247800	Lee**	2000-03-14	M	2000-03-15	13					73	30	120	0	0	1	0	0	0	1	0		0	0	0	0	0	0	0	0	0	0	0	0	0	2	0	0	0	2	0	0	0	0	0	0	0	0
	294	08311699	Lee**	2000-03-18	M	1924-05-20	89					120	60	64	0	1	0	0	0	0	1	0		1	0	0	0	0	0	0	0	0	0	0	0	0	0	0	0	0	0	0	0	0	0	0	0	0	0
	295	07940412	jung**	2000-03-18	M	1936-09-25	76					147	90	91	0	0	0	1	0	0	0	1		0	0	0	0	0	0	1	0	0	0	0	0	0	0	0	0	0	0	5	7	0	0	0	0	0	0
	296	05080538	jin**	2000-04-04	M	1960-10-05	52					87	48	57	0	1	0	0	1	0	0	0		0	0	1	0	0	0	0	0	0	0	1	0	0	1	0	0	0	0	6	1	3	1	4	1	0	0
	297	08411290	kim**	2000-04-07	F	1988-03-06	25								0	0	0	1	0	0	0	1		0	0	0	0	0	0	0	0	0	0	0	0	0	0	0	0	0	0	0	0	0	0	0	0	0	0
	298	08428159	shin**	2000-04-11	M	1963-02-21	50					139	87	114	1	0	0	0	0	1	0	0		1	0	1	0	0	0	0	0	0	0	0	0	0	0	0	0	0	0	7	1	0	0	0	0	0	0
	299	08450141	park**	2000-04-18	M	1978-11-30	34					142	108	90	0	0	0	1	0	0	0	1		0	0	0	0	0	0	0	0	0	0	0	0	0	0	0	0	0	0	0	0	0	0	0	0	0	0
	300	08121478	seo**	2000-04-22	M	1937-04-14	76					140	90	60	0	1	0	0	0	0	1	0		1	1	1	1	0	1	1	1	0	0	0	0	0	0	0	0	0	0	5	2	0	0	0	0	0	0
	301	08291205	ahn**	2000-04-28	F	1934-11-24	78					155	88	53	1	0	0	0	1	0	0	0		0	0	0	0	0	2	0	0	0	0	2	2	0	0	0	0	0	0	4	1	5	2	5	4	0	0
	302	05771087	park**	2000-05-04	F	1943-04-03	70					119	71	78	0	0	0	1	0	0	0	1		0	0	0	0	0	0	0	0	0	0	0	0	0	0	0	0	0	0	0	0	0	0	0	0	0	0
	303	01380623	park**	2000-05-12	F	1958-07-07	55					147	90	74	0	0	1	0	1	0	0	0		0	0	0	2	0	0	0	0	0	0	0	0	0	0	0	0	0	0	5	5	0	0	0	0	0	0
	304	08633382	baek**	2000-05-26	M	1938-07-10	75					142	73	58	1	0	0	0	1	0	0	0		0	1	0	0	0	2	0	0	0	0	2	0	0	0	0	0	0	0	6	2	4	1	5	2	0	0
	305	04669589	jung**	2000-05-27	F	1965-07-21	47					122	69	74	1	0	0	0	0	0	1	0		0	0	0	0	0	0	0	0	0	0	2	0	0	2	2	2	0	2	3	1	1	2	4	1	0	0
	306	01428150	kim**	2000-06-02	F	1944-01-25	69					117	69	64	0	0	0	1	0	0	0	1		0	0	0	0	0	0	0	0	0	0	0	0	0	0	0	0	0	0	0	0	0	0	0	0	0	0
	307	02933697	park**	2000-06-02	M	1938-01-12	75					151	81	61	0	1	0	0	1	0	0	0		1	0	0	0	0	0	0	0	0	0	0	0	0	0	0	2	0	0	0	0	0	0	0	0	0	0
	308	05166898	ahn**	2000-07-01	M	1949-11-03	63					123	69	57	1	0	0	0	1	0	0	0		1	1	0	0	0	1	0	0	0	0	0	0	0	0	0	0	0	0	5	2	0	0	0	0	0	0
	309	08726136	park**	2000-07-05	M	1934-06-27	79					110	70	56	0	1	0	0	0	1	0	0		1	1	0	0	0	0	0	0	0	1	0	0	0	0	0	0	0	0	0	0	0	0	0	0	0	0
	310	08888799	kim**	2000-07-31	F	1934-01-19	79					124	75	68	0	0	0	1	0	0	0	1		0	0	0	0	0	1	0	0	0	0	0	0	0	0	0	0	0	0	5	2	0	0	0	0	0	0
	311	08704394	park**	2000-08-01	F	1957-09-30	55					134	76	79	0	0	1	0	0	0	1	0		1	0	0	0	0	0	0	0	0	0	2	0	0	0	0	0	0	0	6	2	4	1	0	0	0	0
	312	05874531	lee**	2000-08-18	M	1938-09-23	74					127	82	70	0	0	1	0	1	0	0	0		0	0	0	0	0	0	0	0	0	0	0	0	0	0	0	0	0	0	0	0	0	0	0	0	0	0
	313	02399015	kim**	2000-08-21	M	1942-09-07	70					79	54	65	0	1	0	0	0	0	1	0		1	1	0	0	0	1	0	0	0	0	1	0	0	2	0	2	0	0	3	1	0	0	0	0	0	0
	314	09011914	kim**	2000-09-03 14:50:00	M	2000-02-22	13								0	0	0	1	0	0	0	1		0	0	0	0	0	0	0	0	0	0	0	0	0	0	0	0	0	0	0	0	0	0	0	0	0	0
	315	09124355	yoo**	2000-10-23	M	1961-03-23	52	48	RM6150	RESEARCH MRI	2009-06-16 12:12:44	120	72	64	0	0	1	0	1	0	0	0		0	0	0	0	0	0	0	0	0	0	1	0	0	0	0	0	0	0	4	1	0	0	0	0	0	0
	316	01689698	kim**	2000-10-28	M	1945-07-17	67					113	76	61	0	1	0	0	1	0	0	0		1	1	0	0	0	0	0	0	0	0	0	0	0	0	0	0	0	0	0	0	0	0	0	0	0	0
	317	09125521	kim**	2000-10-30	F	1939-12-13	73					119	79	72	0	0	1	0	0	0	1	0		1	0	0	0	0	0	0	0	0	0	0	0	0	0	0	0	0	0	0	0	0	0	0	0	0	0
	318	09149228	kim**	2000-11-05	F	1950-06-15	63					160	84	59	0	0	1	0	0	0	1	0		1	0	0	0	1	0	0	0	0	0	0	0	0	0	0	0	0	0	5	6	0	0	0	0	0	0
	319	05096904	kim**	2000-12-18	M	1942-04-17	71					168	104	90	0	0	1	0	0	0	1	0		1	0	0	2	0	0	0	0	0	0	0	0	0	0	0	0	0	0	5	5	0	0	0	0	0	0
	320	09246435	Choi**	2000-12-18	M	1958-10-05	54					90	60	64	1	0	0	0	0	1	0	0		0	0	0	0	0	0	0	0	0	0	1	0	0	0	0	0	0	0	4	1	0	0	0	0	0	0
	321	01057390	kim**	2000-12-22	M	1951-03-20	62					113	69	63	1	0	0	0	1	0	0	0		0	0	0	0	1	0	0	0	0	0	0	0	0	0	0	0	0	0	5	6	0	0	0	0	0	0
	322	09346559	shin**	2000-12-26	F	2000-08-28	12					97	48	118	0	0	1	0	0	0	1	0		0	0	0	0	0	0	0	0	0	0	0	0	0	0	0	0	0	0	0	0	0	0	0	0	0	0
	323	09330389	lee**	2001-01-01	F	1925-07-15	88					114	55	57	0	0	1	0	0	0	1	0		1	0	0	0	0	1	0	0	1	0	1	0	0	0	0	0	0	0	6	2	4	1	0	0	0	0
	324	08285455	cho**	2001-01-02	M	1940-02-04	73	70	RM11103C	HEART MRI, CVIC (ADENOSINE-STRESS)	2010-04-05 16:19:06	133	77	78	0	0	1	0	0	0	1	0		1	1	2	0	2	2	0	2	0	0	0	0	0	0	0	0	0	0	5	6	0	0	0	0	0	0
	325	07807971	shin**	2001-01-03	M	1954-02-25	59					115	68	53	1	0	0	0	1	0	0	0		0	0	0	0	0	0	0	0	0	0	0	0	0	0	0	0	0	0	0	0	0	0	0	0	0	0
	326	09225225	kim**	2001-01-11	M	1962-05-20	51					138	88	78	1	0	0	0	0	0	1	0		1	0	0	0	0	0	0	0	0	1	0	0	0	0	0	0	0	0	2	2	0	0	0	0	0	0
	327	05985080	shin**	2001-01-17	F	1944-08-08	68					162	93	72	0	0	0	1	0	0	0	1		1	0	0	0	0	0	0	0	0	0	0	0	0	0	0	0	0	0	0	0	0	0	0	0	0	0
	328	03835015	ko**	2001-01-19	F	1934-08-10	78					110	71	64	0	0	1	0	1	0	0	0		1	0	0	2	0	0	0	0	0	0	2	0	0	0	0	0	0	0	5	5	4	1	0	0	0	0
	329	02790443	cho**	2001-01-26	M	1936-05-25	77					139	78	84	0	1	0	0	1	0	0	0		1	1	0	0	0	0	0	0	0	0	0	0	0	0	0	0	0	0	6	2	0	0	0	0	0	0
	330	06611069	joo**	2001-01-30	F	1933-05-18	80					126	77	97	0	0	1	0	0	0	1	0		0	1	0	2	0	0	0	0	0	0	0	0	0	0	0	0	0	0	5	5	0	0	0	0	0	0
	331	06397738	na**	2001-02-05	M	1937-01-30	76					201	94	85	1	0	0	0	1	0	0	0		1	1	0	0	0	0	0	0	0	0	0	0	0	0	0	0	0	0	0	0	0	0	0	0	0	0
	332	09307336	Lee**	2001-02-16	M	1928-01-03	85					116	70	86	1	0	0	0	1	0	0	0		0	0	1	0	1	0	0	0	0	0	0	0	0	0	0	0	0	0	6	2	7	1	0	0	0	0
	333	08485862	kim**	2001-02-23	M	1943-09-30	69					141	90	78	1	0	0	0	1	0	0	0		0	0	0	0	0	0	0	0	0	0	0	0	0	0	0	0	0	0	0	0	0	0	0	0	0	0
	334	04662290	seo**	2001-02-28	F	1968-01-01	45					111	62	99	0	0	1	0	0	0	1	0		0	0	0	0	0	0	0	0	0	2	0	0	0	0	0	0	0	0	2	2	0	0	0	0	0	0
	335	09681401	jang**	2001-03-15	M	1974-03-09	39	27	RM6150	RESEARCH MRI	2001-11-14 17:40:00	119	71	70	1	0	0	0	0	0	1	0		0	0	1	0	0	0	0	0	0	0	0	0	0	0	0	0	0	0	0	0	0	0	0	0	0	0
	336	03935773	kang**	2001-03-15	F	1968-01-12	45					120	60	60	1	0	0	0	1	0	0	0		0	0	0	0	0	0	0	0	0	2	0	0	0	0	0	0	0	0	0	0	0	0	0	0	0	0
	337	09675709	uhm**	2001-03-15	F	1926-05-25	87					140	80	100	0	0	1	0	0	1	0	0		0	0	1	0	0	0	0	0	0	0	1	0	0	0	0	0	0	0	4	1	7	1	0	0	0	0
	338	09684868	Lee**	2001-03-25	M	1929-09-28	83					124	78	67	0	1	0	0	1	0	0	0		1	0	0	2	0	0	0	0	0	0	0	0	0	0	0	0	0	0	5	5	5	5	0	0	0	0
	339	07725673	jung**	2001-04-07	M	1945-07-26	67					130	76	52	0	1	0	0	1	0	0	0		0	0	0	0	0	0	0	0	0	0	0	0	0	0	0	0	0	0	0	0	0	0	0	0	0	0
	340	09807827	park**	2001-04-12	F	1940-07-31	72					169	90	80	0	0	1	0	0	0	1	0		1	0	0	0	2	0	1	0	0	0	0	0	0	0	0	0	0	0	5	6	0	0	0	0	0	0
	341	09830179	ha**	2001-04-17	M	1949-10-11	63					120	80	52	1	0	0	0	1	0	0	0		1	1	1	0	0	0	0	0	0	1	1	0	0	0	0	0	0	0	2	4	4	1	7	1	0	0
	342	01564245	jun**	2001-04-24	M	1935-01-19	78					154	85	72	1	0	0	0	1	0	0	0		1	1	0	1	0	0	0	0	0	0	0	0	0	0	0	0	0	0	5	5	0	0	0	0	0	0
	343	09874575	kim**	2001-04-27	F	1991-04-21	22								0	0	1	0	0	0	1	0		0	0	0	0	0	0	0	0	0	0	0	0	0	1	0	0	0	0	3	1	0	0	0	0	0	0
	344	09900018	Lee**	2001-05-03	F	1937-04-21	76					90	60	66	0	0	1	0	0	0	1	0		0	0	1	0	0	0	0	0	0	0	1	0	0	0	0	0	0	0	6	2	4	1	7	1	0	0
	345	05438803	park**	2001-05-09	F	1932-02-28	81					107	67	77	0	0	0	1	0	0	0	1		0	0	0	0	0	0	0	1	0	0	0	0	0	0	0	0	0	0	0	0	0	0	0	0	0	0
	346	07960018	oh**	2001-05-18	F	1940-06-26	73					132	72	94	0	0	1	0	0	0	1	0		0	0	0	0	0	0	0	0	0	0	0	0	0	0	0	0	0	0	0	0	0	0	0	0	0	0
	347	09492698	park**	2001-05-18	F	1938-12-11	74					115	79	99	1	0	0	0	0	0	1	0		0	0	1	0	0	1	1	1	0	0	0	0	0	0	0	0	0	0	5	1	7	1	0	0	0	0
	348	08893430	cho**	2001-05-20	M	1937-12-08	75					105	69	62	0	0	0	1	0	0	0	1		0	0	0	2	0	0	0	0	0	0	2	0	0	0	1	0	0	0	3	2	4	1	5	5	0	0
	349	01432036	im**	2001-05-24	F	1949-10-21	63					125	99	97	0	0	1	0	0	0	1	0		1	0	0	0	0	1	1	1	0	0	1	0	0	0	0	0	0	0	5	1	4	1	0	0	0	0
	350	10019381	kim**	2001-05-31	M	1933-05-22	80					149	81	68	1	0	0	0	0	1	0	0		0	1	0	0	1	0	0	0	0	0	0	0	0	0	0	0	0	0	5	6	0	0	0	0	0	0
	351	10093402	park**	2001-06-18	M	1936-06-08	77					155	94	50	0	0	1	0	0	0	1	0		1	0	0	0	0	0	0	0	0	0	0	0	0	0	0	0	0	0	6	2	0	0	0	0	0	0
	352	10084576	kim**	2001-06-19	M	1961-12-17	51					83	56	72	0	0	0	1	0	0	0	1		0	0	0	0	0	0	0	0	0	0	0	0	0	0	0	0	0	0	0	0	0	0	0	0	0	0
	353	10111294	kim**	2001-06-19	F	1991-01-30	22								0	0	0	1	0	0	0	1		0	0	0	0	0	0	0	0	0	0	0	0	0	0	0	0	0	0	0	0	0	0	0	0	0	0
	354	10111315	lee**	2001-06-19	M	1950-03-09	63					135	67	49	0	0	0	1	0	0	0	1		0	0	0	0	0	0	0	0	0	0	0	0	0	0	0	0	0	0	0	0	0	0	0	0	0	0
	355	10111306	yoon**	2001-06-19	F	2000-10-07	12					84	38	75	0	0	1	0	0	0	1	0		0	0	0	0	0	0	0	0	0	0	0	0	0	0	0	0	0	0	0	0	0	0	0	0	0	0
	356	07542955	park**	2001-06-21	M	1934-02-26	79					113	70	88	1	0	0	0	1	0	0	0		1	1	0	0	0	0	0	0	0	0	0	0	0	0	0	0	0	0	0	0	0	0	0	0	0	0
	357	09979528	seo**	2001-06-22	F	1935-09-20	77					142	77	75	1	0	0	0	0	0	1	0		1	1	0	1	1	0	0	0	0	0	0	0	0	0	0	0	0	0	0	0	0	0	0	0	0	0
	358	10117577	seo**	2001-06-26	F	2000-11-22	12					88	65	140	0	0	1	0	0	0	1	0		0	0	1	0	0	0	0	0	0	0	0	0	0	0	0	0	0	0	6	1	7	1	0	0	0	0
	359	09992497	kang**	2001-06-26	F	1951-06-12	62					130	80	76	0	0	1	0	0	0	1	0		0	0	0	0	0	0	0	0	0	1	0	0	0	0	0	0	0	0	2	4	0	0	0	0	0	0
	360	10192882	im**	2001-07-07	M	1983-08-17	29					130	65	64	0	0	0	1	0	0	0	1		0	0	0	0	0	1	0	0	0	0	0	0	0	0	0	0	0	0	0	0	0	0	0	0	0	0
	361	10210179	heo**	2001-07-10	M	1999-08-19	13								0	0	0	1	0	0	0	1		0	0	0	0	0	0	0	0	0	0	0	0	0	0	0	0	0	0	0	0	0	0	0	0	0	0
	362	10117559	kang**	2001-07-16	F	1987-09-20	25					109	46	65	0	0	0	1	0	0	0	1		0	0	0	0	0	0	0	0	0	1	0	0	0	0	0	0	0	0	2	2	0	0	0	0	0	0
	363	04825134	lee**	2001-07-31	M	1919-11-10	93					149	66	72	0	0	1	0	0	0	1	0		1	0	0	0	0	0	0	0	0	0	0	0	0	0	0	0	0	0	0	0	0	0	0	0	0	0
	364	07310453	kim**	2001-09-03	M	1960-11-12	52	49	RM11103C	HEART MRI, CVIC (ADENOSINE-STRESS)	2009-11-27 14:58:35	112	65	62	1	0	0	0	1	0	0	0		0	0	0	0	0	0	0	0	0	0	0	0	0	0	0	0	0	0	0	0	0	0	0	0	0	0
	365	10513610	jung**	2001-09-11	M	1997-08-14	15								0	0	0	1	0	0	0	1		0	0	0	0	0	0	0	0	0	0	0	0	0	0	0	0	0	0	0	0	0	0	0	0	0	0
	366	10524979	kim**	2001-09-13	M	1958-10-03	54					92	67	83	1	0	0	0	1	0	0	0		0	0	0	0	0	0	0	0	0	0	1	0	0	0	0	0	0	0	4	1	0	0	0	0	0	0
	367	10545826	park**	2001-09-19	F	1976-01-05	37					124	63	79	0	0	1	0	0	0	1	0		0	0	0	0	0	0	0	0	0	1	0	0	0	0	0	0	0	0	2	4	0	0	0	0	0	0
	368	10636247	lee**	2001-10-15	M	1960-01-02	53					165	95	76	1	0	0	0	1	0	0	0		0	1	0	0	0	1	1	1	0	0	0	0	0	0	0	0	0	0	5	1	0	0	0	0	0	0
	369	10663289	jung**	2001-10-20	F	1942-01-08	71					121	59	63	0	0	1	0	0	0	1	0		0	0	2	2	0	0	0	0	0	0	1	0	0	0	0	0	0	0	7	1	4	1	5	5	0	0
	370	03637956	kim**	2001-10-26	M	1958-04-10	55					156	105	77	0	0	1	0	0	0	1	0		1	0	0	0	0	0	0	0	0	0	2	2	0	0	0	0	0	0	4	1	4	2	0	0	0	0
	371	10745073	ko**	2001-11-09	M	1980-11-03	32					126	68	66	0	0	0	1	0	0	0	1		0	0	0	0	0	0	0	0	0	0	0	0	0	0	0	0	0	0	0	0	0	0	0	0	0	0
	372	00349324	han	2001-11-13	M	1955-05-20	58					107	67	58	0	1	0	0	0	1	0	0		0	0	0	0	0	0	0	0	0	0	0	0	0	1	0	2	0	0	8	DCMP s/p HT (2012.09.02), 12.09.02 Heart transplantation	3	1	0	0	0	0
	373	10629762	ahn**	2001-11-14	M	1948-07-08	65					153	92	81	1	0	0	0	1	0	0	0		0	0	0	0	1	0	0	0	0	0	0	0	0	0	0	0	0	0	0	0	0	0	0	0	0	0
	374	10738178	kim**	2001-11-16	M	1936-04-27	77					115	64	47	0	0	1	0	0	0	1	0		1	0	0	0	0	1	0	0	0	0	0	0	0	0	0	0	0	0	5	2	0	0	0	0	0	0
	375	10837400	im**	2001-11-22	F	1940-10-10	72					180	87	61	0	0	0	1	0	0	0	1		1	1	0	0	1	1	0	0	0	0	0	0	0	0	0	0	0	0	0	0	0	0	0	0	0	0
	376	10722645	jin**	2001-11-23	M	1959-01-15	54					125	85	79	0	0	1	0	1	0	0	0		0	0	0	0	0	0	0	0	0	0	0	0	0	0	0	0	0	0	0	0	0	0	0	0	0	0
	377	10712990	chae**	2001-11-28	F	1951-08-12	61					124	72	81	0	0	1	0	0	0	1	0		0	0	2	0	0	0	0	0	0	1	2	0	0	0	0	0	0	0	4	1	0	0	0	0	0	0
	378	10883229	Lee**	2001-12-04	M	1935-02-05	78					156	90	73	0	0	1	0	0	0	1	0		0	0	0	0	0	0	0	0	0	0	0	0	0	0	0	0	0	0	0	0	0	0	0	0	0	0
	379	10948388	kim**	2001-12-24	F	1942-12-15	70					146	85	74	0	0	0	1	0	0	0	1		0	1	0	0	0	0	0	0	0	0	0	0	0	0	0	0	0	0	0	0	0	0	0	0	0	0
	380	10966551	jung**	2001-12-24	M	1939-10-05	73					134	77	67	0	1	0	0	1	0	0	0		0	0	0	0	0	0	0	0	0	0	0	0	0	0	0	0	0	0	0	0	0	0	0	0	0	0
	381	11025325	yang**	2002-01-04	M	1938-12-25	74					154	104	63	0	0	0	1	0	0	0	1		1	0	0	2	0	0	0	0	0	1	2	2	0	0	0	0	0	0	4	1	4	2	5	5	0	0
	382	10893460	Choi**	2002-01-30	M	1928-11-10	84					156	80	71	0	0	0	1	0	0	0	1		1	0	0	0	2	2	0	0	0	0	0	0	0	0	0	0	0	0	5	6	5	2	0	0	0	0
	383	11149351	jun**	2002-02-05	M	1940-12-09	72					102	64	93	0	1	0	0	0	0	1	0		0	0	0	0	0	0	0	0	0	0	0	0	0	0	0	0	0	0	0	0	0	0	0	0	0	0
	384	01448868	jang**	2002-02-18	M	1944-07-07	69					158	96	80	0	1	0	0	1	0	0	0		1	0	0	0	0	0	0	0	0	0	0	0	0	0	0	0	0	0	0	0	0	0	0	0	0	0
	385	11230969	jung**	2002-02-19	M	1970-04-29	43					111	56	66	1	0	0	0	1	0	0	0		0	0	0	0	0	0	0	0	0	0	0	0	0	1	0	0	0	0	3	1	0	0	0	0	0	0
	386	11164019	Choi**	2002-02-21	F	1992-11-25	20					110	62	76	0	0	0	1	0	0	0	1		0	0	0	0	0	0	0	0	0	0	0	0	0	0	0	0	0	0	0	0	0	0	0	0	0	0
	387	03755177	jung**	2002-02-23	M	1947-11-19	65					124	72	63	1	0	0	0	1	0	0	0		0	0	0	0	0	0	0	0	0	0	0	0	0	0	0	0	0	0	0	0	0	0	0	0	0	0
	388	01613675	Lee**	2002-02-26	M	1992-03-29	21	18	RM1110C	HEART MRI, CVIC (PRE- & POST-CONTRAST)	2011-03-14 11:47:53	106	69	91	0	0	1	0	0	0	1	0		0	0	0	0	0	0	0	0	0	0	0	0	0	0	0	0	0	0	8	LVOTO	0	0	0	0	0	0
	389	03032298	min**	2002-02-28	M	1941-11-20	71	70	RM11103C	HEART MRI, CVIC (ADENOSINE-STRESS)	2011-12-16 14:36:35	105	69	52	0	1	0	0	1	0	0	0		1	0	0	2	0	0	0	0	0	0	0	0	0	0	0	0	0	0	5	5	0	0	0	0	0	0
	390	11278411	shin**	2002-03-07	M	1962-08-22	50					143	91	67	1	0	0	0	1	0	0	0		1	1	0	0	1	0	0	0	0	0	0	0	0	0	0	0	0	0	0	0	0	0	0	0	0	0
	391	01124706	han**	2002-03-20	M	1950-03-26	63	59	RM6150	RESEARCH MRI	2009-04-29 12:33:51	115	80	75	0	0	1	0	0	0	1	0		1	1	0	0	0	0	0	0	0	2	2	0	0	0	2	2	0	0	4	1	3	2	2	4	0	0
	392	11211940	cho**	2002-04-09	F	1988-04-18	25	21	RM6150	RESEARCH MRI	2009-09-18 11:41:30	82	42	70	0	0	1	0	0	0	1	0		0	0	0	2	0	0	0	0	0	2	0	0	0	0	0	0	0	0	2	4	5	5	0	0	0	0
	393	08197138	kim**	2002-04-09	M	1955-09-20	57					123	81	69	0	0	1	0	1	0	0	0		0	0	0	0	0	0	0	0	0	0	0	0	0	0	0	0	0	0	0	0	0	0	0	0	0	0
	394	02084713	kim**	2002-04-10	F	1942-07-31	70					150	75	58	0	0	1	0	0	0	1	0		1	1	0	0	0	1	1	1	0	0	0	0	0	0	0	0	0	0	5	1	0	0	0	0	0	0
	395	09698388	ji**	2002-04-17	M	1955-09-25	57					103	64	94	0	0	1	0	1	0	0	0		0	0	0	0	0	0	0	0	0	0	0	0	0	0	0	0	0	0	0	0	0	0	0	0	0	0
	396	11120707	kim**	2002-04-22	F	1956-04-10	57					156	88	71	0	0	1	0	0	0	1	0		1	0	0	0	0	0	0	0	0	0	0	0	0	0	0	0	0	0	0	0	0	0	0	0	0	0
	397	03685890	shin**	2002-04-26	M	1956-07-07	57					137	87	64	1	0	0	0	1	0	0	0		0	0	0	0	0	0	0	0	0	0	0	0	0	0	0	0	0	0	0	0	0	0	0	0	0	0
	398	11534603	sohn**	2002-04-29	M	1947-04-18	66					175	103	61	1	0	0	0	1	0	0	0		1	0	0	0	0	2	0	0	0	0	0	0	0	0	2	0	0	0	5	2	3	2	0	0	0	0
	399	11599871	Choi**	2002-05-14	M	1938-02-09	75					156	89	67	1	0	0	0	1	0	0	0		0	0	0	0	1	0	0	0	0	0	0	0	0	0	0	0	0	0	0	0	0	0	0	0	0	0
	400	11534715	lee**	2002-05-21	F	1939-11-29	73					140	86	80	0	0	0	1	0	0	0	1		0	0	0	2	0	2	0	0	0	0	0	0	0	0	0	0	0	0	7	1	5	5	0	0	0	0
	401	11560031	eun**	2002-06-05	M	1944-03-01	69					150	82	83	1	0	0	0	1	0	0	0		1	0	0	0	0	0	0	0	0	0	0	0	0	0	0	0	0	0	6	2	0	0	0	0	0	0
	402	11617485	jung**	2002-06-14	F	1942-04-07	71					117	72	57	0	0	1	0	0	0	1	0		0	0	2	2	0	0	0	0	0	0	0	0	0	0	0	0	0	0	7	1	5	5	0	0	0	0
	403	04645118	kang**	2002-06-28	F	1981-12-21	31					106	62	66	0	0	1	0	0	0	1	0		0	0	2	0	0	2	0	0	0	0	2	0	0	0	0	0	0	2	8	s/p Heart transplantation (13.08.27)- d/t obstructive HCMP, cardiac arrest (PEA)	5	2	5	4	1	2
	404	11792588	lee**	2002-07-02	F	1981-03-07	32					94	53	73	0	0	0	1	0	0	0	1		0	0	0	0	0	0	0	0	0	1	0	0	0	0	0	0	0	0	2	4	0	0	0	0	0	0
	405	09641357	Choi**	2002-07-09	M	1966-03-04	47					185	101	58	1	0	0	0	1	0	0	0		1	1	0	2	0	0	0	0	0	0	0	0	0	0	0	0	0	0	5	5	0	0	0	0	0	0
	406	11831834	eun**	2002-07-10	M	1942-04-09	71					139	85	62	0	1	0	0	0	0	1	0		1	0	0	0	0	0	0	0	0	0	0	0	0	0	0	0	0	0	6	2	0	0	0	0	0	0
	407	11752845	kim**	2002-07-19	F	1941-06-02	72					149	105	73	0	0	0	1	0	0	0	1		1	0	0	0	0	0	0	0	0	0	0	0	0	0	0	0	0	0	0	0	0	0	0	0	0	0
	408	11931686	lee**	2002-07-26	F	1938-02-15	75					128	78	70	0	0	1	0	0	0	1	0		1	0	0	0	0	0	0	0	0	0	0	0	0	0	0	0	0	0	0	0	0	0	0	0	0	0
	409	11955824	won	2002-07-31	M	1963-03-18	50					140	80	66	1	0	0	0	1	0	0	0		1	0	0	0	0	0	0	0	0	0	2	0	1	0	0	1	0	2	1	2	4	1	0	0	0	0
	410	00214806	kim**	2002-08-02	F	1947-09-05	65					107	61	67	0	1	0	0	1	0	0	0		0	0	0	0	0	0	0	0	0	0	0	0	0	0	0	0	0	0	0	0	0	0	0	0	0	0
	411	11211883	joo**	2002-08-05	F	1913-11-19	99					133	77	88	0	0	1	0	0	0	1	0		0	0	0	0	0	1	1	1	0	0	1	0	0	0	0	0	0	0	6	2	5	1	4	1	0	0
	412	02633942	kang**	2002-08-08	M	1939-09-12	73					131	87	68	0	0	1	0	1	0	0	0		0	0	0	0	0	0	0	0	0	0	0	0	0	0	0	0	0	0	0	0	0	0	0	0	0	0
	413	11994029	jung**	2002-08-09	M	1961-08-05	51					134	94	69	1	0	0	0	1	0	0	0		0	0	0	0	0	0	0	0	0	0	0	0	0	0	0	0	0	0	0	0	0	0	0	0	0	0
	414	12036243	pyung**	2002-08-19	F	1945-02-04	68					93	64	64	0	0	1	0	0	0	1	0		1	1	0	2	0	0	0	0	0	0	0	0	0	0	0	0	0	0	5	5	5	5	0	0	0	0
	415	12042851	kim**	2002-08-21	M	1944-01-10	69					148	86	60	0	1	0	0	0	0	1	0		1	0	0	0	1	0	0	0	0	1	0	0	0	0	0	0	0	0	5	6	2	4	0	0	0	0
	416	12007935	lee**	2002-08-22	M	1949-06-10	64					113	76	63	0	1	0	0	0	0	1	0		1	0	0	0	0	0	0	0	0	0	0	0	0	0	0	0	0	0	0	0	0	0	0	0	0	0
	417	09698128	kim**	2002-08-29	M	1939-12-31	73					136	78	66	1	0	0	0	1	0	0	0		1	1	0	0	0	0	0	0	0	1	2	2	0	0	0	0	0	0	4	1	4	2	0	0	0	0
	418	12013879	lee**	2002-09-02	M	1945-05-03	68					110	68	112	1	0	0	0	1	0	0	0		1	0	0	2	2	0	0	0	0	0	0	0	0	0	0	0	0	0	5	6	5	5	0	0	0	0
	419	11405507	Choi**	2002-09-10	M	1948-11-22	64	61	RM1110C	HEART MRI, CVIC (PRE- & POST-CONTRAST)	2010-02-01 12:22:01	128	73	81	1	0	0	0	0	0	1	0		1	1	2	0	0	1	1	1	0	0	2	0	0	0	0	0	0	0	7	1	0	0	0	0	0	0
	420	04750580	Lee**	2002-09-11	F	1926-08-10	86					128	78	102	0	0	1	0	0	0	1	0		1	0	0	0	0	0	0	0	0	0	1	2	0	0	0	0	0	0	4	1	4	2	0	0	0	0
	421	12142117	chun**	2002-09-12	M	1964-09-07	48					125	76	80	0	0	0	1	0	0	0	1		0	0	0	0	0	0	0	0	0	1	0	0	0	0	0	0	0	0	0	0	0	0	0	0	0	0
	422	12126818	ahn**	2002-09-18	M	1938-01-30	75					126	89	75	1	0	0	0	1	0	0	0		0	1	0	0	0	0	0	0	0	0	0	0	0	0	0	0	0	0	0	0	0	0	0	0	0	0
	423	12191731	kim**	2002-09-25	M	1994-03-21	19	16	RM1110C	HEART MRI, CVIC (PRE- & POST-CONTRAST)	2010-11-04 16:48:38	116	48	84	0	0	1	0	0	0	1	0		1	0	0	0	0	0	0	0	0	0	0	0	0	0	2	2	0	0	3	2	0	0	0	0	0	0
	424	12209524	Lee**	2002-09-28	M	1937-12-08	75					130	80	80	0	0	0	1	0	0	0	1		1	1	0	0	0	0	0	0	0	0	0	0	0	0	0	0	0	0	0	0	0	0	0	0	0	0
	425	00668397	Lee**	2002-10-07	M	1954-05-26	59					144	103	77	1	0	0	0	1	0	0	0		1	0	0	0	0	0	0	0	0	0	2	0	0	0	0	0	0	0	4	2	0	0	0	0	0	0
	426	09544159	kim**	2002-10-07	M	1940-03-29	73					146	88	60	1	0	0	0	1	0	0	0		1	1	2	0	0	0	0	0	0	0	0	0	0	0	0	0	0	0	0	0	0	0	0	0	0	0
	427	12280345	kim**	2002-10-15	F	1928-09-27	84					145	86	67	0	0	1	0	0	0	1	0		1	0	2	0	0	1	0	0	0	0	2	0	0	0	0	0	0	0	7	1	4	1	0	0	0	0
	428	06353118	ahn**	2002-10-20	F	1929-01-11	84					160	63	83	0	1	0	0	1	0	0	0		1	0	0	0	2	0	0	0	0	0	0	0	0	0	0	0	0	0	5	6	0	0	0	0	0	0
	429	09255099	kim**	2002-10-25	F	1937-12-08	75	63	RM6150	RESEARCH MRI		84	36	65	0	0	1	0	1	0	0	0		0	0	0	0	1	0	0	0	0	0	0	0	0	0	0	0	0	0	5	6	0	0	0	0	0	0
	430	12326681	jang**	2002-10-25	M	1969-06-11	44					148	95	86	1	0	0	0	0	0	0	1		0	0	0	0	0	0	0	0	0	0	0	0	0	0	0	0	0	0	0	0	0	0	0	0	0	0
	431	12326702	seo**	2002-10-25	M	1952-05-26	61					140	100	68	0	0	0	1	0	0	0	1		1	1	0	0	0	0	0	0	0	0	0	0	0	0	0	0	0	0	0	0	0	0	0	0	0	0
	432	12336037	kim**	2002-10-28	M	1960-12-05	52					127	78	77	1	0	0	0	1	0	0	0		0	0	0	0	0	0	0	0	0	0	0	0	0	0	0	0	0	0	0	0	0	0	0	0	0	0
	433	12300300	im**	2002-10-30	F	1981-03-17	32					113	69	94	0	0	1	0	1	0	0	0		0	0	0	0	0	0	0	0	0	0	0	0	0	0	0	0	0	0	0	0	0	0	0	0	0	0
	434	00865431	kim**	2002-11-08	F	1927-01-08	86	76	RM6150	RESEARCH MRI	2003-07-09 10:36:53	141	72	68	0	0	1	0	0	0	1	0		0	0	2	2	0	0	0	0	0	0	0	0	0	0	0	0	0	0	7	1	5	5	0	0	0	0
	435	12387253	park**	2002-11-08	M	1956-08-22	56					130	84	60	1	0	0	0	1	0	0	0		0	0	2	2	0	0	0	0	0	0	0	0	0	0	0	0	0	0	7	1	5	5	0	0	0	0
	436	12258988	kim**	2002-11-10	M	1939-07-13	74					130	84	82	0	1	0	0	0	0	1	0		1	1	0	0	0	0	0	0	0	0	0	0	0	0	0	0	0	0	0	0	0	0	0	0	0	0
	437	12389912	park**	2002-11-13	M	1934-06-28	79					156	84	72	0	0	1	0	0	0	1	0		0	0	1	0	0	1	0	0	0	0	0	0	0	0	0	0	0	0	7	1	5	2	0	0	0	0
	438	12377405	jung**	2002-11-23	F	1936-03-12	77					167	106	77	0	0	1	0	0	0	1	0		1	0	0	0	0	0	0	0	0	0	0	0	0	0	0	0	0	0	0	0	0	0	0	0	0	0
	439	09349363	lee**	2002-12-08	F	1933-10-01	79					124	61	51	1	0	0	0	1	0	0	0		1	0	0	2	0	0	0	0	0	0	0	0	0	0	0	0	0	0	5	5	5	5	0	0	0	0
	440	12444147	kim**	2002-12-10	M	1929-10-19	83					124	74	62	1	0	0	0	0	0	1	0		1	0	0	0	0	0	0	0	0	0	2	0	0	0	0	0	0	0	0	0	0	0	0	0	0	0
	441	12047678	kim**	2002-12-11	M	1947-09-11	65					149	97	86	0	1	0	0	1	0	0	0		0	0	0	0	0	0	0	0	0	0	0	0	0	0	0	0	0	0	0	0	0	0	0	0	0	0
	442	12263870	park**	2002-12-13	M	1942-08-14	70	66	RM6150	RESEARCH MRI	2009-04-24 11:45:55	178	108	62	0	1	0	0	1	0	0	0		1	0	0	1	0	2	2	2	0	0	0	0	0	0	0	0	0	0	5	5	0	0	0	0	0	0
	443	12411336	kim**	2002-12-18	M	1941-05-26	72					169	81	48	0	1	0	0	0	0	1	0		1	1	0	0	2	0	0	0	0	0	0	0	0	0	0	0	0	0	5	6	0	0	0	0	0	0
	444	12578837	jang**	2002-12-23	M	1955-05-02	58					123	81	99	1	0	0	0	1	0	0	0		0	0	0	0	0	0	0	0	0	0	0	0	0	0	0	0	0	0	0	0	0	0	0	0	0	0
	445	08776476	kim**	2003-01-06	M	1949-07-20	63	60	RM1110C	HEART MRI, CVIC (PRE- & POST-CONTRAST)	2009-09-30 11:10:01	144	93	69	0	1	0	0	0	0	1	0		0	0	0	0	0	0	0	0	0	0	0	0	0	0	0	0	0	0	0	0	0	0	0	0	0	0
	446	12636139	kim**	2003-01-06	M	1944-04-09	69	65	RM11103C	HEART MRI, CVIC (ADENOSINE-STRESS)	2010-04-01 16:06:57	144	93	72	0	1	0	0	1	0	0	0		0	0	0	0	2	0	0	0	0	0	0	0	0	0	1	0	0	0	5	6	0	0	0	0	0	0
	447	07802118	nam**	2003-01-08	F	1939-12-04	73					106	60	73	0	0	1	0	0	0	1	0		1	0	0	0	0	0	0	0	0	0	0	0	0	0	0	0	0	0	0	0	0	0	0	0	0	0
	448	12431017	lee**	2003-01-08	M	1931-03-12	82					111	66	65	1	0	0	0	1	0	0	0		0	0	0	0	0	0	0	0	0	0	0	0	0	0	0	0	0	0	0	0	0	0	0	0	0	0
	449	12646875	jung**	2003-01-08	M	1942-10-31	70					152	81	98	0	0	1	0	0	0	1	0		0	0	0	0	0	0	0	0	0	0	0	0	0	0	0	0	0	0	0	0	0	0	0	0	0	0
	450	02989256	Choi**	2003-01-10	F	1943-01-20	70					120	86	74	0	0	0	1	0	0	0	1		1	0	0	0	0	1	1	1	0	0	0	0	0	0	0	0	0	0	0	0	0	0	0	0	0	0
	451	12676153	lee**	2003-01-14	M	1933-03-06	80					146	96	68	0	0	0	1	0	0	0	1		0	0	0	0	0	0	0	0	0	0	0	0	0	0	0	0	0	0	0	0	0	0	0	0	0	0
	452	12690234	kim**	2003-01-17	M	1956-09-28	56	54	RM1110C	HEART MRI, CVIC (PRE- & POST-CONTRAST)	2011-01-11 11:24:13	108	74	66	1	0	0	0	1	0	0	0		0	0	0	1	0	0	0	0	0	0	0	0	0	0	0	0	0	0	5	5	0	0	0	0	0	0
	453	12677673	jun**	2003-01-19	M	1939-12-28	73					129	79	83	0	1	0	0	1	0	0	0		0	1	0	0	0	0	0	0	0	0	0	0	0	0	0	0	0	0	0	0	0	0	0	0	0	0
	454	11235003	joo**	2003-01-27	M	1961-04-24	52					129	69	80	1	0	0	0	0	1	0	0		1	1	0	0	1	0	0	0	0	0	0	0	0	0	0	0	0	0	5	6	0	0	0	0	0	0
	455	12317148	park**	2003-02-04	F	1937-10-25	75					112	61	72	0	0	0	1	0	0	0	1		1	0	1	0	0	0	0	0	0	0	0	0	0	0	0	0	0	0	7	1	0	0	0	0	0	0
	456	01219312	yoon**	2003-02-06	M	1934-01-21	79					139	87	81	1	0	0	0	1	0	0	0		1	0	0	0	0	0	0	0	0	1	0	0	0	0	0	0	0	0	2	4	0	0	0	0	0	0
	457	12772493	park**	2003-02-09	F	1944-12-17	68					140	74	66	0	0	1	0	0	0	0	1		1	0	0	0	1	0	0	0	0	0	0	0	0	0	0	0	0	0	5	6	0	0	0	0	0	0
	458	03534635	kim**	2003-02-12	M	1945-08-27	67					156	90	85	0	0	1	0	0	0	1	0		0	1	0	0	0	0	0	0	0	0	0	0	0	0	0	0	0	0	0	0	0	0	0	0	0	0
	459	12825540	yoo**	2003-02-17	F	1933-07-21	79					165	99	69	0	0	1	0	0	0	1	0		1	0	0	0	0	0	0	0	0	0	0	0	0	0	0	0	0	0	0	0	0	0	0	0	0	0
	460	11779721	jung**	2003-02-19	F	1948-11-11	64					122	86	76	0	0	1	0	1	0	0	0		0	0	0	0	0	0	0	0	0	0	0	0	0	0	0	0	0	0	0	0	0	0	0	0	0	0
	461	12812184	lee**	2003-02-21	M	1961-07-15	52					109	70	70	0	1	0	0	0	0	1	0		0	0	0	0	0	0	0	0	0	0	0	0	0	0	0	0	0	0	0	0	0	0	0	0	0	0
	462	12801740	park**	2003-02-25	F	1937-06-15	76					127	74	58	0	0	0	1	0	0	0	1		0	0	0	0	0	0	0	0	0	0	0	0	0	0	0	0	0	0	0	0	0	0	0	0	0	0
	463	01758026	hwang**	2003-02-27	M	1982-11-25	30					110	61	72	0	0	0	1	0	0	0	1		0	0	0	0	0	0	0	0	0	0	0	0	0	0	0	0	0	0	0	0	0	0	0	0	0	0
	464	01373737	oh**	2003-03-05	M	1931-08-01	81					141	58	79	0	0	1	0	0	0	1	0		0	1	0	0	0	0	0	0	0	0	0	0	0	0	0	0	0	0	6	2	0	0	0	0	0	0
	465	12741202	heo**	2003-03-07	M	1955-05-13	58					137	91	70	0	1	0	0	0	0	1	0		0	0	0	0	0	0	0	0	0	0	0	0	0	1	2	0	0	0	3	2	0	0	0	0	0	0
	466	12514330	lee**	2003-03-09	M	1957-01-25	56	52	RM6150	RESEARCH MRI	2009-06-29 11:22:13	127	84	81	0	0	1	0	0	0	1	0		0	0	0	0	0	0	0	0	0	0	0	0	0	0	0	0	0	0	0	0	0	0	0	0	0	0
	467	01192291	lee**	2003-03-10	M	1940-05-01	73	68	RM1110C	HEART MRI, CVIC (PRE- & POST-CONTRAST)	2009-04-28 15:02:38	148	85	50	1	0	0	0	1	0	0	0		0	0	0	2	2	0	0	0	0	0	0	0	0	0	2	0	0	0	5	6	5	5	0	0	0	0
	468	12973870	lee**	2003-03-13	M	1965-08-03	47					127	78	109	0	0	0	1	0	0	0	1		0	0	2	0	0	0	0	0	0	0	0	0	0	0	0	0	0	0	7	1	0	0	0	0	0	0
	469	12805467	cha**	2003-03-18	M	1931-11-24	81					141	92	94	1	0	0	0	1	0	0	0		0	0	1	0	0	0	0	0	0	0	0	0	0	0	0	0	0	0	6	3	7	1	0	0	0	0
	470	13029000	kim**	2003-03-25	M	1956-08-05	56					160	110	64	0	0	0	1	0	0	0	1		0	0	0	0	0	0	0	0	0	0	0	0	0	0	0	0	0	0	0	0	0	0	0	0	0	0
	471	13040144	shim**	2003-03-27	F	1937-09-20	75	72	RM11103C	HEART MRI, CVIC (ADENOSINE-STRESS)	2009-12-03 16:05:20	165	97	57	0	0	1	0	0	0	1	0		1	1	0	0	0	0	0	0	0	0	0	0	0	0	0	0	0	0	0	0	0	0	0	0	0	0
	472	12964609	kim**	2003-04-01	M	1968-11-28	44					129	81	83	0	0	0	1	0	0	0	1		0	0	0	0	0	0	0	0	0	0	0	0	0	0	0	0	0	0	0	0	0	0	0	0	0	0
	473	13064627	kim**	2003-04-04	M	1965-03-10	48					132	85	67	1	0	0	0	0	0	0	1		0	0	0	0	0	0	0	0	0	0	0	0	0	0	0	0	0	0	0	0	0	0	0	0	0	0
	474	13213630	sohn**	2003-04-22 16:50:00	M	1945-09-20	67					205	108	85	0	0	0	1	0	0	0	1		1	1	0	0	0	0	2	0	0	0	0	0	0	0	0	0	0	0	5	7	0	0	0	0	0	0
	475	04321533	kim**	2003-04-26	M	1994-02-01	19					86	45	62	0	0	1	0	0	0	1	0		0	0	0	0	0	0	0	0	0	1	0	0	0	0	0	0	0	0	2	4	0	0	0	0	0	0
	476	13236527	gong**	2003-04-28	F	1953-02-08	60					140	98	74	0	0	0	1	0	0	0	1		0	0	0	0	0	0	0	0	0	0	0	0	0	0	0	0	0	0	0	0	0	0	0	0	0	0
	477	09944722	kim**	2003-04-30 10:09:00	M	1942-12-28	70					154	67	65	0	0	1	0	1	0	0	0		1	1	2	0	0	0	0	0	0	0	2	0	0	0	2	0	0	0	4	1	3	2	0	0	0	0
	478	05733393	yoo**	2003-05-02	F	1952-08-06	60					131	86	61	0	0	1	0	1	0	0	0		1	1	0	0	0	0	0	0	0	0	0	0	0	0	0	0	0	0	0	0	0	0	0	0	0	0
	479	13221943	kim**	2003-05-02	M	1927-12-20	85					104	65	76	0	0	1	0	1	0	0	0		0	1	0	0	0	0	0	0	0	0	1	0	0	0	0	0	0	0	4	1	0	0	0	0	0	0
	480	13231513	im**	2003-05-02	M	1950-07-17	62					105	67	70	1	0	0	0	1	0	0	0		1	0	0	0	1	0	0	0	0	0	0	0	0	0	0	0	0	0	0	0	0	0	0	0	0	0
	481	04479993	kim**	2003-05-06	M	1967-05-05	46					120	81	72	0	1	0	0	1	0	0	0		0	0	0	0	0	0	0	0	0	0	0	0	0	0	0	0	0	0	0	0	0	0	0	0	0	0
	482	06237692	heo**	2003-05-06	F	1962-10-03	50					116	74	78	0	0	1	0	0	0	1	0		0	0	0	0	0	0	0	0	0	0	0	0	0	0	0	0	0	0	0	0	0	0	0	0	0	0
	483	05008916	joo**	2003-05-12	M	1955-05-23	58					129	93	65	0	0	1	0	0	0	1	0		1	0	0	2	0	0	0	0	0	0	0	0	0	0	0	0	0	0	5	5	0	0	0	0	0	0
	484	13159514	jang**	2003-05-14 17:16:00	F	1932-01-21	81					121	66	55	0	0	1	0	0	0	1	0		1	0	0	0	0	0	0	0	0	0	2	0	0	0	0	0	0	0	4	1	0	0	0	0	0	0
	485	13276886	lee**	2003-05-15	M	1946-02-27	67					147	89	94	0	0	1	0	1	0	0	0		1	0	0	0	2	2	0	0	0	2	0	0	0	0	0	0	0	0	5	2	5	6	2	4	0	0
	486	03829368	hwang**	2003-05-17	M	1944-10-16	68					124	70	68	1	0	0	0	1	0	0	0		0	0	0	0	0	0	0	0	0	0	0	0	0	0	0	0	0	0	0	0	0	0	0	0	0	0
	487	13427718	jung**	2003-06-04	M	1964-11-23	48					108	67	54	0	0	0	1	0	0	0	1		0	0	0	0	0	0	0	0	0	0	0	0	0	0	0	0	0	0	0	0	0	0	0	0	0	0
	488	12688361	moon*	2003-06-09	M	1955-03-09	58					128	94	60	1	0	0	0	1	0	0	0		1	0	0	0	0	0	0	0	0	0	0	0	0	0	0	0	0	0	0	0	0	0	0	0	0	0
	489	13293865	SPIV*	2003-06-09 15:38:00	F	1934-04-26	79					123	55	65	0	0	1	0	0	0	1	0		1	0	0	0	1	0	0	0	0	0	0	0	0	0	0	0	0	0	0	0	0	0	0	0	0	0
	490	13132517	kim**	2003-06-10	M	1957-06-18	56					104	63	57	0	0	0	1	0	0	0	1		0	0	0	0	0	0	0	0	0	0	0	0	0	0	0	0	0	0	0	0	0	0	0	0	0	0
	491	01137603	yang**	2003-07-01	M	1941-02-25	72					118	80	58	0	0	1	0	1	0	0	0		1	0	0	2	0	0	0	0	0	0	2	0	0	0	0	0	0	0	4	1	5	5	0	0	0	0
	492	07950327	lee**	2003-07-07	F	1962-02-15	51					137	97	77	0	0	0	1	0	0	0	1		1	0	0	2	0	0	0	0	0	0	0	0	0	0	0	0	0	0	5	5	0	0	0	0	0	0
	493	00925607	kim**	2003-07-08	M	1984-08-01	28					121	62	72	0	0	1	0	1	0	0	0		0	0	0	0	0	0	0	0	0	0	0	0	0	0	0	0	0	0	0	0	0	0	0	0	0	0
	494	13549928	park**	2003-07-09	F	1928-12-28	84					123	63	60	0	0	1	0	0	0	0	1		1	0	0	0	0	0	0	0	0	0	1	0	0	0	0	0	0	0	4	1	0	0	0	0	0	0
	495	13596771	park**	2003-07-10	M	1933-08-06	79					152	90	81	0	0	0	1	0	0	0	1		0	0	0	0	0	0	0	0	0	0	0	0	0	0	0	0	0	0	0	0	0	0	0	0	0	0
	496	12326083	lee**	2003-07-15	M	1933-03-11	80					178	92	92	0	0	1	0	0	1	0	0		0	0	0	0	0	0	0	0	0	0	1	0	0	0	0	0	0	0	4	1	0	0	0	0	0	0
	497	13596342	lee**	2003-07-15 15:46:00	M	1979-05-12	34					115	72	74	0	0	1	0	0	0	1	0		0	0	0	0	0	0	0	0	0	0	1	1	0	0	0	0	0	0	4	1	0	0	0	0	0	0
	498	10267847	Choi**	2003-07-18	F	1926-08-08	86					135	80	56	0	0	1	0	0	0	0	1		0	1	0	0	0	0	0	0	0	0	0	0	0	0	0	0	0	0	0	0	0	0	0	0	0	0
	499	12398222	jun**	2003-07-18	M	2002-11-08	10					100	70	100	0	0	1	0	0	0	1	0		0	0	0	0	0	0	0	0	0	0	0	0	0	0	0	0	0	0	0	0	0	0	0	0	0	0
	500	13076910	kim**	2003-07-24	M	1947-09-20	65					90	57	51	0	0	1	0	0	0	1	0		1	1	2	0	0	0	0	0	0	0	2	2	0	0	1	0	0	0	7	1	3	2	4	2	0	0
	501	13663338	kim**	2003-07-24 11:21:00	F	1930-07-03	83					142	97	63	0	0	1	0	0	0	1	0		1	0	1	0	1	0	0	0	0	0	0	0	0	0	0	0	0	0	7	1	0	0	0	0	0	0
	502	13080542	kim**	2003-07-25 10:38:00	M	1942-08-23	70					157	95	74	0	0	0	1	0	0	0	1		1	0	0	0	0	1	0	0	0	0	1	0	0	0	2	0	0	0	4	1	5	2	0	0	0	0
	503	13720192	yoo**	2003-07-31	F	1958-08-11	54	50	RM6150	RESEARCH MRI	2009-04-01 11:12:20	121	72	89	0	0	1	0	0	1	0	0		1	0	2	0	0	2	2	2	0	1	2	0	0	0	0	0	0	0	8	Heart transplant status	7	1	4	1	0	0
	504	02949876	lee**	2003-07-31	M	1945-11-21	67					103	68	75	1	0	0	0	1	0	0	0		0	1	1	0	0	0	0	0	0	0	0	0	0	0	0	0	0	0	0	0	0	0	0	0	0	0
	505	13775950	klee	2003-08-20 16:00:00	F	1937-03-20	76					100	48	92	0	0	0	1	0	0	0	1		0	0	0	0	1	1	0	0	0	0	1	0	0	0	0	0	0	0	6	1	4	1	5	2	0	0
	506	13625390	ahn**	2003-09-16	M	1935-05-24	78					114	78	79	0	0	1	0	0	0	0	1		0	0	0	2	0	1	0	0	0	0	1	0	0	0	0	0	0	0	5	4	4	1	5	5	5	4
	507	00301322	Choi**	2003-09-24	F	1951-08-20	61					129	87	54	0	0	1	0	0	0	0	1		0	0	0	0	0	1	0	0	0	0	0	0	0	0	0	0	0	0	5	2	0	0	0	0	0	0
	508	13971154	lee**	2003-09-30	M	1969-01-11	44	41	RM1110C	HEART MRI, CVIC (PRE- & POST-CONTRAST)	2010-02-17 11:41:49	123	85	70	1	0	0	0	1	0	0	0		1	0	0	0	0	0	0	0	0	2	0	0	0	0	0	0	0	0	0	0	0	0	0	0	0	0
	509	13608058	jung**	2003-10-07	M	1971-12-21	41					111	70	66	1	0	0	0	1	0	0	0		0	0	0	0	0	0	0	0	0	0	0	0	0	1	0	0	0	0	0	0	0	0	0	0	0	0
	510	13985272	park**	2003-10-08	M	1942-10-20	70					195	91	73	1	0	0	0	1	0	0	0		0	0	0	0	0	0	0	0	0	0	0	0	0	0	0	0	0	0	0	0	0	0	0	0	0	0
	511	14040721	yang**	2003-10-10 19:17:00	F	2003-10-09	9					73	25	150	0	0	1	0	0	0	1	0		0	0	0	0	0	0	0	0	0	0	0	0	0	0	0	0	0	0	0	0	0	0	0	0	0	0
	512	13163221	kim**	2003-10-27	F	2003-04-08	10								0	0	1	0	0	0	1	0		0	0	0	0	0	0	0	0	0	0	0	0	0	0	0	0	0	0	0	0	0	0	0	0	0	0
	513	14074922	heo**	2003-10-31 06:28:00	M	1951-12-09	61					133	85	67	1	0	0	0	1	0	0	0		1	0	0	0	0	0	0	0	0	0	0	0	0	0	0	0	0	0	0	0	0	0	0	0	0	0
	514	09436526	park**	2003-11-04	M	1949-01-20	64					142	98	70	0	1	0	0	1	0	0	0		1	1	0	0	0	0	0	0	0	0	0	0	0	0	0	0	0	0	0	0	0	0	0	0	0	0
	515	04070756	Choi**	2003-11-07	M	1933-08-25	79					149	83	71	0	1	0	0	1	0	0	0		1	0	0	0	0	0	0	0	0	0	0	0	0	0	0	0	0	0	0	0	0	0	0	0	0	0
	516	14129251	kim**	2003-11-07 06:41:00	M	1958-02-27	55					110	70	60	1	0	0	0	1	0	0	0		1	0	0	0	0	0	0	0	0	0	0	0	0	0	0	0	0	0	0	0	0	0	0	0	0	0
	517	13969021	kang**	2003-11-10	F	1926-08-14	86					146	92	64	1	0	0	0	0	0	0	1		1	1	0	0	0	0	0	0	0	0	0	0	0	0	0	0	0	0	0	0	0	0	0	0	0	0
	518	13961276	lee**	2003-11-19	M	1943-10-17	69					135	98	88	1	0	0	0	0	1	0	0		0	0	0	0	0	0	0	0	0	0	0	0	0	0	0	0	0	0	0	0	0	0	0	0	0	0
	519	05221461	kim**	2003-11-25	M	1957-10-28	55					147	88	88	1	0	0	0	1	0	0	0		1	0	0	2	0	0	0	0	0	0	1	0	0	0	1	0	0	0	4	1	3	2	5	5	0	0
	520	14304179	lee**	2003-12-10	F	1968-06-02	45					109	62	57	0	0	1	0	0	1	0	0		0	0	0	0	0	0	0	0	0	0	0	0	0	0	0	0	0	0	0	0	0	0	0	0	0	0
	521	03335449	park**	2003-12-15 16:09:00	M	1935-10-26	77					237	101	79	0	0	1	0	1	0	0	0		1	0	0	1	0	0	0	0	0	0	0	0	0	0	0	0	0	0	5	5	0	0	0	0	0	0
	522	14292968	yoo**	2003-12-18 06:37:00	M	1929-12-15	83					145	95	68	0	0	0	1	0	0	0	1		0	0	0	0	2	0	0	0	0	0	0	0	0	0	0	0	0	0	5	2	0	0	0	0	0	0
	523	03491653	bok*	2003-12-22	F	1940-11-02	72					132	81	80	1	0	0	0	1	0	0	0		0	0	0	0	0	0	0	0	0	0	0	0	0	0	0	0	0	0	0	0	0	0	0	0	0	0
	524	14406327	Choi**	2003-12-30 15:45:00	F	2003-03-09	10					103	53	160	0	0	1	0	0	0	1	0		0	0	2	0	0	0	0	0	0	0	0	0	0	0	0	0	0	0	6	2	7	1	0	0	0	0
	525	11058668	kim**	2004-01-03	M	1956-02-10	57					138	105	76	1	0	0	0	1	0	0	0		0	0	0	0	0	0	0	0	0	0	1	0	0	0	0	0	0	0	4	1	0	0	0	0	0	0
	526	03395407	lee**	2004-01-06	F	1944-08-25	68					161	88	76	0	0	0	1	0	0	0	1		0	0	2	2	0	0	0	0	0	0	1	0	0	0	0	0	0	0	7	1	4	1	5	5	0	0
	527	03212090	shin**	2004-01-13	M	1933-02-09	80					133	80	67	0	0	1	0	1	0	0	0		0	0	0	0	0	1	1	1	0	0	0	0	0	0	1	0	0	0	3	2	5	1	0	0	0	0
	528	04756041	lee**	2004-01-13	M	1944-04-13	69					128	81	80	1	0	0	0	1	0	0	0		0	0	0	0	0	0	0	0	0	0	0	0	0	0	0	0	0	0	0	0	0	0	0	0	0	0
	529	06249305	yeom**	2004-01-19	M	1948-10-20	64					127	74	74	1	0	0	0	0	0	1	0		0	0	0	0	0	0	0	0	0	0	0	0	0	0	0	0	0	0	0	0	0	0	0	0	0	0
	530	14422493	kim**	2004-01-20	M	1936-02-20	77					202	108	63	술담배- 눈표시, 외래	0	0	0	0	0	0	0		1	0	0	0	0	0	0	0	0	0	0	0	0	0	2	0	0	0	3	2	0	0	0	0	0	0
	531	14129680	park**	2004-01-20	M	1970-01-10	43					166	111	64	0	0	0	1	0	0	0	1		1	0	0	0	1	0	0	0	0	0	0	0	0	0	0	0	0	0	0	0	0	0	0	0	0	0
	532	14518798	lee**	2004-01-26 16:54:00	F	1934-04-16	79					114	64	76	0	0	0	1	0	0	0	1		0	0	0	0	1	0	0	0	0	0	0	0	0	0	0	0	0	0	5	6	0	0	0	0	0	0
	533	14131393	kim**	2004-01-27	F	1947-06-16	66	62	RM1110C	HEART MRI, CVIC (PRE- & POST-CONTRAST)	2009-10-16 11:00:54	108	61	59	0	0	1	0	0	1	0	0		0	1	2	0	0	0	0	0	0	0	2	0	0	0	2	0	0	0	3	2	4	1	7	1	0	0
	534	11710676	yoo**	2004-01-27	M	1955-03-23	58					138	85	72	0	0	1	0	1	0	0	0		0	0	0	0	0	0	0	0	0	0	0	0	0	0	0	0	0	0	0	0	0	0	0	0	0	0
	535	14089494	kim**	2004-01-27	M	1958-08-12	54					148	99	95	0	0	0	1	0	0	0	1		1	0	0	0	1	0	0	0	0	0	0	0	0	0	0	0	0	0	0	0	0	0	0	0	0	0
	536	14285858	lee**	2004-01-27	M	1964-01-26	49					131	97	95	1	0	0	0	1	0	0	0		0	0	0	0	0	0	0	0	0	0	0	0	0	0	0	0	0	0	0	0	0	0	0	0	0	0
	537	10893947	baek**	2004-02-03	F	1946-03-28	67					120	76	65	0	0	1	0	0	0	1	0		1	0	0	0	1	0	0	0	0	0	0	0	0	0	0	0	0	0	0	0	0	0	0	0	0	0
	538	14583527	Choi**	2004-02-07	M	1944-12-07	68	65	RM11103C	HEART MRI, CVIC (ADENOSINE-STRESS)	2010-04-07 15:06:14	87	53	64	0	1	0	0	1	0	0	0		1	0	0	2	0	1	2	2	0	0	2	0	0	0	0	0	0	0	4	1	5	1	0	0	0	0
	539	07115920	park**	2004-02-11	M	1947-03-01	66					135	89	56	0	0	1	0	1	0	0	0		1	0	0	0	0	0	0	0	0	0	0	0	0	0	0	0	0	0	0	0	0	0	0	0	0	0
	540	12994512	Choi**	2004-02-16	M	1955-11-25	57					117	76	67	눈표시	0	0	0	1	0	0	0		0	0	0	0	0	0	0	0	0	0	0	0	0	0	0	0	0	0	0	0	0	0	0	0	0	0
	541	08592313	kim**	2004-02-26	F	1928-01-09	85					142	88	66	0	0	1	0	0	0	1	0		0	0	0	0	0	0	0	0	0	0	0	0	0	0	0	0	0	0	0	0	0	0	0	0	0	0
	542	14647504	jung**	2004-02-26	M	1952-09-07	60					112	67	79	1	0	0	0	0	1	0	0		0	0	0	0	0	0	0	0	0	0	0	0	0	0	1	0	0	0	3	2	0	0	0	0	0	0
	543	14601551	kwon**	2004-03-02 06:11:00	M	1934-02-28	79					120	70	64	1	0	0	0	0	1	0	0		0	0	0	0	1	0	0	0	0	0	0	0	0	0	0	0	0	0	5	6	0	0	0	0	0	0
	544	14666514	jung**	2004-03-09	M	1933-10-12	79					115	71	67	0	1	0	0	0	1	0	0		0	0	0	0	1	0	0	0	0	0	0	0	0	0	0	0	0	0	0	0	0	0	0	0	0	0
	545	13126413	han**	2004-03-10	M	1948-02-17	65					113	79	58	0	0	0	1	0	0	0	1		0	0	0	0	1	0	0	0	0	0	0	0	0	0	0	0	0	0	0	0	0	0	0	0	0	0
	546	14714367	moon*	2004-03-10 16:21:00	M	1956-11-02	56					124	82	56	0	1	0	0	1	0	0	0		0	0	0	0	0	0	0	0	0	1	0	0	0	0	0	0	0	0	0	0	0	0	0	0	0	0
	547	06563618	Choi**	2004-03-18	M	1944-03-27	69					144	79	71	1	0	0	0	1	0	0	0		0	0	0	0	0	0	0	0	0	2	0	0	0	0	0	0	0	0	2	3	0	0	0	0	0	0
	548	00884665	park**	2004-03-22	M	1957-01-10	56					108	67	68	0	1	0	0	0	1	0	0		0	0	0	0	0	1	0	0	0	0	0	0	0	0	0	0	0	0	5	2	0	0	0	0	0	0
	549	14680640	kang**	2004-03-23 06:51:00	M	1957-04-22	56					150	90	60	0	0	1	0	0	1	0	0		0	0	0	0	2	0	0	0	0	0	0	0	0	0	0	0	0	0	0	0	0	0	0	0	0	0
	550	05702410	jung**	2004-03-24	M	1954-06-07	59					132	85	61	1	0	0	0	0	0	1	0		1	1	0	0	0	0	0	0	0	0	0	0	0	0	0	0	0	0	0	0	0	0	0	0	0	0
	551	14768258	kim**	2004-03-26	M	1956-01-20	57					146	97	62	0	0	1	0	0	0	1	0		1	0	0	2	0	0	0	0	0	0	0	0	0	0	0	0	0	0	5	5	0	0	0	0	0	0
	552	13211597	park**	2004-03-30	M	1941-03-01	72					169	96	52	1	0	0	0	0	0	1	0		0	0	2	0	0	0	0	0	0	0	0	0	0	0	0	0	0	0	7	1	0	0	0	0	0	0
	553	14806815	oh**	2004-04-01 15:14:00	M	1955-07-17	57	52	RM6150	RESEARCH MRI	2007-10-12 14:56:23	155	105	80	0	1	0	0	1	0	0	0		1	1	0	0	0	0	0	0	0	0	2	0	0	0	0	0	0	0	4	1	0	0	0	0	0	0
	554	14812124	ko**	2004-04-06 12:40:00	M	1950-03-21	63					160	100	78	0	0	1	0	0	1	0	0		1	1	0	1	0	0	0	0	0	0	0	0	0	0	0	0	0	0	0	0	0	0	0	0	0	0
	555	14236980	lee**	2004-04-12	M	1960-07-15	53					129	84	67	0	0	1	0	0	1	0	0		1	0	0	0	0	0	0	0	0	0	0	0	0	0	0	0	0	0	0	0	0	0	0	0	0	0
	556	03136356	ahn**	2004-04-13	M	1939-12-05	73	69	RM6150	RESEARCH MRI	2009-01-15 12:31:45	95	51	58	1	0	0	0	1	0	0	0		1	0	2	0	2	0	1	0	0	0	0	0	0	0	0	0	0	0	7	1	5	6	0	0	0	0
	557	11322426	lee**	2004-04-13	M	1954-03-25	59	55	RM1110C	HEART MRI, CVIC (PRE- & POST-CONTRAST)	2009-09-03 15:34:55	116	68	59	1	0	0	0	1	0	0	0		0	0	2	1	0	0	0	0	0	0	0	0	0	0	0	0	0	0	5	5	0	0	0	0	0	0
	558	09226259	seo**	2004-04-14	M	1943-12-24	69					120	79	64	0	1	0	0	0	0	1	0		0	0	0	0	0	0	0	0	0	0	0	0	0	0	0	0	0	0	0	0	0	0	0	0	0	0
	559	10535685	lee**	2004-04-15 14:19:00	M	1938-11-18	74					128	69	57	1	0	0	0	0	0	1	0		0	0	0	0	0	0	0	0	0	0	0	0	0	0	0	0	0	0	0	0	0	0	0	0	0	0
	560	05645405	lee**	2004-04-19	M	1945-12-11	67					160	99	72	0	0	1	0	0	0	1	0		0	0	0	0	0	0	0	0	0	0	0	0	0	0	0	0	0	0	0	0	0	0	0	0	0	0
	561	15056185	kim**	2004-05-27	M	1960-11-01	52					120	71	72	1	0	0	0	0	0	0	1		0	0	0	0	1	0	0	0	0	0	0	0	0	0	0	0	0	0	0	0	0	0	0	0	0	0
	562	01125105	cho**	2004-05-27 11:51:00	F	1921-04-22	92					156	102	85	0	0	0	1	0	0	0	1		1	1	1	0	0	0	0	0	0	0	0	0	0	0	1	0	0	0	7	1	0	0	0	0	0	0
	563	05685410	park**	2004-05-31	M	1965-08-20	47	44	RM1110C	HEART MRI, CVIC (PRE- & POST-CONTRAST)	2010-03-24 12:02:21	118	76	76	0	0	0	1	0	0	0	1		0	0	2	0	0	0	0	0	0	0	0	0	0	0	0	0	0	0	7	1	0	0	0	0	0	0
	564	15066803	na**	2004-06-03	M	1968-05-15	45					118	76	65	0	0	0	1	0	0	0	1		0	0	0	0	0	0	0	0	0	0	0	0	0	0	2	0	0	0	0	0	0	0	0	0	0	0
	565	15091346	lee**	2004-06-03 13:45:00	M	1942-02-15	71					120	80	80	1	0	0	0	1	0	0	0		1	0	0	0	0	0	0	0	0	0	0	0	0	0	2	0	0	0	3	2	0	0	0	0	0	0
	566	09199027	park**	2004-06-04 11:17:00	M	1951-05-30	62					155	92	83	1	0	0	0	1	0	0	0		0	0	0	0	0	1	1	1	0	0	1	0	0	0	2	0	0	0	3	2	0	0	0	0	0	0
	567	11196711	kim**	2004-06-08	M	1956-01-20	57					129	83	60	0	0	1	0	0	0	1	0		0	0	0	0	0	0	0	0	0	1	0	0	0	1	0	2	0	0	3	1	8	RBBB	0	0	0	0
	568	15139471	kim**	2004-06-11 13:24:00	M	1954-07-18	58					139	93	82	0	1	0	0	0	1	0	0		1	1	2	0	0	0	0	0	0	0	0	0	0	0	2	0	0	0	7	1	0	0	0	0	0	0
	569	02407125	Choi**	2004-06-15 15:33:00	M	1926-04-26	87					101	65	87	1	0	0	0	1	0	0	0		0	1	2	0	0	0	0	0	0	0	1	0	0	0	0	0	0	0	6	2	4	1	0	0	0	0
	570	07053415	kwon**	2004-06-22	M	1956-04-12	57					147	93	68	0	1	0	0	1	0	0	0		1	0	0	0	1	0	0	0	0	0	0	0	0	0	0	0	0	0	0	0	0	0	0	0	0	0
	571	15122914	lee**	2004-06-22 07:07:00	F	1937-05-18	76					137	80	56	0	0	0	1	0	0	0	1		0	0	0	2	0	0	0	0	0	0	0	0	0	0	0	0	0	0	5	5	0	0	0	0	0	0
	572	15173091	lee**	2004-06-25 19:42:00	M	1965-04-23	48					139	90	64	1	0	0	0	1	0	0	0		1	1	0	0	1	0	0	0	0	0	0	0	0	0	0	0	0	0	5	6	0	0	0	0	0	0
	573	14111591	kim**	2004-06-28	F	1952-10-17	60	57	RM1110C	HEART MRI, CVIC (PRE- & POST-CONTRAST)	2009-11-02 12:06:18	120	74	51	0	0	1	0	1	0	0	0		0	0	0	0	0	1	0	0	0	0	0	0	0	0	0	0	0	0	0	0	0	0	0	0	0	0
	574	15084834	baek**	2004-06-28	M	1949-12-25	63					109	68	56	0	0	1	0	0	0	0	1		1	0	0	0	0	0	0	0	0	2	0	0	0	0	0	0	0	0	0	0	0	0	0	0	0	0
	575	09724522	ko**	2004-06-29 07:01:00	M	1954-10-07	58					110	70	50	1	0	0	0	1	0	0	0		0	0	0	0	1	0	0	0	0	0	0	0	0	0	0	0	0	0	0	0	0	0	0	0	0	0
	576	15222672	kim**	2004-07-01	M	1950-08-18	62					148	94	72	눈표시	0	0	0	0	0	0	1		1	0	0	0	1	0	0	0	0	0	0	0	0	0	0	0	0	0	0	0	0	0	0	0	0	0
	577	10988562	jun**	2004-07-02 13:04:00	F	1934-01-04	79					143	80	57	0	0	1	0	0	1	0	0		0	0	0	0	0	2	0	0	0	0	0	0	0	0	0	0	2	0	5	2	0	0	0	0	0	0
	578	08917738	yoo**	2004-07-06 13:30:00	M	1938-10-23	74					128	74	53	1	0	0	0	1	0	0	0		0	0	0	0	1	0	0	0	0	1	2	0	0	0	0	0	0	0	4	1	0	0	0	0	0	0
	579	14912341	kang**	2004-07-07	M	1964-01-20	49					131	85	107	0	0	1	0	0	0	0	1		0	0	0	0	0	0	0	0	0	0	0	0	0	0	0	0	0	0	0	0	0	0	0	0	0	0
	580	15159536	park**	2004-07-12	M	1991-09-11	21								0	0	0	1	0	0	0	1		0	0	0	0	0	0	0	0	0	0	0	0	0	0	0	0	0	0	0	0	0	0	0	0	0	0
	581	15185508	lee**	2004-07-13	M	1945-02-07	68					134	93	71	1	0	0	0	1	0	0	0		0	0	0	0	0	0	0	0	0	0	0	0	0	0	0	0	0	0	0	0	0	0	0	0	0	0
	582	15258934	kwon**	2004-07-18 16:01:00	F	1938-07-23	74					152	105	66	0	0	1	0	1	0	0	0		1	0	0	0	1	0	0	0	0	0	1	0	0	0	0	0	0	0	5	6	4	1	0	0	0	0
	583	13353228	hyun**	2004-07-19	M	1960-04-27	53					117	75	72	0	0	0	1	0	0	0	1		1	1	0	0	0	0	0	0	0	0	0	0	0	0	0	0	0	0	0	0	0	0	0	0	0	0
	584	15192300	yoo**	2004-07-19 15:09:00	F	1958-07-27	54					126	73	57	1	0	0	0	1	0	0	0		0	0	0	0	0	0	0	0	0	0	1	0	0	0	0	0	0	0	4	1	0	0	0	0	0	0
	585	15328855	ahn**	2004-07-20	M	1994-03-31	19								0	0	0	1	0	0	0	1		0	0	0	0	0	0	0	0	0	0	0	0	0	0	0	0	0	0	0	0	0	0	0	0	0	0
	586	00068326	kim**	2004-07-21	M	1958-01-30	55	51	RM11103C	HEART MRI, CVIC (ADENOSINE-STRESS)	2010-01-26 15:05:24	110	75	59	1	0	0	0	1	0	0	0		0	0	0	0	0	0	0	0	0	0	0	0	0	0	0	0	0	0	0	0	0	0	0	0	0	0
	587	13581683	kim**	2004-07-21	M	1954-02-24	59					150	101	50	눈표시	0	0	0	0	0	0	1		0	0	0	0	1	0	0	0	0	0	0	0	0	0	0	0	0	0	0	0	0	0	0	0	0	0
	588	15320251	kim**	2004-07-21	M	1970-05-30	43					129	77	67	1	0	0	0	1	0	0	0		0	0	0	0	0	0	0	0	0	1	0	0	0	0	0	0	0	0	2	4	0	0	0	0	0	0
	589	15274130	cho**	2004-07-30	M	1964-09-19	48					139	97	81	1	0	0	0	0	0	1	0		1	0	0	0	1	0	0	0	0	0	0	0	0	0	0	0	0	0	8	LVOT	0	0	0	0	0	0
	590	15198414	cho**	2004-08-03	M	1963-11-06	49	45	RM1110C	HEART MRI, CVIC (PRE- & POST-CONTRAST)	2009-10-09 11:41:17	145	83	111	0	1	0	0	1	0	0	0		0	1	0	0	0	0	0	0	0	0	0	0	0	0	0	0	0	0	0	0	0	0	0	0	0	0
	591	12821672	heo**	2004-08-03 06:50:00	M	1951-10-27	61					120	78	51	1	0	0	0	0	0	1	0		1	1	0	0	1	0	0	0	0	0	0	0	0	0	0	0	0	0	5	6	0	0	0	0	0	0
	592	11429503	lee**	2004-08-04	F	1954-03-24	59					111	72	73	0	0	1	0	0	0	1	0		1	0	2	0	0	0	0	0	0	0	0	0	0	0	0	0	0	0	7	1	0	0	0	0	0	0
	593	15261121	ko**	2004-08-11	M	1950-09-09	62					168	109	97	0	0	1	0	1	0	0	0		1	0	0	0	0	0	0	0	0	0	0	0	1	0	0	0	0	0	0	0	0	0	0	0	0	0
	594	14584645	kim**	2004-08-18	M	1980-01-07	33					108	61	51	1	0	0	0	0	1	0	0		0	0	1	0	0	0	0	0	0	0	0	0	0	0	0	0	0	0	0	0	0	0	0	0	0	0
	595	09708081	lee**	2004-08-19	F	1973-01-09	40	36	RM11103C	HEART MRI, CVIC (ADENOSINE-STRESS)	2009-07-03 16:13:19	120	75	66	0	0	1	0	0	0	1	0		0	0	0	0	0	0	0	0	0	0	0	0	0	0	0	0	0	0	0	0	0	0	0	0	0	0
	596	01132439	cho**	2004-08-23	M	1963-12-23	49					150	90	80	0	0	1	0	1	0	0	0		1	1	0	0	0	0	0	0	0	0	0	0	0	0	0	0	0	0	0	0	0	0	0	0	0	0
	597	11583683	jun**	2004-09-02	M	1992-03-16	21								0	0	1	0	0	0	1	0		0	0	0	0	0	0	0	0	0	0	0	0	0	0	1	0	0	0	0	0	0	0	0	0	0	0
	598	15448333	park**	2004-09-02	F	1939-04-13	74					133	86	67	0	0	0	1	0	0	0	1		0	0	0	0	0	0	0	0	0	0	0	0	0	0	2	0	0	0	8	APCs, VPCs, PAT	0	0	0	0	0	0
	599	10280453	shin**	2004-09-03	F	1926-04-15	87					106	58	62	0	0	1	0	0	0	1	0		1	0	0	0	0	0	0	0	0	0	0	0	0	0	0	0	0	0	6	2	0	0	0	0	0	0
	600	15540723	park**	2004-09-07	M	1959-03-12	54	51	RM6150	RESEARCH MRI	2010-07-16 11:24:24	145	105	67	1	0	0	0	1	0	0	0		0	0	0	1	0	0	0	0	0	0	0	0	0	0	1	0	0	0	5	5	0	0	0	0	0	0
	601	15560178	kim**	2004-09-08	F	1965-06-13	48					120	76	69	눈표시	0	0	0	0	0	0	1		0	0	0	2	0	1	0	0	0	0	0	0	0	0	0	0	0	0	5	5	5	2	0	0	0	0
	602	01942124	kim**	2004-09-13 15:27:00	F	1926-07-07	87					133	67	79	0	0	1	0	0	1	0	0		1	0	0	0	0	0	0	0	0	0	0	0	0	0	0	0	0	0	0	0	0	0	0	0	0	0
	603	15534414	park**	2004-09-14 12:17:00	F	2004-08-19	8	5	RM1110C	HEART MRI, CVIC (PRE- & POST-CONTRAST)	2010-05-19 11:58:03	79	58	126	0	0	1	0	0	0	1	0		0	0	2	0	0	0	0	0	0	0	0	0	0	0	0	0	0	0	7	1	0	0	0	0	0	0
	604	15478189	kim**	2004-09-20	M	1961-10-08	51					138	93	76	0	1	0	0	0	1	0	0		1	0	0	2	0	0	0	0	0	0	0	0	0	0	0	0	0	0	5	5	0	0	0	0	0	0
	605	15486979	lee**	2004-09-23	M	1958-01-12	55					118	86	66	1	0	0	0	1	0	0	0		0	0	0	2	0	0	0	0	0	0	0	0	0	0	0	0	0	0	5	5	0	0	0	0	0	0
	606	01315344	jung**	2004-10-01	F	1936-03-07	77					117	74	65	0	0	0	1	0	0	0	1		0	0	0	0	0	0	0	0	0	0	0	0	0	0	0	0	0	0	0	0	0	0	0	0	0	0
	607	15613403	kim**	2004-10-04	M	1948-07-26	64					134	92	59	0	1	0	0	0	1	0	0		0	0	0	0	0	0	0	0	0	0	0	0	0	0	0	0	0	0	0	0	0	0	0	0	0	0
	608	01964667	lee**	2004-10-05	M	1953-06-23	60					122	88	92	1	0	0	0	0	0	1	0		1	0	0	2	0	0	0	0	0	0	1	0	0	0	0	0	0	0	5	5	4	1	0	0	0	0
	609	15692770	kim**	2004-10-07 13:49:00	M	1967-10-03	45					132	88	51	1	0	0	0	1	0	0	0		1	0	0	2	0	0	0	0	0	0	0	0	0	0	0	0	0	0	5	5	0	0	0	0	0	0
	610	15258233	jang**	2004-10-14 09:19:00	F	1949-12-02	63					120	80	72	0	0	0	1	0	0	0	1		0	0	0	0	0	0	0	0	0	0	0	0	0	0	0	0	0	0	0	0	0	0	0	0	0	0
	611	15729126	shin**	2004-10-16 10:53:00	M	1949-01-05	64					140	85	68	1	0	0	0	1	0	0	0		0	0	0	0	0	0	0	0	0	0	1	0	0	0	0	0	0	0	4	1	0	0	0	0	0	0
	612	15763090	kim**	2004-10-25	M	1991-10-04	21					132	68	74	0	0	0	1	0	0	0	1		0	0	0	0	0	0	0	0	0	0	0	0	0	2	0	0	0	0	0	0	0	0	0	0	0	0
	613	10675808	heo**	2004-10-27	M	1949-12-07	63					104	62	81	0	0	1	0	0	0	1	0		1	1	0	2	0	0	0	0	0	0	0	0	0	0	0	0	0	0	5	5	0	0	0	0	0	0
	614	15576030	hong**	2004-10-29 06:45:00	F	1942-06-13	71					190	110	60	0	0	1	0	0	0	0	1		1	0	0	0	0	0	0	0	0	0	0	0	0	0	0	0	0	0	0	0	0	0	0	0	0	0
	615	15762495	lee**	2004-11-04 15:24:00	M	1936-07-27	76					128	90	91	0	0	1	0	1	0	0	0		0	0	1	0	0	0	0	0	0	0	0	0	0	0	0	0	0	0	7	1	0	0	0	0	0	0
	616	15754810	kum**	2004-11-21 12:29:00	F	1924-01-11	89					137	80	90	0	0	1	0	0	0	1	0		1	1	0	0	0	0	0	0	0	0	0	0	0	0	0	0	0	0	0	0	0	0	0	0	0	0
	617	15832053	jun**	2004-11-22 13:54:00	M	1949-06-05	64					90	50	69	0	1	0	0	0	0	1	0		0	0	1	0	0	1	1	1	0	2	1	0	0	0	0	0	0	0	4	1	7	1	2	1	0	0
	618	15888630	moon*	2004-11-22 14:17:00	F	1936-05-21	77					110	70	104	0	0	1	0	0	0	1	0		0	0	1	0	0	1	0	0	0	0	1	2	0	0	0	0	0	0	4	1	4	2	8	LBBB	0	0
	619	10350918	kim**	2004-11-23	F	1934-12-08	78					155	90	60	0	0	1	0	0	0	1	0		0	1	0	0	0	0	0	0	0	0	0	0	0	0	0	0	0	0	0	0	0	0	0	0	0	0
	620	04742633	kim**	2004-12-10	F	1930-09-08	82					144	80	83	0	0	1	0	0	0	1	0		1	1	0	0	1	0	0	0	0	0	0	0	0	0	0	0	0	0	0	0	0	0	0	0	0	0
	621	05425081	kim**	2004-12-14	F	1938-02-17	75					126	73	64	0	0	1	0	0	0	1	0		1	0	2	0	0	0	0	0	0	0	1	0	0	0	0	0	0	0	7	1	4	1	0	0	0	0
	622	15921108	jun**	2004-12-16	F	1967-08-03	45					109	69	65	0	0	1	0	0	0	1	0		0	0	0	0	0	2	0	0	0	1	1	2	2	1	0	2	0	0	4	1	4	2	5	2	0	0
	623	15994670	lee**	2004-12-22	M	1964-11-06	48					157	107	70	1	0	0	0	1	0	0	0		0	1	0	0	0	0	0	0	0	0	0	0	0	0	0	0	0	0	0	0	0	0	0	0	0	0
	624	01163732	kim**	2004-12-31	F	1926-05-13	87					163	88	78	0	1	0	0	0	0	1	0		1	0	0	0	0	0	0	0	0	0	0	0	0	0	0	0	0	0	0	0	0	0	0	0	0	0
	625	05442426	Choi**	2005-01-04	M	1952-08-15	60					135	87	69	1	0	0	0	1	0	0	0		0	0	0	0	0	0	0	0	0	0	0	0	0	0	0	0	0	0	8	RBBB	0	0	0	0	0	0
	626	15751266	kim**	2005-01-04 13:52:00	M	1937-08-20	75					161	72	55	1	0	0	0	1	0	0	0		0	0	0	0	0	0	0	0	0	0	0	0	0	0	0	0	0	0	0	0	0	0	0	0	0	0
	627	16081885	yoon**	2005-01-05 15:49:00	F	2004-07-10	9					93	38	119	0	0	1	0	0	0	1	0		0	0	0	0	0	0	0	0	0	0	0	0	0	0	0	0	0	0	0	0	0	0	0	0	0	0
	628	00012525	koo**	2005-01-06	M	1931-10-15	81					135	85	100	1	0	0	0	1	0	0	0		0	0	0	0	0	0	0	0	0	0	0	0	0	0	0	0	0	0	0	0	0	0	0	0	0	0
	629	16020071	ahn**	2005-01-16 13:36:00	M	1933-12-28	79	71	RM6150	RESEARCH MRI	2005-02-26 13:35:15	126	73	75	0	0	1	0	1	0	0	0		1	1	0	0	0	0	0	0	0	0	1	0	0	0	0	0	0	0	4	1	0	0	0	0	0	0
	630	11920251	Choi**	2005-01-17	M	1948-09-27	64					134	84	61	0	1	0	0	1	0	0	0		0	0	0	0	0	0	0	0	0	0	0	0	0	0	0	0	0	0	0	0	0	0	0	0	0	0
	631	11133453	jun**	2005-01-18	M	1956-03-07	57	53	RM11103C	HEART MRI, CVIC (ADENOSINE-STRESS)	2009-04-21 16:17:04	157	107	62	0	1	0	0	0	1	0	0		0	0	2	0	0	0	0	0	0	0	0	0	0	0	0	0	0	0	7	1	0	0	0	0	0	0
	632	16062839	kim**	2005-01-18	M	1953-03-07	60					117	71	48	0	1	0	0	0	0	1	0		0	0	0	0	0	0	0	0	0	0	1	0	0	0	0	0	0	0	4	1	0	0	0	0	0	0
	633	16106201	oh**	2005-01-20	M	1959-06-16	54					133	84	57	0	1	0	0	0	1	0	0		0	0	2	2	2	0	0	0	0	0	0	0	0	0	0	0	0	0	7	1	5	5	5	6	0	0
	634	16157735	kang**	2005-01-20 15:30:00	M	1942-12-27	70					156	88	68	0	1	0	0	0	0	1	0		1	0	0	0	0	1	1	1	0	0	1	0	0	0	0	0	0	0	4	1	0	0	0	0	0	0
	635	16123253	shin**	2005-02-03	M	1948-02-28	65					136	90	68	0	0	0	1	0	0	0	1		1	1	0	0	0	0	0	0	0	0	0	0	0	0	0	0	0	0	0	0	0	0	0	0	0	0
	636	16177199	jang**	2005-02-11	F	1933-03-05	80					139	78	63	0	0	1	0	0	0	0	1		0	0	0	0	0	0	0	0	0	0	0	0	0	0	0	0	0	0	0	0	0	0	0	0	0	0
	637	16203995	kim**	2005-02-11	F	1930-01-03	83					104	75	75	0	1	0	0	0	0	1	0		0	0	0	0	0	0	0	0	0	0	2	2	0	0	0	0	0	0	4	1	4	2	0	0	0	0
	638	16101868	yoon**	2005-02-15	F	1936-04-10	77					131	79	110	0	0	1	0	0	0	1	0		1	0	0	0	0	0	0	0	0	0	0	0	0	0	0	0	0	0	6	2	0	0	0	0	0	0
	639	16204095	im**	2005-02-22	M	1956-08-28	56					131	93	79	0	1	0	0	0	0	0	1		1	0	0	0	0	0	0	0	0	0	0	0	0	0	0	0	0	1	1	2	0	0	0	0	0	0
	640	05094795	park**	2005-02-23 14:54:00	F	1945-07-02	68					140	72	64	0	0	0	1	0	0	1	0		1	0	0	0	0	0	0	0	0	pre-	0	0	0	0	0	0	0	0	0	0	0	0	0	0	0	0
	641	16274548	kim**	2005-02-25	M	1963-04-19	50					129	85	77	0	0	1	0	0	0	0	1		1	0	0	0	0	0	0	0	0	0	0	0	0	0	0	0	0	0	0	0	0	0	0	0	0	0
	642	11404171	park**	2005-03-02	M	1975-08-15	37					114	77	92	0	0	1	0	1	0	0	0		0	0	0	1	0	0	0	0	0	0	0	0	0	0	0	0	0	0	5	5	0	0	0	0	0	0
	643	01260891	lee**	2005-03-04	M	1940-08-11	72					113	74	60	0	0	1	0	0	0	1	0		1	0	0	0	0	0	0	0	0	0	0	0	0	0	0	0	0	0	0	0	0	0	0	0	0	0
	644	16178347	lee**	2005-03-07	M	1946-07-13	67					120	85	72	0	1	0	0	1	0	0	0		0	0	0	2	0	0	0	0	0	0	0	0	0	0	0	0	0	0	5	5	0	0	0	0	0	0
	645	09384047	jang**	2005-03-08	M	1956-01-12	57					121	77	93	0	0	0	1	0	0	0	1		0	0	0	0	2	0	0	0	0	0	0	0	0	0	0	0	0	0	5	6	0	0	0	0	0	0
	646	14038081	lee**	2005-03-08	M	1923-09-14	89					142	77	78	0	0	1	0	0	0	1	0		1	0	0	0	1	0	2	0	0	1	1	0	0	0	2	0	0	0	3	2	4	1	5	6	5	7
	647	15357828	kim**	2005-03-08	F	1945-06-03	68					120	58	68	0	1	0	0	0	0	0	1		1	1	0	0	0	1	0	0	0	0	1	0	0	0	2	0	0	0	6	1	4	1	5	2	0	0
	648	16324322	yoo**	2005-03-08	M	1933-08-12	79					132	76	82	0	0	1	0	0	0	1	0		0	0	0	0	0	0	0	0	0	0	1	0	0	0	0	0	0	0	6	2	4	1	5	4	0	0
	649	10207151	ahn**	2005-03-14	M	1951-04-11	62	50	RM6150	RESEARCH MRI	2005-05-04	124	84	70	1	0	0	0	1	0	0	0		1	0	0	0	0	2	2	2	0	0	0	0	0	0	0	0	0	0	5	1	0	0	0	0	0	0
	650	16337395	jun**	2005-03-17 06:26:00	F	1940-08-19	72					181	82	65	0	0	1	0	0	0	1	0		0	0	0	2	0	0	0	0	0	0	0	0	0	0	0	0	0	0	5	5	0	0	0	0	0	0
	651	07330509	chun**	2005-03-22	M	1946-07-12	67	63	RM1110C	HEART MRI, CVIC (PRE- & POST-CONTRAST)	2009-10-13 16:21:22	150	102	73	1	0	0	0	1	0	0	0		1	0	0	0	1	0	0	0	0	0	0	0	0	0	0	0	0	0	5	6	0	0	0	0	0	0
	652	16394549	kim**	2005-03-23 06:51:00	F	1933-02-18	80					140	100	56	0	0	0	1	0	0	0	1		1	1	0	0	0	0	0	0	0	0	0	0	0	0	0	0	0	0	0	0	0	0	0	0	0	0
	653	06419014	lee**	2005-03-31	F	1958-04-30	55					133	86	96	0	0	0	1	0	0	0	1		1	0	0	0	0	1	1	1	0	0	1	0	0	0	0	0	0	0	4	1	0	0	0	0	0	0
	654	09413264	kim**	2005-04-08	M	1948-09-08	64					131	91	65	1	0	0	0	1	0	0	0		0	1	0	0	0	0	0	0	0	0	0	0	0	0	0	0	0	0	0	0	0	0	0	0	0	0
	655	16150987	seo**	2005-04-11	M	1940-05-09	73	70	RM1110C	HEART MRI, CVIC (PRE- & POST-CONTRAST)	2010-12-20 09:03:46	128	73	47	0	0	1	0	0	0	1	0		1	0	0	0	0	0	0	0	0	0	2	0	0	0	0	0	0	0	4	1	0	0	0	0	0	0
	656	13263989	park**	2005-04-18	M	1959-11-14	53					154	103	90	0	0	1	0	0	1	0	0		0	0	0	0	0	1	0	0	0	0	0	0	0	0	0	0	0	0	5	2	8	Eisenmenger syndrome (VSD)	0	0	0	0
	657	16086648	jung**	2005-04-19	M	1961-07-24	51					136	91	79	1	0	0	0	0	0	0	1		0	0	0	0	0	0	0	0	0	0	0	0	0	0	0	0	0	0	0	0	0	0	0	0	0	0
	658	13064748	kim**	2005-04-23	M	1962-01-04	51					131	87	66	1	0	0	0	1	0	0	0		0	0	0	0	0	0	0	0	0	0	0	0	0	0	0	0	0	0	0	0	0	0	0	0	0	0
	659	16532136	kim**	2005-04-28 07:11:00	F	1946-01-16	67					127	72	57	0	0	0	1	0	0	0	1		0	0	0	0	1	0	0	0	0	0	0	0	0	0	0	0	0	0	0	0	0	0	0	0	0	0
	660	16589233	kim**	2005-04-29	M	1961-05-05	52					123	78	77	0	1	0	0	0	0	1	0		0	0	0	0	0	0	0	0	0	1	0	0	0	0	0	0	0	0	0	0	0	0	0	0	0	0
	661	16645634	jun**	2005-05-23 14:21:00	F	1926-08-07	86					150	98	74	1	0	0	0	0	0	1	0		1	0	0	1	0	0	0	0	0	0	0	0	0	0	0	0	0	0	5	5	0	0	0	0	0	0
	662	16692674	lee**	2005-05-24	M	1952-09-20	60					107	81	105	1	0	0	0	0	0	0	1		0	1	0	0	0	0	0	0	0	0	0	0	0	0	0	0	0	0	0	0	0	0	0	0	0	0
	663	16554651	rho**	2005-05-25	M	1962-08-29	50					111	69	61	0	0	0	1	1	0	0	0		0	0	0	0	0	0	0	0	0	0	0	0	2	0	0	2	0	2	3	3	1	2	0	0	0	0
	664	16505804	kim**	2005-06-07	F	1942-01-16	71					128	73	54	0	0	1	0	1	0	0	0		1	0	0	0	0	0	0	0	0	0	0	0	0	0	0	0	0	0	0	0	0	0	0	0	0	0
	665	16621049	cha**	2005-06-08	M	1988-10-12	24					107	64	68	0	0	1	0	0	0	1	0		0	0	0	0	0	0	0	0	0	0	0	0	0	0	0	0	0	0	0	0	0	0	0	0	0	0
	666	16706610	kim**	2005-06-08 07:06:00	M	1942-09-10	70					130	70	53	0	0	0	1	0	0	0	1		0	0	0	0	0	0	0	0	0	0	0	0	0	0	0	0	0	0	0	0	0	0	0	0	0	0
	667	08071050	lee**	2005-06-10 16:53:00	M	1942-05-28	71					153	94	80	0	0	1	0	0	0	1	0		1	0	0	2	0	0	0	0	0	0	0	0	0	0	0	0	0	0	6	2	5	5	5	5	0	0
	668	16592578	kwon**	2005-06-13	F	1935-02-25	78					136	56	67	1	0	0	0	0	0	0	1		0	0	2	2	0	0	0	0	0	0	0	0	0	0	0	0	0	0	5	5	0	0	0	0	0	0
	669	16345493	kim**	2005-06-16	M	1942-02-07	71					140	94	80	0	0	1	0	0	0	1	0		0	0	0	0	0	0	0	0	0	0	1	0	0	0	0	0	0	0	8	RBBB	4	1	0	0	0	0
	670	16771515	lee**	2005-06-19 15:07:00	F	1970-03-06	43					119	72	75	0	0	0	1	0	0	0	1		0	0	0	0	0	0	0	0	0	1	0	0	0	0	0	0	0	0	2	4	0	0	0	0	0	0
	671	16369725	shin**	2005-06-20	M	1957-08-18	55	52	RM11103C	HEART MRI, CVIC (ADENOSINE-STRESS)	2010-01-05 10:38:01	133	80	57	0	0	1	0	0	0	1	0		0	0	0	1	0	0	0	0	0	0	0	0	0	0	0	0	0	0	5	5	0	0	0	0	0	0
	672	10419002	rho**	2005-06-28	M	1924-05-30	89					129	69	73	1	0	0	0	1	0	0	0		0	0	0	0	0	0	0	0	0	0	1	0	0	0	0	0	0	0	6	2	4	1	0	0	0	0
	673	16851314	shin**	2005-07-01	M	1982-05-08	31					108	63	59	0	0	1	0	1	0	0	0		0	0	0	0	0	0	0	0	0	0	0	0	0	0	0	0	0	0	0	0	0	0	0	0	0	0
	674	16859589	yoo**	2005-07-01	M	1939-03-14	74					129	81	71	0	0	1	0	0	0	1	0		0	0	1	0	0	0	0	0	0	0	0	0	0	0	0	0	0	0	0	0	0	0	0	0	0	0
	675	10996549	kim**	2005-07-05	M	1946-04-06	67					110	69	92	1	0	0	0	1	0	0	0		0	1	0	0	0	1	1	1	0	0	1	0	0	0	0	0	0	0	4	1	0	0	0	0	0	0
	676	16887461	kim**	2005-07-13	M	1961-10-08	51					135	88	74	1	0	0	0	1	0	0	0		1	0	0	0	0	0	0	0	0	0	0	0	0	0	0	0	0	0	0	0	0	0	0	0	0	0
	677	16911825	lee**	2005-07-15 16:28:00	M	1939-03-02	74					150	90	84	0	0	1	0	1	0	0	0		1	0	0	0	0	0	0	0	0	0	0	0	0	0	0	0	0	0	0	0	0	0	0	0	0	0
	678	01755511	yoon**	2005-07-22	M	1936-10-19	76					182	97	84	0	1	0	0	1	0	0	0		1	0	0	0	2	0	0	0	0	0	2	0	0	0	0	0	2	0	4	1	5	6	8	2nd degree block , 3rd degree block s/p PPM	0	0
	679	14739285	seo**	2005-07-22	M	1932-05-01	81					138	86	67	0	0	0	1	0	0	0	1		1	0	0	0	0	0	0	0	0	0	0	0	0	0	0	0	0	0	6	2	0	0	0	0	0	0
	680	03933939	shin**	2005-07-26 10:33:00	M	1919-03-30	94					160	90	78	1	0	0	0	0	0	1	0		1	0	0	1	0	1	1	1	1	0	0	0	0	0	0	0	0	0	5	1	5	3	0	0	0	0
	681	12725994	rho**	2005-08-04	M	1940-05-06	73					137	92	65	1	0	0	0	1	0	0	0		1	0	0	2	1	0	0	0	0	0	0	0	0	0	0	0	0	0	5	5	5	6	0	0	0	0
	682	02712043	lee**	2005-08-11	M	1980-02-04	33					124	69	73	1	0	0	0	1	0	0	0		0	0	0	0	0	0	0	0	0	0	0	0	0	0	0	0	0	0	0	0	0	0	0	0	0	0
	683	16698014	lee**	2005-08-11	M	1978-04-19	35					119	62	71	1	0	0	0	1	0	0	0		0	0	0	0	0	0	0	0	0	0	0	0	0	0	0	0	0	0	0	0	0	0	0	0	0	0
	684	16533656	yoon**	2005-08-22	F	1940-07-05	73					123	73	61	0	0	0	1	0	0	0	1		1	0	2	2	0	0	0	0	0	0	0	0	0	0	0	0	0	0	5	5	7	1	0	0	0	0
	685	17120370	kim**	2005-08-24 15:55:00	F	2005-08-23	7								0	0	1	0	0	0	1	0		0	0	0	0	0	0	0	0	0	0	0	0	0	0	0	0	0	0	6	1	0	0	0	0	0	0
	686	17086609	cho**	2005-08-31	F	1954-07-03	59					141	81	75	0	0	1	0	0	0	1	0		0	0	1	0	0	1	0	0	0	0	0	0	0	0	0	0	0	0	0	0	0	0	0	0	0	0
	687	17117745	kim**	2005-09-01	F	1938-08-09	74					122	60	75	0	0	0	1	0	0	0	1		0	0	0	0	0	0	0	0	0	0	0	0	0	0	0	0	0	0	0	0	0	0	0	0	0	0
	688	12956752	kim**	2005-09-02 19:27:00	M	1988-04-27	25					136	68	50	0	0	1	0	0	0	1	0		0	0	0	0	0	0	0	0	0	1	0	0	0	0	0	0	0	0	6	1	2	4	0	0	0	0
	689	17034365	lee**	2005-09-05	M	1938-12-25	74					123	79	51	1	0	0	0	1	0	0	0		1	1	0	0	0	0	0	0	0	0	0	0	0	0	0	0	0	0	0	0	0	0	0	0	0	0
	690	03717193	kang**	2005-09-16	M	1926-03-03	87					164	71	72	0	0	1	0	0	1	0	0		1	0	0	0	0	0	0	0	0	0	0	0	0	0	0	0	0	0	0	0	0	0	0	0	0	0
	691	01645630	lee**	2005-09-23	M	1962-11-28	50					134	87	84	0	0	0	1	0	0	0	1		0	0	0	0	0	0	0	0	0	0	0	0	0	0	0	0	0	0	0	0	0	0	0	0	0	0
	692	17255759	rho**	2005-09-26 17:23:00	M	1950-11-12	62					119	67	90	0	1	0	0	1	0	0	0		1	0	0	0	0	0	0	0	0	0	0	0	0	0	0	0	0	0	6	2	0	0	0	0	0	0
	693	17248368	jang**	2005-09-30	M	1976-02-17	37	33	RM11102C	HEART MRI (< 6M FOLLOW UP), CVIC	2009-12-10 12:39:04	148	80	89	0	1	0	0	1	0	0	0		1	0	0	2	0	0	0	0	0	0	0	0	0	0	0	0	0	0	5	5	0	0	0	0	0	0
	694	05939720	hwang**	2005-10-05	F	1934-08-09	78					140	71	63	0	0	0	1	0	0	0	1		0	0	0	0	0	0	0	0	0	0	0	0	0	0	0	0	0	0	0	0	0	0	0	0	0	0
	695	17120802	lee**	2005-10-06	M	1945-04-16	68	64	RM1110C	HEART MRI, CVIC (PRE- & POST-CONTRAST)	2009-08-25 11:14:41	177	93	61	0	1	0	0	1	0	0	0		1	0	0	0	0	0	0	0	0	0	0	0	0	0	2	0	0	0	0	0	0	0	0	0	0	0
	696	16574604	song	2005-10-06 08:37:00	F	1947-03-20	66					127	75	87	0	0	1	0	0	0	1	0		0	0	0	0	0	1	0	0	0	pre-	0	0	0	0	0	0	0	0	0	0	0	0	0	0	0	0
	697	17273771	min	2005-10-06 08:56:00	M	1951-08-01	61					122	82	101	0	0	1	0	1	0	0	0		1	0	0	0	0	1	1	1	1	1	0	0	0	0	0	0	0	0	5	2	5	3	2	4	0	0
	698	17300145	kim**	2005-10-07	M	1950-06-01	63					137	105	91	1	0	0	0	0	0	0	1		0	0	0	2	0	1	0	0	0	0	0	0	0	0	0	0	0	0	5	5	0	0	0	0	0	0
	699	16343323	jung**	2005-10-12 09:33:00	M	1955-11-10	57	53	RM1110C	HEART MRI, CVIC (PRE- & POST-CONTRAST)	2009-09-10 13:01:20	140	90	78	0	1	0	0	1	0	0	0		1	0	0	0	0	0	0	0	0	0	0	0	0	0	0	0	0	0	0	0	0	0	0	0	0	0
	700	16429227	park**	2005-10-17	M	1941-05-01	72					98	57	71	1	0	0	0	0	0	1	0		0	0	0	0	0	0	0	0	0	0	0	0	0	0	0	0	0	0	0	0	0	0	0	0	0	0
	701	17268012	kim**	2005-10-19	F	1931-11-30	81					164	90	127	0	0	0	1	0	0	0	1		1	1	1	0	0	0	0	0	0	0	0	0	0	0	0	0	0	0	7	1	0	0	0	0	0	0
	702	13956517	lee**	2005-10-21	F	1940-04-11	73					124	80	35	0	0	1	0	0	0	1	0		1	0	0	0	0	0	0	0	0	0	0	0	0	0	0	0	0	0	0	0	0	0	0	0	0	0
	703	17335192	kim**	2005-10-21	M	1952-05-20	61					117	71	76	0	0	0	1	0	0	0	1		0	0	0	0	0	0	0	0	0	2	0	0	0	0	0	0	0	0	0	0	0	0	0	0	0	0
	704	17214671	kim**	2005-10-26	M	1957-06-22	56					96	57	59	0	0	0	1	0	0	0	1		0	0	0	0	2	0	0	0	0	0	0	0	0	0	0	0	0	0	5	6	0	0	0	0	0	0
	705	08444159	kim**	2005-10-27	F	1953-08-12	59					138	90	100	0	0	1	0	0	1	0	0		0	0	0	0	0	0	0	0	0	0	0	0	0	0	0	0	0	0	0	0	0	0	0	0	0	0
	706	10289773	Choi**	2005-11-02	M	1948-12-08	64					121	77	68	1	0	0	0	1	0	0	0		1	1	0	2	0	2	0	0	0	0	0	0	0	0	0	0	0	0	5	2	5	5	0	0	0	0
	707	17302505	kim**	2005-11-07	M	2004-04-01	9							111	0	0	1	0	0	0	1	0		0	0	0	0	0	0	0	0	0	0	0	0	0	0	0	0	0	0	0	0	0	0	0	0	0	0
	708	17341232	lee**	2005-11-08	F	1948-08-05	64					159	92	79	0	0	1	0	0	0	1	0		1	1	0	0	0	0	0	0	0	0	0	0	0	0	0	0	0	0	0	0	0	0	0	0	0	0
	709	16971155	shin**	2005-11-10	F	1951-02-26	62					130	79	55	1	0	0	0	0	0	1	0		1	0	0	0	0	0	0	0	0	1	0	0	0	0	0	0	0	0	2	4	0	0	0	0	0	0
	710	02223222	ahn**	2005-11-11	M	1949-03-07	64					138	84	70	0	0	1	0	1	0	0	0		1	0	0	2	0	2	2	2	0	1	0	0	0	0	0	0	0	0	2	2	5	1	4	1	5	5
	711	00276309	lee**	2005-11-16	F	1928-01-20	85					150	91	78	0	0	1	0	0	0	1	0		1	0	0	0	0	0	0	0	0	0	0	0	0	0	0	0	0	0	0	0	0	0	0	0	0	0
	712	01994301	yoon**	2005-11-16	M	1945-04-10	68					133	90	68	1	0	0	0	0	0	1	0		1	0	0	0	2	0	0	0	0	0	0	0	0	0	0	0	0	0	5	6	0	0	0	0	0	0
	713	17471607	kim**	2005-11-16 09:19:00	F	1932-09-06	80					110	70	76	0	0	1	0	0	0	1	0		1	0	0	0	0	1	1	1	0	0	0	0	0	0	0	0	0	0	5	1	0	0	0	0	0	0
	714	11138131	kimm	2005-11-29	M	1946-07-07	67					136	86	59	0	0	1	0	0	0	1	0		1	0	0	2	0	0	0	0	0	0	0	0	0	0	0	0	0	0	0	0	0	0	0	0	0	0
	715	06251568	kwon**	2005-12-01	F	1942-08-01	70					150	92	75	0	0	1	0	0	0	1	0		0	0	2	0	0	0	0	0	0	near	0	0	0	0	0	0	0	0	7	1	0	0	0	0	0	0
	716	16027986	Choi**	2005-12-02	F	2004-11-24	8								0	0	1	0	0	0	1	0		0	0	1	0	0	0	0	0	0	0	0	0	0	0	0	0	0	0	0	0	0	0	0	0	0	0
	717	02558250	GUIZ*	2005-12-02 15:43:00	F	1943-07-15	70					108	73	95	0	0	1	0	0	0	1	0		1	0	1	0	0	0	0	0	0	0	0	0	0	0	0	0	0	0	0	0	0	0	0	0	0	0
	718	17453416	bae**	2005-12-06	M	1954-10-19	58	55	RM6150	RESEARCH MRI	2009-12-22 12:36:59	118	78	85	1	0	0	0	1	0	0	0		0	0	0	0	0	0	0	0	0	0	0	0	0	0	0	0	0	0	0	0	0	0	0	0	0	0
	719	14882891	kang**	2005-12-13	M	1949-11-04	63					130	89	80	1	0	0	0	1	0	0	0		1	0	0	0	0	0	0	0	0	0	0	0	0	0	0	0	0	0	0	0	0	0	0	0	0	0
	720	14800251	hong**	2005-12-16 17:18:00	M	1936-01-31	77					112	71	87	0	0	0	1	0	0	0	1		1	0	0	0	0	0	0	0	0	0	0	0	0	0	0	0	0	0	6	2	0	0	0	0	0	0
	721	17632163	moon*	2005-12-23	F	1952-11-21	60					103	63	64	0	0	0	1	0	0	0	1		0	0	0	0	0	0	0	0	0	0	0	0	0	0	0	0	0	0	0	0	0	0	0	0	0	0
	722	17622623	gwak**	2005-12-28 07:08:00	M	1952-02-23	61					104	69	65	0	0	0	1	0	0	0	1		0	0	0	0	1	0	0	0	0	0	0	0	0	0	0	0	0	0	0	0	0	0	0	0	0	0
	723	17671470	im**	2006-01-06	M	1936-11-29	76					126	68	58	0	1	0	0	1	0	0	1		0	0	0	0	0	1	0	0	0	0	1	0	0	0	1	0	0	0	4	1	5	2	3	2	0	0
	724	00392384	lee**	2006-01-09	F	1959-11-17	53	51	RM1110C	HEART MRI, CVIC (PRE- & POST-CONTRAST)	2011-09-27 13:56:29	125	65	54	0	0	1	0	0	0	1	0		0	0	0	0	2	0	0	0	0	0	0	0	0	0	0	0	0	0	5	6	0	0	0	0	0	0
	725	17330665	yoon**	2006-01-11	M	1948-02-15	65					140	82	88	0	0	0	1	0	0	0	1		1	0	0	0	0	0	0	0	0	0	0	0	0	0	0	0	0	0	0	0	0	0	0	0	0	0
	726	13083057	hong**	2006-01-12	M	1946-11-08	66					148	88	74	1	0	0	0	1	0	0	0		1	1	0	0	1	1	0	0	0	0	2	0	0	0	0	0	0	0	4	1	5	6	5	5	0	0
	727	17735167	chae**	2006-01-13 15:55:00	M	1955-07-02	58					123	67	92	1	0	0	0	1	0	0	0		0	0	0	0	0	0	0	0	0	0	0	0	0	1	0	0	0	0	3	1	0	0	0	0	0	0
	728	08612060	jung**	2006-01-18 09:54:00	F	1926-12-13	86					157	58	84	0	0	1	0	0	0	1	0		1	0	0	0	0	1	0	0	1	0	0	0	0	0	0	0	0	0	6	2	5	2	0	0	0	0
	729	17397033	lee**	2006-01-22 15:39:00	M	1954-04-27	59					100	64	86	1	0	0	0	1	0	0	0		0	0	0	0	0	0	0	0	0	0	1	0	0	0	0	0	0	0	6	2	4	1	0	0	0	0
	730	09912534	park**	2006-01-25	M	1954-07-18	58					127	88	57	1	0	0	0	1	0	0	0		0	0	0	0	0	0	0	0	0	1	0	0	0	0	0	0	0	0	6	2	2	4	0	0	0	0
	731	06662865	oh**	2006-01-25 13:13:00	M	1937-08-20	75					90	60	78	1	0	0	0	1	0	0	0		1	0	0	0	1	0	0	0	0	0	1	0	1	0	0	0	0	0	4	1	5	6	0	0	0	0
	732	17629181	ahn**	2006-01-27	M	1941-04-04	72								0	1	0	0	0	0	0	1		0	0	1	0	0	1	0	0	0	0	1	0	0	0	0	0	0	0	7	1	4	1	0	0	0	0
	733	17811717	Choi**	2006-02-02	F	1973-01-05	40					107	67	85	0	0	1	0	1	0	0	0		0	0	1	0	0	0	0	0	0	0	0	0	0	0	0	0	0	0	7	1	0	0	0	0	0	0
	734	07041627	baek**	2006-02-08	M	1977-02-01	36					125	86	139	0	1	0	0	1	0	0	0		1	0	1	0	0	0	0	0	0	0	0	0	0	0	0	0	0	0	6	2	7	1	0	0	0	0
	735	17767654	lee**	2006-02-08	M	1953-11-02	59					150	95	75	0	1	0	0	1	0	0	0		0	0	0	0	0	0	0	0	0	0	0	0	0	0	0	0	0	0	0	0	0	0	0	0	0	0
	736	17734898	park**	2006-02-09	F	1930-11-01	82					129	90	62	0	0	1	0	0	0	1	0		0	1	0	0	0	0	0	0	0	0	0	0	0	0	0	0	0	0	0	0	0	0	0	0	0	0
	737	17235836	lee**	2006-02-09	M	1937-11-20	75					105	66	68	1	0	0	0	1	0	0	0		0	0	0	1	0	0	0	0	0	0	2	0	0	0	0	0	0	0	4	1	5	5	0	0	0	0
	738	04362189	yoo**	2006-02-14 14:30:00	M	1937-12-19	75					118	74	55	0	0	1	0	1	0	0	0		0	0	0	0	0	0	0	0	0	2	1	0	0	0	2	2	0	0	2	3	4	1	3	2	0	0
	739	17891090	kim	2006-02-24	M	1953-11-07	59					124	80	56	0	0	1	0	0	0	1	0		1	0	0	0	0	0	0	0	0	1	0	0	0	0	0	0	0	0	2	4	0	0	0	0	0	0
	740	05149837	kim	2006-03-02 15:08:00	F	1939-03-28	74	71	RM11103C	HEART MRI, CVIC (ADENOSINE-STRESS)	2010-03-29 15:37:06	120	80	79	0	0	1	0	0	0	1	0		1	1	2	0	0	0	0	0	0	0	0	0	0	0	0	0	0	0	7	1	0	0	0	0	0	0
	741	17908390	lee**	2006-03-05 10:31:00	F	2005-12-30	7					117	57	140	0	0	1	0	0	0	1	0		0	0	0	0	0	0	0	0	0	0	0	0	0	0	0	0	0	0	6	2	0	0	0	0	0	0
	742	16853103	jung**	2006-03-06 16:16:00	M	1963-06-27	50					134	73	115	0	0	1	0	0	0	1	0		0	0	0	0	0	0	0	0	0	0	0	0	0	0	0	0	0	1	1	2	0	0	0	0	0	0
	743	04527885	park**	2006-03-16	M	1935-03-20	78					114	73	63	0	0	1	0	0	0	1	0		0	0	1	1	0	0	1	0	0	0	1	0	0	0	0	0	0	0	7	1	4	1	0	0	0	0
	744	17846009	song**	2006-03-20	F	1928-07-20	84					112	76	69	0	0	1	0	0	1	0	0		1	0	1	0	0	0	0	0	0	0	0	0	0	0	0	0	0	0	0	0	0	0	0	0	0	0
	745	12020505	kim**	2006-03-22	M	1942-11-27	70					123	75	72	1	0	0	0	0	1	0	0		0	0	0	0	1	0	0	0	0	0	0	0	0	0	0	0	0	0	5	6	0	0	0	0	0	0
	746	16710484	joo**	2006-03-22	F	2005-05-26	8					87	51	123	0	0	1	0	0	0	1	0		0	0	0	0	0	0	0	0	0	0	0	0	0	0	0	0	0	0	0	0	0	0	0	0	0	0
	747	17998953	im**	2006-03-22	F	1982-09-18	30					104	50	61	0	0	0	1	0	0	0	1		0	0	0	0	0	0	0	0	0	0	0	0	0	0	0	0	0	0	0	0	0	0	0	0	0	0
	748	17166154	moon*	2006-03-22	M	1936-03-09	77					160	91	70	0	1	0	0	0	0	1	0		1	0	0	0	0	0	0	0	0	0	0	0	0	0	0	0	0	0	5	6	0	0	0	0	0	0
	749	17994375	shin**	2006-03-24	M	1947-10-18	65					154	94	62	0	1	0	0	1	0	0	0		0	0	0	0	0	0	0	0	0	0	0	0	0	0	0	0	0	0	8	RBBB	0	0	0	0	0	0
	750	18046057	kim**	2006-03-28	M	1952-01-15	61	57	RM1110C	HEART MRI, CVIC (PRE- & POST-CONTRAST)	2009-07-09 10:52:34	112	66	59	0	0	1	0	1	0	0	0		0	0	0	0	0	0	0	0	0	1	1	2	0	0	0	0	0	0	4	2	0	0	0	0	0	0
	751	15766318	Choi**	2006-04-03	M	1972-08-24	40	37	RM1110C	HEART MRI, CVIC (PRE- & POST-CONTRAST)	2009-12-03 10:19:41	125	75	63	1	0	0	0	1	0	0	0		0	0	0	0	0	0	0	0	0	2	0	0	0	0	2	0	0	0	2	4	0	0	0	0	0	0
	752	18080707	han**	2006-04-07	M	1950-03-19	63					114	74	77	0	1	0	0	1	0	0	0		0	0	0	0	1	0	0	0	0	0	0	0	0	0	0	0	0	0	0	0	0	0	0	0	0	0
	753	17869790	han**	2006-04-07	M	1963-04-12	50					114	64	68	0	0	1	0	0	0	1	0		0	0	0	0	0	0	0	0	0	0	0	0	0	0	0	0	0	0	0	0	0	0	0	0	0	0
	754	16773911	lee**	2006-04-10	M	1948-08-23	64					142	89	78	1	0	0	0	1	0	0	0		1	0	0	0	0	0	0	0	0	0	0	0	0	0	0	0	0	0	0	0	0	0	0	0	0	0
	755	18023245	yoon**	2006-04-10	M	1962-08-17	50					138	96	71	0	0	1	0	1	0	0	0		0	0	0	0	0	0	0	0	0	0	0	0	0	0	0	0	0	0	0	0	0	0	0	0	0	0
	756	07789947	Choi**	2006-04-11 13:53:00	M	1940-03-04	73					152	78	62	1	0	0	0	1	0	0	0		1	1	0	0	0	1	0	0	0	0	0	0	0	0	0	0	0	0	6	2	0	0	0	0	0	0
	757	14890971	kwon**	2006-04-12	F	1913-07-26	99					127	69	67	0	0	0	1	0	0	0	1		1	0	0	0	0	0	0	0	0	0	0	0	0	0	0	0	0	0	0	0	0	0	0	0	0	0
	758	00318889	park**	2006-04-19	F	1929-08-26	83					129	59	58	0	0	1	0	0	0	1	0		1	0	0	0	0	0	0	0	0	1	0	0	0	0	0	0	0	0	2	4	0	0	0	0	0	0
	759	14539364	kwon**	2006-04-20	F	1938-04-20	75					120	75	68	0	0	1	0	0	0	1	0		0	1	0	0	0	0	0	0	0	0	0	0	0	0	0	0	0	0	0	0	0	0	0	0	0	0
	760	01142595	kim**	2006-04-24 15:04:00	F	1934-08-28	78					129	81	76	0	0	1	0	0	0	1	0		0	0	0	0	0	0	0	0	0	0	0	0	0	0	0	0	0	0	6	2	0	0	0	0	0	0
	761	05632629	lee**	2006-04-26	M	1939-12-13	73					120	81	87	0	1	0	0	1	0	0	0		1	0	0	2	0	0	0	0	0	0	0	0	0	0	0	0	0	0	5	5	0	0	0	0	0	0
	762	18175087	Choi**	2006-05-02	M	1946-11-26	66					108	75	94	0	1	0	0	1	0	0	0		0	0	0	0	0	1	0	0	0	0	1	0	0	0	0	0	0	0	4	1	5	2	0	0	0	0
	763	01232487	lee**	2006-05-03	M	1939-09-02	73					115	72	65	0	0	1	0	0	0	1	0		1	0	0	2	0	1	0	0	0	0	0	0	0	0	0	0	0	0	5	2	5	5	0	0	0	0
	764	18066457	kim**	2006-05-03	M	1921-11-08	91					153	74	70	0	1	0	0	0	0	1	0		1	1	0	0	0	2	2	2	0	0	1	2	0	0	0	0	0	0	4	1	4	2	0	0	0	0
	765	18049423	jang**	2006-05-12	M	1940-03-07	73					100	69	57	0	0	1	0	0	0	1	0		0	0	0	0	0	0	0	0	0	0	0	0	0	0	0	0	0	0	0	0	0	0	0	0	0	0
	766	18174848	kim**	2006-05-16	M	1960-06-14	53					103	69	62	1	0	0	0	1	0	0	0		0	0	0	0	0	0	0	0	0	0	2	0	0	0	0	0	0	0	4	1	0	0	0	0	0	0
	767	18051604	jang**	2006-05-16	M	1954-02-04	59					124	83	96	0	0	1	0	1	0	0	0		1	0	0	0	0	0	0	0	0	0	2	0	0	0	0	0	0	0	4	1	0	0	0	0	0	0
	768	03272487	nam**	2006-05-22	M	1942-09-09	70					124	75	64	0	1	0	0	0	0	1	0		1	0	0	0	1	0	0	0	0	0	0	0	0	0	0	0	0	0	6	2	0	0	0	0	0	0
	769	10254575	kim**	2006-05-29	F	1949-02-08	64					122	75	72	0	0	1	0	0	0	1	0		1	0	0	0	0	0	0	0	0	0	0	0	0	0	0	0	0	0	0	0	0	0	0	0	0	0
	770	18316488	kim**	2006-06-05	M	1969-01-02	44					166	102	90	1	0	0	0	1	0	0	0		0	0	0	0	0	1	0	0	0	0	0	0	0	0	0	0	0	0	5	2	0	0	0	0	0	0
	771	00968136	kim**	2006-06-06 15:31:00	M	1944-10-12	68					110	70	60	1	0	0	0	1	0	0	0		0	1	0	0	1	0	0	0	0	0	0	0	0	0	0	0	0	0	0	0	0	0	0	0	0	0
	772	05128672	park**	2006-06-08	M	1959-11-30	53					120	81	73	1	0	0	0	1	0	0	0		1	0	0	0	0	0	0	0	0	0	0	0	0	0	0	0	0	0	0	0	0	0	0	0	0	0
	773	16949332	shin**	2006-06-08	M	1957-01-15	56					102	71	53	0	1	0	0	1	0	0	0		1	0	0	0	0	1	0	0	0	0	0	0	0	0	1	0	0	0	3	2	5	2	0	0	0	0
	774	18325761	Choi**	2006-06-08	M	1974-02-06	39					113	62	58	1	0	0	0	1	0	0	0		0	0	0	0	0	0	0	0	0	0	0	0	0	0	0	0	0	0	0	0	0	0	0	0	0	0
	775	14160375	shin**	2006-06-09	M	1966-10-26	46					123	77	66	1	0	0	0	1	0	0	0		0	0	0	2	0	0	0	0	0	0	0	0	0	0	0	0	0	0	5	5	5	5	0	0	0	0
	776	18294205	park**	2006-06-15	M	1945-06-04	68					91	60	68	1	0	0	0	1	0	0	0		0	0	1	0	1	1	0	0	0	0	1	0	0	0	0	0	0	0	4	1	5	2	5	6	0	0
	777	18367202	kim**	2006-06-15	M	1963-09-09	49					114	71	77	1	0	0	0	1	0	0	0		0	0	0	0	0	0	0	0	0	0	0	0	0	0	0	0	0	0	0	0	0	0	0	0	0	0
	778	12641740	lee**	2006-06-15 16:14:00	M	1932-05-15	81					131	84	64	0	0	0	1	0	0	0	1		1	0	0	0	0	0	0	0	0	0	0	0	0	0	0	0	0	0	0	0	0	0	0	0	0	0
	779	08758007	gong**	2006-06-21	M	1954-04-11	59	55	RM1110C	HEART MRI, CVIC (PRE- & POST-CONTRAST)	2009-10-29 11:28:07	129	80	72	1	0	0	0	1	0	0	0		0	0	2	0	0	0	0	0	0	0	0	0	0	2	2	0	0	0	7	1	3	1	3	2	0	0
	780	18418065	jung**	2006-06-21	M	1954-08-18	58					113	86	62	0	0	1	0	1	0	0	0		0	0	0	0	0	0	0	0	0	0	0	0	0	0	0	0	0	0	0	0	0	0	0	0	0	0
	781	18014195	lee**	2006-06-23	M	1955-01-20	58					116	70	60	0	1	0	0	1	0	0	0		0	0	0	0	1	0	0	0	0	0	0	0	0	0	0	0	0	0	0	0	0	0	0	0	0	0
	782	09326823	kang**	2006-06-29 19:17:00	F	1934-12-23	78	74	RM1110C	HEART MRI, CVIC (PRE- & POST-CONTRAST)	2009-05-20 11:35:19	134	96	65	0	0	1	0	0	0	1	0		0	0	0	0	0	0	0	0	0	1	0	0	0	0	0	0	0	0	2	2	0	0	0	0	0	0
	783	18465528	Choi**	2006-07-07	M	1972-02-20	41	39	RM11103C	HEART MRI, CVIC (ADENOSINE-STRESS)	2009-05-15	131	91	74	1	0	0	0	0	1	0	0		1	0	0	2	0	0	0	0	0	0	0	0	0	0	0	0	0	0	8	stress perfusion	0	0	0	0	0	0
	784	04976522	koo**	2006-07-19	M	1937-08-04	75					148	96	70	0	0	1	0	1	0	0	0		1	0	0	0	0	2	0	0	0	0	0	0	0	0	0	0	0	0	5	2	0	0	0	0	0	0
	785	18563965	jung**	2006-07-21	F	1938-12-25	74					122	77	52	0	0	1	0	0	0	1	0		1	0	0	0	0	0	0	0	0	0	0	0	0	0	0	0	0	0	0	0	0	0	0	0	0	0
	786	06415155	lee**	2006-07-23 15:07:00	F	1923-06-13	90					89	40	69	0	1	0	0	0	0	1	0		0	0	0	0	0	0	0	0	0	1	0	0	0	0	0	0	0	0	2	3	0	0	0	0	0	0
	787	18142472	jun**	2006-07-26	M	1952-08-16	60					108	77	54	1	0	0	0	1	0	0	0		1	0	0	0	0	0	0	0	0	0	0	0	0	0	0	0	0	0	0	0	0	0	0	0	0	0
	788	18488059	park**	2006-07-26 19:51:00	M	1961-11-21	51					148	87	109	1	0	0	0	1	0	0	0		0	0	0	0	1	0	0	0	0	0	0	0	0	0	0	0	0	0	5	6	0	0	0	0	0	0
	789	18619406	kim**	2006-07-31 17:15:00	F	1934-04-10	79					117	58	74	0	0	1	0	0	0	1	0		0	1	0	0	0	0	0	0	0	0	1	0	0	0	0	0	0	0	4	1	0	0	0	0	0	0
	790	18601335	eoh**	2006-08-03	M	1951-04-29	62					144	69	66	0	0	1	0	1	0	0	0		0	0	0	0	0	0	0	0	0	0	2	0	0	0	0	0	0	0	4	1	0	0	0	0	0	0
	791	18404031	hong**	2006-08-09	M	1974-12-21	38	35	RM11103C	HEART MRI, CVIC (ADENOSINE-STRESS)	2010-03-12 15:39:58	144	87	104	0	0	1	0	0	0	1	0		1	0	0	0	0	0	0	0	0	0	0	0	0	0	2	0	0	0	3	2	0	0	0	0	0	0
	792	18230360	kim**	2006-08-09	M	1964-07-08	49					124	79	77	1	0	0	0	1	0	0	0		0	0	0	0	0	0	0	0	0	0	0	0	0	0	0	0	0	0	7	1	0	0	0	0	0	0
	793	18353205	kim**	2006-08-15 18:54:00	M	1955-03-23	58					93	71	76	0	1	0	0	0	0	1	0		1	0	0	0	0	1	1	1	0	0	0	0	0	0	0	0	0	0	6	2	0	0	0	0	0	0
	794	00962536	yoo**	2006-08-16	M	1952-08-28	60					117	86	78	0	0	1	0	1	0	0	0		1	1	0	0	0	1	1	1	0	0	0	0	0	0	0	0	0	0	8	S/P CVA(Rt hemiparesis), LVH	0	0	0	0	0	0
	795	18535766	jung**	2006-08-16	M	1970-07-07	43					150	101	78	1	0	0	0	1	0	0	0		0	0	0	0	0	0	0	0	0	0	0	0	0	0	0	0	0	0	0	0	0	0	0	0	0	0
	796	16933715	kim**	2006-08-18	M	1940-03-02	73					107	61	60	0	1	0	0	0	0	1	0		1	0	0	0	2	0	0	0	0	0	0	0	0	0	0	0	0	0	6	2	5	6	0	0	0	0
	797	17698552	jang**	2006-08-23	F	1957-11-07	55					125	85	94	0	0	0	1	0	0	0	1		0	0	0	0	1	0	0	0	0	0	0	0	0	0	0	0	0	0	0	0	0	0	0	0	0	0
	798	12362054	lee**	2006-08-25	M	1955-05-23	58					143	99	60	0	0	1	0	1	0	0	0		0	0	0	0	0	0	0	0	0	0	0	0	0	0	0	0	0	0	0	0	0	0	0	0	0	0
	799	18724515	kim**	2006-08-30	M	1960-03-12	53					119	72	69	1	0	0	0	1	0	0	0		0	0	0	0	0	0	0	0	0	0	0	0	0	0	0	0	0	0	0	0	0	0	0	0	0	0
	800	03625029	shin**	2006-09-05 14:23:00	M	1949-01-22	64	60	RM1110C	HEART MRI, CVIC (PRE- & POST-CONTRAST)	2009-02-27 12:05:45	152	98	66	1	0	0	0	0	1	0	0		1	1	0	2	0	0	0	0	0	2	0	0	0	0	0	0	0	0	5	5	2	4	0	0	0	0
	801	18788919	oh**	2006-09-08	M	1948-02-10	65					156	107	66	1	0	0	0	1	0	0	0		1	0	2	1	2	1	0	0	0	0	0	0	0	0	0	0	0	0	7	1	5	6	0	0	0	0
	802	18778013	jung**	2006-09-11	M	1952-12-27	60					146	99	57	1	0	0	0	1	0	0	0		1	0	0	0	0	0	0	0	0	0	0	0	0	0	0	0	0	0	0	0	0	0	0	0	0	0
	803	18758190	im**	2006-09-13	M	1942-06-25	71					157	98	77	0	1	0	0	0	1	0	0		1	1	0	0	0	1	0	0	0	0	0	0	0	0	0	0	0	0	5	2	0	0	0	0	0	0
	804	10076535	heo**	2006-09-14	M	1965-06-03	48	46	RM11103C	HEART MRI, CVIC (ADENOSINE-STRESS)	2009-03-31	137	79	76	1	0	0	0	1	0	0	0		1	0	0	2	0	0	0	0	0	0	0	0	0	0	0	0	0	0	5	5	0	0	0	0	0	0
	805	18836883	lee**	2006-09-20	F	1920-12-30	92					135	68	66	0	0	1	0	0	0	1	0		1	0	0	0	0	2	2	2	0	0	2	0	0	0	0	0	0	0	4	2	0	0	0	0	0	0
	806	18704469	kim**	2006-09-29	M	1950-08-04	62	61	RM6150	RESEARCH MRI	2009-11-06	122	94	71	0	1	0	0	1	0	0	0		1	0	2	2	0	0	0	0	0	0	0	0	0	0	0	0	0	0	7	1	5	5	0	0	0	0
	807	05921097	yang**	2006-10-02	M	1971-01-12	42					116	79	71	1	0	0	0	1	0	0	0		0	0	0	0	2	0	0	0	0	0	0	0	0	0	0	0	0	0	0	0	0	0	0	0	0	0
	808	02161922	im**	2006-10-03 20:46:00	F	1935-04-24	78					176	86	52	0	0	1	0	0	0	1	0		1	0	1	0	0	0	0	0	0	0	0	0	0	0	0	0	0	0	7	1	0	0	0	0	0	0
	809	18815431	hwang**	2006-10-11	M	1942-12-23	70					91	57	62	0	1	0	0	1	0	0	0		0	0	0	0	0	0	0	0	0	0	0	0	0	0	0	0	0	0	6	2	0	0	0	0	0	0
	810	00726233	jung**	2006-10-11 14:33:00	F	1914-07-30	98					123	67	58	0	0	1	0	0	0	1	0		1	0	0	0	0	0	0	0	0	0	1	0	0	0	0	0	0	0	4	1	0	0	0	0	0	0
	811	14330628	Choi**	2006-10-12 20:45:00	M	1961-02-20	52					126	69	54	1	0	0	0	1	0	0	0		0	0	0	2	0	0	0	0	0	0	0	0	0	0	0	0	0	0	5	5	0	0	0	0	0	0
	812	12605265	jung**	2006-10-16	F	1958-04-16	55	51	RM11103C	HEART MRI, CVIC (ADENOSINE-STRESS)	2009-04-24 16:35:55	105	70	77	0	0	0	1	0	0	0	1		0	0	0	0	0	0	2	0	0	0	0	0	0	0	2	0	0	0	5	7	0	0	0	0	0	0
	813	00730735	shin**	2006-10-19 15:43:00	F	1936-02-09	77					143	58	71	0	0	1	0	0	0	1	0		1	0	0	0	2	2	2	2	1	0	0	0	0	0	0	0	0	0	5	6	0	0	0	0	0	0
	814	17235247	min**	2006-10-30 15:34:00	F	1930-01-10	83					131	83	72	0	0	1	0	0	0	1	0		1	1	0	0	0	1	1	1	0	0	1	0	0	0	0	0	0	0	4	1	5	1	0	0	0	0
	815	04894617	joo**	2006-10-31	F	1927-04-14	86					119	74	72	0	0	1	0	0	0	1	0		0	0	2	0	0	2	0	0	0	0	1	0	0	0	0	0	2	0	4	1	5	5	0	0	0	0
	816	02653575	park**	2006-11-03 06:34:00	F	1923-01-07	90					141	61	68	0	0	1	0	0	0	1	0		1	0	0	0	1	0	0	0	2	0	0	0	0	0	0	0	0	0	5	3	5	6	5	5	0	0
	817	18877729	kim**	2006-11-04 15:45:00	M	1950-04-03	63					132	82	74	0	0	1	0	1	0	0	0		1	0	0	0	0	0	0	0	0	0	0	0	0	0	0	0	0	0	0	0	0	0	0	0	0	0
	818	18610551	bang**	2006-11-10	M	1949-04-13	64					167	102	55	0	1	0	0	1	0	0	0		1	1	0	0	1	0	0	0	0	0	0	0	0	0	0	0	0	0	0	0	0	0	0	0	0	0
	819	15091382	kwon**	2006-11-28	F	1937-04-17	76					152	128	80	0	0	1	0	0	0	1	0		0	0	0	0	0	0	0	0	0	0	1	0	0	0	0	0	0	0	8	history of pericardial effusion	0	0	0	0	0	0
	820	19142059	kim**	2006-12-05	M	1931-11-28	81					67	43	60	0	0	1	0	0	0	1	0		1	0	0	0	0	1	1	1	0	0	1	0	0	0	0	0	1	0	4	1	0	0	0	0	0	0
	821	18933885	im**	2006-12-05 15:20:00	M	1957-12-06	55	51	RM1110C	HEART MRI, CVIC (PRE- & POST-CONTRAST)	2009-11-17 12:13:25	121	93	67	1	0	0	0	0	0	1	0		0	0	0	0	0	0	0	0	0	0	2	0	0	0	0	0	0	0	4	1	0	0	0	0	0	0
	822	17754506	jung**	2006-12-12 15:22:00	M	1955-12-17	57					111	76	121	1	0	0	0	1	0	0	0		0	0	0	0	0	0	0	0	0	1	1	1	0	0	0	0	0	0	4	1	4	2	0	0	0	0
	823	03105549	nam**	2006-12-15	M	1947-12-18	65					128	80	90	1	0	0	0	1	0	0	0		1	0	0	0	0	0	0	0	0	0	0	0	0	0	0	0	0	0	0	0	0	0	0	0	0	0
	824	09325938	kim**	2006-12-22 16:06:00	F	1929-07-04	84					125	60	64	0	0	1	0	0	0	0	1		0	0	0	0	0	0	0	0	0	0	2	2	0	0	0	0	0	0	4	2	4	1	0	0	0	0
	825	19097609	kim**	2006-12-26	M	1951-07-07	62					160	93	71	0	1	0	0	0	0	1	0		1	0	0	0	0	0	0	0	0	1	1	2	0	0	0	0	0	0	4	1	2	3	4	2	0	0
	826	19209493	kim**	2006-12-27	F	1962-02-11	51					113	80	64	0	0	1	0	0	0	0	1		0	0	1	0	0	0	0	0	0	near	0	0	0	0	0	0	0	0	7	1	0	0	0	0	0	0
	827	17234482	park**	2006-12-28	M	1937-09-16	75					135	63	69	1	0	0	0	0	0	1	0		1	0	0	2	2	0	0	0	0	0	0	0	0	0	0	0	0	0	4	1	5	5	5	6	0	0
Y	828	01318840	sung**	2006-12-30 12:56:00	M	1943-06-27	70	68	RM1110C	HEART MRI, CVIC (PRE- & POST-CONTRAST)	2011-08-16 09:11:19	120	79	79	0	1	0	0	0	0	1	0		1	0	0	0	0	2	1	2	0	0	1	0	0	0	0	0	0	0	4	1	5	1	0	0	0	0
	829	19170490	kim**	2007-01-03	F	1947-06-05	66					133	92	77	0	0	1	0	0	0	1	0		0	0	0	1	0	0	0	0	0	0	0	0	0	0	0	0	0	0	5	5	0	0	0	0	0	0
	830	19240508	han**	2007-01-05	M	1965-08-15	47					108	78	68	0	0	1	0	0	0	1	0		0	0	0	0	0	0	0	0	0	0	0	0	0	0	0	0	0	0	0	0	0	0	0	0	0	0
	831	10872148	shim**	2007-01-08 20:51:00	F	1940-12-06	72					146	80	67	0	0	1	0	0	0	1	0		1	0	0	0	0	0	0	0	0	0	0	0	0	0	0	0	0	0	0	0	0	0	0	0	0	0
	832	19216624	lee**	2007-01-09	F	1948-10-10	64					148	96	60	0	0	1	0	0	0	1	0		1	0	0	0	0	0	0	0	0	pre	1	0	0	0	0	0	0	0	4	1	0	0	0	0	0	0
	833	19233537	yoon**	2007-01-09	M	1939-03-23	74					141	87	55	0	0	1	0	1	0	0	0		1	0	0	0	0	0	0	0	0	1	0	0	0	0	0	0	0	0	2	4	0	0	0	0	0	0
	834	09164940	lee**	2007-01-10	M	1950-06-17	63					113	68	56	1	0	0	0	1	0	0	0		0	0	0	0	0	0	0	0	0	0	2	0	0	0	0	0	0	0	4	1	0	0	0	0	0	0
	835	19223891	Choi**	2007-01-17	M	1973-08-18	39					104	65	56	1	0	0	0	1	0	0	0		0	0	0	0	0	0	0	0	0	0	2	2	0	0	0	0	0	0	4	1	4	2	0	0	0	0
	836	19180417	lee**	2007-01-23	M	1959-03-30	54					120	80	81	1	0	0	0	0	0	0	1		0	0	0	0	1	0	0	0	0	0	0	0	0	0	0	0	0	0	5	6	0	0	0	0	0	0
	837	19076453	park**	2007-01-24	M	1972-07-16	41					160	105	91	0	0	1	0	1	0	0	0		1	0	0	0	0	0	0	0	0	0	0	0	0	0	0	0	0	0	0	0	0	0	0	0	0	0
	838	19249435	hwang**	2007-01-24	M	1939-06-01	74					127	87	80	1	0	0	0	1	0	0	0		1	0	0	0	0	0	0	0	0	0	0	0	0	0	0	0	0	0	0	0	0	0	0	0	0	0
	839	02137235	jung**	2007-01-25	M	1937-02-16	76					127	81	74	0	0	1	0	0	1	0	0		0	0	0	2	0	0	0	0	0	1	1	0	0	0	0	0	0	0	5	5	4	1	0	0	0	0
	840	19131325	cho**	2007-01-25 11:26:00	F	2006-02-20	7					99	70	128	0	0	1	0	0	0	1	0		0	0	0	0	0	0	0	0	0	0	0	0	0	0	0	0	0	0	0	0	0	0	0	0	0	0
	841	16314079	go**	2007-01-30 09:12:00	M	1947-02-20	66	62	RM1110C	HEART MRI, CVIC (PRE- & POST-CONTRAST)	2009-03-13 11:11:34	132	94	66	0	1	0	0	1	0	0	0		1	0	0	2	0	0	0	0	0	0	0	0	0	0	0	0	0	0	5	5	0	0	0	0	0	0
	842	19417627	lee**	2007-02-07 14:59:00	F	1946-10-17	66					127	82	71	0	0	1	0	0	0	1	0		1	0	0	1	0	0	0	0	0	0	1	0	0	0	0	0	0	0	4	1	0	0	0	0	0	0
	843	09386171	cho**	2007-02-08	M	1933-10-05	79					123	78	71	1	0	0	0	1	0	0	0		0	0	0	0	2	0	0	0	0	0	0	0	0	0	0	0	0	0	5	6	0	0	0	0	0	0
	844	14558589	kwon**	2007-02-14	M	1938-08-30	74	71	RM1110C	HEART MRI, CVIC (PRE- & POST-CONTRAST)	2009-10-14 12:34:20	147	86	76	0	1	0	0	0	1	0	0		0	0	0	0	0	0	0	0	0	0	0	0	0	0	0	0	0	0	0	0	0	0	0	0	0	0
	845	19475663	lee**	2007-02-21	M	1935-09-21	77					148	96	89	0	1	0	0	0	0	1	0		1	0	0	0	0	0	0	0	0	0	0	0	0	0	0	0	0	0	8	Renal failure	0	0	0	0	0	0
	846	19496015	go**	2007-02-21	M	1956-12-21	56					168	109	76	0	0	0	1	0	0	0	1		1	0	0	0	0	0	0	0	0	0	0	0	0	0	0	0	0	0	0	0	0	0	0	0	0	0
	847	07075435	shin**	2007-02-22	M	1936-10-01	76	73	RM1110C	HEART MRI, CVIC (PRE- & POST-CONTRAST)	2010-03-12 10:11:06	143	82	64	0	1	0	0	1	0	0	0		1	0	0	0	0	0	0	0	0	0	0	0	0	0	0	0	0	0	0	0	0	0	0	0	0	0
	848	19433159	kim**	2007-02-22	F	1944-10-12	68					145	92	92	0	0	1	0	1	0	0	0		1	0	0	0	0	0	0	0	0	0	0	0	0	0	0	0	0	0	0	0	0	0	0	0	0	0
	849	19221329	lee**	2007-02-27	M	1943-04-05	70					158	86	66	0	1	0	0	1	0	0	0		1	0	0	0	1	0	0	0	0	0	0	0	0	0	0	0	0	0	0	0	0	0	0	0	0	0
	850	19598722	hong**	2007-03-20 06:48:00	M	1968-01-15	45					123	75	64	0	0	0	1	0	0	0	1		0	0	0	0	0	0	0	0	0	0	0	0	0	0	0	0	0	0	0	0	0	0	0	0	0	0
	851	19616916	Choi**	2007-03-21	M	1970-07-03	43					114	62	90	0	1	0	0	1	0	0	0		0	0	0	0	1	0	0	0	0	0	0	0	0	0	0	0	0	0	0	0	0	0	0	0	0	0
	852	19556450	kim**	2007-03-22	M	1957-06-29	56					152	97	76	0	0	1	0	1	0	0	0		1	0	0	0	0	0	0	0	0	0	0	0	0	0	0	0	0	0	0	0	0	0	0	0	0	0
	853	18479431	jung**	2007-03-27	M	1938-03-20	75					132	80	51	0	1	0	0	1	0	0	0		1	0	0	2	0	0	0	0	0	0	0	0	0	0	0	0	0	0	5	5	0	0	0	0	0	0
	854	16266383	seol**	2007-04-02	M	1932-06-14	81					145	63	63	1	0	0	0	1	0	0	0		0	0	0	0	0	0	0	0	0	0	2	0	0	0	0	0	0	0	4	1	8	RBBB	0	0	0	0
	855	19647415	shin**	2007-04-05	M	1958-06-15	55					143	105	83	1	0	0	0	1	0	0	0		1	0	0	0	0	0	0	0	0	0	0	0	0	0	0	0	0	0	0	0	0	0	0	0	0	0
	856	11671106	jang**	2007-04-07 15:22:00	F	1942-04-24	71					122	105	118	0	0	1	0	1	0	0	0		1	0	1	0	0	0	0	0	0	1	0	0	0	0	0	0	0	0	7	1	2	4	0	0	0	0
	857	12518169	park**	2007-04-11 21:24:00	M	1934-12-26	78					166	81	67	1	0	0	0	0	0	1	0		1	1	0	1	0	0	0	0	0	0	0	0	0	0	0	0	0	0	5	5	0	0	0	0	0	0
	858	19658185	kim**	2007-04-16	M	1936-11-18	76					103	73	97	1	0	0	0	0	0	1	0		0	0	0	0	0	0	0	0	0	0	1	0	0	0	0	0	0	0	4	1	0	0	0	0	0	0
	859	19681482	kim**	2007-04-23	F	1943-05-23	70	66	RM1110C	HEART MRI, CVIC (PRE- & POST-CONTRAST)	2009-12-10 13:29:16	119	83	77	0	0	1	0	1	0	0	0		1	0	1	0	0	0	0	0	0	0	2	0	0	0	0	0	0	0	4	1	7	1	0	0	0	0
	860	19656332	Choi**	2007-04-25	M	1965-02-10	48					115	75	48	0	1	0	0	1	0	0	0		0	0	2	0	0	0	0	0	0	0	1	0	1	2	2	2	0	0	4	1	3	1	7	1	0	0
	861	12805225	kim**	2007-05-03	F	1947-08-13	65	62	RM1110C	HEART MRI, CVIC (PRE- & POST-CONTRAST)	2009-09-03 11:17:57	123	73	56	0	0	1	0	1	0	0	0		1	0	0	0	0	2	0	0	0	0	0	0	0	0	0	0	0	0	5	2	0	0	0	0	0	0
	862	19804405	kim**	2007-05-08	F	1985-04-28	28					112	60	63	0	0	1	0	0	0	0	1		0	0	1	0	0	0	0	0	0	0	0	0	0	0	0	0	0	0	0	0	0	0	0	0	0	0
	863	00898813	Choi**	2007-05-11	F	1937-04-15	76					120	77	66	0	0	1	0	0	0	0	1		0	0	1	2	0	0	0	0	0	0	0	0	0	0	0	0	0	0	5	5	7	1	0	0	0	0
	864	19530272	shim**	2007-05-14	F	1941-02-17	72					131	69	53	0	0	0	1	0	0	0	1		1	0	0	0	0	0	0	0	0	0	0	0	0	0	0	0	0	0	0	0	0	0	0	0	0	0
	865	13535042	kim**	2007-05-14 16:12:00	M	1982-12-29	30					120	66	105	0	0	1	0	1	0	0	0		0	0	0	0	0	0	0	0	0	1	0	0	1	0	0	1	0	0	3	3	0	0	0	0	0	0
	866	11332096	park**	2007-05-16	M	1964-11-08	48	45	RM11103C	HEART MRI, CVIC (ADENOSINE-STRESS)	2010-02-19 16:07:41	121	75	72	1	0	0	0	0	0	1	0		0	0	0	0	0	0	0	0	0	0	0	0	0	2	1	0	0	0	3	1	0	0	0	0	0	0
	867	19776696	lee**	2007-05-18	M	1943-04-11	70					115	78	82	0	0	0	1	0	0	0	1		0	0	0	0	0	0	0	0	0	0	0	0	0	0	0	0	0	0	0	0	0	0	0	0	0	0
	868	19775710	han**	2007-05-30	F	1954-08-23	58					140	63	67	0	0	1	0	0	0	0	1		0	0	0	0	0	0	0	0	0	0	2	0	0	0	0	0	0	0	4	1	0	0	0	0	0	0
	869	06340051	park**	2007-07-02	M	1968-07-07	45					140	110	68	1	0	0	0	1	0	0	0		0	0	0	0	0	0	0	0	0	0	0	0	0	0	2	2	0	0	3	2	0	0	0	0	0	0
	870	01221052	kwon**	2007-07-03	M	1947-09-13	65					135	91	62	1	0	0	0	1	0	0	0		0	0	0	0	0	1	0	0	0	0	0	0	1	0	2	0	0	0	5	2	3	2	0	0	0	0
	871	01535375	jung**	2007-07-06	M	1945-12-14	67					141	95	57	0	1	0	0	1	0	0	0		0	0	0	0	0	0	0	0	0	0	1	0	0	0	2	0	0	0	8	WPW syndrome	3	2	0	0	0	0
	872	19607062	kim**	2007-07-10	F	1938-01-29	75					134	68	67	0	0	1	0	0	0	1	0		1	0	0	0	0	0	0	0	0	0	0	0	0	0	0	0	0	0	0	0	0	0	0	0	0	0
	873	17011834	kim**	2007-07-11	M	1965-02-12	48					142	82	90	1	0	0	0	1	0	0	0		0	0	0	0	0	0	0	0	0	0	0	0	0	0	0	0	0	0	0	0	0	0	0	0	0	0
	874	20104008	park**	2007-07-13	F	2003-10-06	9								0	0	1	0	0	0	1	0		0	0	0	0	0	0	0	0	0	0	0	0	0	0	0	0	0	0	0	0	0	0	0	0	0	0
	875	02113435	kim**	2007-07-18	M	1942-10-26	70					144	87	72	0	0	1	0	0	0	1	0		1	0	0	0	0	0	0	0	0	0	0	0	0	0	0	0	0	0	0	0	0	0	0	0	0	0
	876	08909283	Choi**	2007-07-18	M	1931-12-23	81					140	87	81	0	1	0	0	0	0	1	0		1	0	0	0	0	0	0	0	0	0	1	2	0	0	0	0	0	0	4	1	0	0	0	0	0	0
	877	20047253	kim**	2007-07-18	F	1965-02-03	48					140	88	58	0	0	1	0	0	0	0	1		0	0	0	0	0	0	0	0	0	0	0	0	0	0	0	0	0	0	8	Fabry's(-Anderson) disease	0	0	0	0	0	0
	878	20182024	lee**	2007-07-23 23:18:00	M	1974-04-01	39								1	0	0	0	0	1	0	0		0	0	0	0	0	0	0	0	0	0	0	0	0	1	0	0	0	1	6	1	2	0	0	0	0	0
	879	00853830	lee**	2007-07-25	M	1959-05-14	54					132	80	53	1	0	0	0	0	0	1	0		1	0	0	0	0	0	0	0	0	0	0	0	0	0	0	0	0	0	0	0	0	0	0	0	0	0
	880	20043022	kim**	2007-07-25	M	1990-06-18	23					137	72	93	0	0	0	1	0	0	0	1		0	0	2	0	0	0	0	0	0	0	0	0	0	0	0	0	0	0	7	1	0	0	0	0	0	0
	881	02005820	jin**	2007-07-31	M	1960-04-21	53					136	88	105	1	0	0	0	1	0	0	0		1	0	0	0	0	0	0	0	0	0	0	0	0	0	0	0	0	0	0	0	0	0	0	0	0	0
	882	01268226	yang**	2007-07-31 15:35:00	F	1936-08-08	76					125	84	79	0	0	1	0	0	0	1	0		1	0	0	2	0	0	2	0	0	0	0	0	0	0	2	0	0	0	5	7	5	5	0	0	0	0
	883	18385925	jung**	2007-08-06	M	1942-08-05	70					125	75	97	1	0	0	0	0	0	1	0		1	0	0	0	0	0	1	0	0	0	0	0	0	0	0	0	0	0	0	0	0	0	0	0	0	0
	884	20195994	yoo**	2007-08-08	F	1967-08-06	45					101	65	87	0	0	1	0	0	0	0	1		0	0	0	0	0	0	0	0	0	0	0	0	0	0	0	0	0	0	0	0	0	0	0	0	0	0
	885	20040302	kim**	2007-08-13	M	1955-07-15	58					153	105	71	0	0	0	1	0	0	0	1		0	0	0	0	1	0	0	0	0	0	0	0	0	0	0	0	0	0	6	2	5	6	0	0	0	0
	886	20154021	oh**	2007-08-14	M	1961-08-14	51	48	RM1110C	HEART MRI, CVIC (PRE- & POST-CONTRAST)	2009-12-16 16:34:37	125	73	70	1	0	0	0	0	0	1	0		0	0	0	1	0	0	0	0	0	0	0	0	0	0	0	0	0	0	8	0	0	0	0	0	0	0
	887	20029316	yang**	2007-08-20	F	1929-03-24	84					110	63	69	0	0	0	1	1	0	0	0		1	0	0	0	0	0	0	0	0	0	0	0	0	0	0	0	0	0	0	0	0	0	0	0	0	0
	888	10883087	han**	2007-08-22	F	1956-02-14	57					126	76	81	0	0	1	0	0	0	1	0		0	0	0	0	1	0	0	0	0	0	0	0	0	0	0	0	0	0	5	6	0	0	0	0	0	0
	889	20283800	lee**	2007-08-22	F	1969-06-08	44					103	69	60	0	0	1	0	0	0	0	0		0	0	0	0	0	1	1	1	1	0	0	0	0	0	0	0	0	0	0	0	0	0	0	0	0	0
	890	20306820	kim**	2007-08-22 07:00:00	M	1945-01-04	68					108	58	65	0	0	0	1	1	0	0	0		0	0	0	0	1	1	0	0	0	0	0	0	0	0	0	0	0	0	5	6	0	0	0	0	0	0
	891	14821023	hong**	2007-08-24	M	1954-04-11	59	57	RM11103C	HEART MRI, CVIC (ADENOSINE-STRESS)	2011-12-13 13:34:11	131	83	88	1	0	0	0	1	0	0	0		1	0	0	0	0	0	0	0	2	0	0	0	0	2	2	0	0	0	5	3	3	1	0	0	0	0
	892	12241449	kim**	2007-08-29	F	1956-12-01	56					122	66	60	0	0	1	0	1	0	0	0		0	0	0	0	0	0	0	0	0	0	0	0	0	0	0	0	0	0	0	0	0	0	0	0	0	0
	893	20247398	shin**	2007-09-12	F	1952-04-06	61					106	68	63	0	0	1	0	0	0	0	1		0	0	0	0	0	0	0	0	0	near	0	0	0	0	0	0	0	0	8	Pericardial effusion (noninflammatory)	0	0	0	0	0	0
	894	19343687	kim**	2007-09-13	M	1956-01-21	57					133	106	123	0	0	1	0	1	0	0	0		0	0	0	0	0	0	0	0	0	0	2	0	0	0	0	0	0	0	4	1	0	0	0	0	0	0
	895	00384204	kim**	2007-09-17	F	1949-02-05	64					144	84	72	0	0	1	0	0	0	1	0		0	0	0	0	0	1	0	0	0	0	0	0	0	0	0	0	0	0	0	0	0	0	0	0	0	0
	896	20427350	jung**	2007-09-20 14:26:00	F	1927-03-05	86					146	56	77	0	0	0	1	0	0	0	1		1	0	1	0	0	0	0	0	0	0	0	0	0	0	0	0	0	0	7	1	0	0	0	0	0	0
	897	16518541	lee**	2007-09-23 12:04:00	F	1943-08-04	69					156	65	95	0	0	1	0	0	0	1	0		1	1	0	0	0	1	1	1	0	0	1	0	0	0	0	0	0	2	6	1	1	2	4	1	0	0
	898	08844852	park**	2007-10-02	M	1940-06-18	73					130	70	68	0	1	0	0	1	0	0	0		1	0	0	2	2	0	0	0	0	0	0	0	0	0	0	0	0	0	5	6	5	5	0	0	0	0
	899	20483338	kim**	2007-10-05 13:43:00	M	2007-09-05	5					58	36	148	0	0	1	0	0	0	1	0		0	0	0	0	0	0	0	0	0	0	0	0	0	0	0	0	0	0	0	0	0	0	0	0	0	0
	900	00429244	lee**	2007-10-10	M	1959-05-22	54					119	75	74	1	0	0	0	1	0	0	0		1	0	0	0	0	0	0	0	0	0	0	0	0	0	0	0	0	0	0	0	0	0	0	0	0	0
	901	20076048	ahn**	2007-10-11	M	1960-02-15	53					128	73	72	0	0	0	1	0	0	0	1		0	1	0	2	0	0	0	0	0	0	0	0	0	0	0	0	0	0	5	5	0	0	0	0	0	0
	902	20510337	lee**	2007-10-11 09:27:00	M	1972-07-04	41					113	76	75	0	0	1	0	0	0	1	0		0	0	0	0	0	0	0	0	0	1	0	0	0	0	0	0	0	0	2	4	0	0	0	0	0	0
	903	20237111	won**	2007-10-17	M	1955-09-09	57					132	88	82	1	0	0	0	0	0	0	1		0	0	0	0	0	0	0	0	0	0	0	0	0	0	0	0	0	0	0	0	0	0	0	0	0	0
	904	19783667	lee**	2007-10-31	M	1950-05-20	63					121	70	54	1	0	0	0	1	0	0	0		1	0	1	0	0	0	0	0	0	0	0	0	0	0	0	0	0	0	0	0	0	0	0	0	0	0
	905	02121337	heo**	2007-11-07	M	1944-08-18	68					120	79	57	1	0	0	0	0	0	1	0		1	0	0	1	0	0	0	0	0	0	0	0	0	0	0	0	0	0	5	6	0	0	0	0	0	0
	906	20628782	ahn**	2007-11-19	M	1953-12-18	59					117	74	51	0	0	0	1	0	0	0	1		0	0	0	0	0	0	0	0	0	0	0	0	0	0	1	0	0	0	3	2	0	0	0	0	0	0
	907	09488329	shin**	2007-11-19 06:34:00	F	1937-09-25	75					130	71	60	0	0	1	0	0	0	1	0		0	0	0	0	1	0	0	0	0	0	0	0	0	0	0	0	0	0	0	0	0	0	0	0	0	0
	908	14519245	gwak**	2007-11-21	M	1953-05-09	60					124	75	61	0	1	0	0	0	0	1	0		0	0	0	0	0	0	0	0	0	0	0	0	0	0	0	0	0	0	0	0	0	0	0	0	0	0
	909	15756159	chun**	2007-11-22	F	1939-11-04	73					128	81	60	0	0	0	1	0	0	0	1		1	0	2	2	0	0	0	0	0	0	0	0	0	0	0	0	0	0	7	1	5	5	0	0	0	0
	910	20492152	lee**	2007-11-22	F	1938-07-18	74					140	70	57	0	0	1	0	0	0	1	0		1	0	0	2	0	0	0	0	0	0	0	0	0	0	0	0	0	0	5	5	0	0	0	0	0	0
	911	15371262	park**	2007-11-28	M	1963-04-18	50					106	72	64	0	0	0	1	0	0	0	1		0	0	1	0	0	0	0	0	0	0	0	0	0	0	0	0	0	0	0	0	0	0	0	0	0	0
	912	00831285	Choi**	2007-11-30	M	1937-04-17	76					138	72	77	0	0	1	0	0	0	1	0		1	0	0	0	0	0	0	0	0	0	1	0	0	0	0	0	0	0	4	1	0	0	0	0	0	0
	913	20593590	jung**	2007-12-04	F	1933-04-24	80					130	83	73	0	0	1	0	0	0	0	1		1	0	0	0	0	0	0	0	0	0	0	0	0	0	0	0	0	0	0	0	0	0	0	0	0	0
	914	20718188	shin**	2007-12-04	F	1967-07-30	45					124	67	47	0	0	1	0	0	0	1	0		0	0	0	0	0	0	0	0	0	1	2	2	0	1	0	1	0	0	3	1	4	1	0	0	0	0
	915	01120052	chae**	2007-12-06	F	1947-12-06	65					127	76	71	0	0	1	0	0	0	1	0		0	0	0	0	0	0	0	0	0	0	0	0	0	0	0	0	0	0	0	0	0	0	0	0	0	0
	916	07855338	park**	2007-12-13	M	1954-03-15	59	55	RM1110C	HEART MRI, CVIC (PRE- & POST-CONTRAST)	2009-06-04 15:51:47	113	51	73	0	0	1	0	0	1	0	0		1	0	0	0	0	1	0	0	0	0	0	0	0	0	0	0	0	0	0	0	0	0	0	0	0	0
	917	16542573	Choi**	2007-12-17	M	1925-06-23	88					111	49	70	0	1	0	0	0	0	1	0		1	0	0	1	0	1	1	1	0	0	1	0	0	0	0	0	0	0	5	2	4	1	5	5	0	0
	918	01036461	ahn**	2007-12-18	M	1932-02-05	81					95	58	60	1	0	0	0	1	0	0	0		0	0	0	1	0	0	0	0	0	1	1	0	0	0	0	0	1	0	5	5	4	1	0	0	0	0
	919	03348560	kim**	2007-12-24 17:14:00	M	1936-11-12	76					120	80	124	0	0	1	0	1	0	0	0		1	0	1	0	0	0	0	0	0	0	1	0	0	0	0	0	0	0	6	2	4	1	7	1	0	0
	920	00113299	yoo**	2007-12-31 16:28:00	F	1918-02-28	95					114	70	62	0	0	1	0	0	0	1	0		1	0	2	0	0	0	0	0	0	0	1	2	0	0	0	0	0	0	6	2	7	1	0	0	0	0
	921	05331641	kim**	2008-01-04	M	1927-09-01	85					126	70	77	0	0	1	0	1	0	0	0		1	0	0	0	0	1	1	1	0	0	1	0	0	0	0	0	0	0	5	1	4	1	0	0	0	0
	922	20859782	yoo**	2008-01-07	M	1990-12-31	22	18	RM6150	RESEARCH MRI	2009-07-29 12:49:12	120	70	70	0	0	0	1	0	0	0	1		0	0	0	0	0	0	0	0	0	0	0	0	0	0	0	0	0	0	0	0	0	0	0	0	0	0
	923	11387377	kim**	2008-01-09 13:06:00	F	1937-11-26	75					130	80	52	1	0	0	0	0	0	1	0		1	0	0	1	0	0	0	0	0	0	0	0	0	0	0	0	0	0	5	5	0	0	0	0	0	0
	924	11407604	yang**	2008-01-11 11:54:00	F	1933-10-13	79					114	62	60	0	0	1	0	0	0	1	0		0	0	0	0	0	0	0	0	0	0	0	0	0	0	0	0	0	0	6	2	0	0	0	0	0	0
	925	20887048	cho**	2008-01-14	M	1953-10-30	59					122	74	71	1	0	0	0	0	0	1	0		1	0	0	0	0	0	0	0	0	0	2	0	0	0	0	0	0	0	0	0	0	0	0	0	0	0
	926	20852493	Choi**	2008-01-16 06:26:00	M	1943-01-09	70					107	62	54	0	1	0	0	0	0	1	0		1	1	0	0	1	1	1	1	0	0	0	0	0	0	0	0	0	0	5	6	0	0	0	0	0	0
	927	17439072	kim**	2008-01-17	F	1938-12-18	74					148	90	100	0	0	1	0	0	0	1	0		1	0	1	0	0	0	0	0	0	0	2	0	0	0	0	0	0	0	4	1	7	1	0	0	0	0
	928	01557966	kang**	2008-01-18	M	1927-02-10	86					103	60	82	0	1	0	0	0	0	1	0		0	0	0	0	0	1	1	1	0	0	0	0	0	0	0	0	0	0	6	2	0	0	0	0	0	0
	929	00925634	seol**	2008-01-23	M	1954-02-16	59					127	75	76	1	0	0	0	1	0	0	0		1	0	0	0	0	0	0	0	0	0	0	0	0	0	0	0	0	0	0	0	0	0	0	0	0	0
	930	20926415	yoo**	2008-01-23	M	1973-12-22	39					124	55	60	0	0	1	0	0	0	0	1		0	0	0	0	0	0	0	0	0	0	0	0	0	0	0	0	0	0	0	0	0	0	0	0	0	0
	931	20946600	kim**	2008-01-24	F	1984-11-22	28					127	68	98	0	0	0	1	0	0	0	1		0	0	0	0	0	0	0	0	0	0	0	0	0	0	0	0	0	0	8	APCs, VPCs	0	0	0	0	0	0
	932	06745254	park**	2008-01-30	F	1930-01-19	83					121	77	92	0	0	1	0	0	0	1	0		0	0	0	0	0	0	0	0	0	0	0	0	0	0	0	0	0	0	8	LBBB	0	0	0	0	0	0
	933	13762400	baek**	2008-02-02	M	1974-01-28	39	36	RM6150	RESEARCH MRI	2010-02-18 12:13:02	113	66	64	1	0	0	0	0	0	1	0		0	0	0	0	0	0	0	0	0	0	0	0	0	0	0	0	0	0	0	0	0	0	0	0	0	0
	934	20889248	park**	2008-02-05	M	1955-01-28	58	55	RM1110C	HEART MRI, CVIC (PRE- & POST-CONTRAST)	2010-05-07 09:46:23	124	87	78	0	0	1	0	0	0	0	1		0	0	0	2	0	0	0	0	0	0	0	0	0	0	0	0	0	0	5	5	0	0	0	0	0	0
	935	21004712	im**	2008-02-09 10:47:00	M	1989-05-24	24					116	66	108	0	0	1	0	0	0	1	0		0	0	1	0	0	0	0	0	0	0	0	0	0	0	0	0	0	0	6	1	8	Heart trtnasplantation (2008/02/11)	0	0	0	0
	936	10013923	han**	2008-02-13	M	1942-07-15	71					179	104	72	0	0	1	0	1	0	0	0		1	0	0	0	0	0	0	0	0	0	0	0	0	0	0	0	0	0	0	0	0	0	0	0	0	0
	937	20820700	lee**	2008-02-14	M	1948-01-15	65					162	93	85	0	1	0	0	1	0	0	0		0	0	0	0	0	0	0	0	0	0	0	0	0	2	2	0	0	0	3	1	0	0	0	0	0	0
	938	21032171	kim**	2008-02-15 12:53:00	M	1935-07-19	77					129	82	66	0	0	1	0	1	0	0	0		1	0	0	0	1	0	0	0	0	0	1	0	0	0	0	0	0	0	5	6	8	RBBB	4	1	0	0
	939	20996650	sohn**	2008-02-18	M	1958-07-11	55					134	101	78	1	0	0	0	0	0	0	1		1	0	0	2	0	0	0	0	0	0	0	0	0	0	0	0	0	0	5	5	0	0	0	0	0	0
	940	20748596	chun**	2008-02-18	M	1925-07-25	87					131	88	66	0	0	0	1	0	0	0	1		1	0	0	0	0	0	0	0	0	0	0	0	0	0	0	0	0	0	0	0	0	0	0	0	0	0
	941	19434437	park**	2008-02-25 06:05:00	F	1938-05-15	75					139	71	55	0	0	1	0	1	0	0	0		1	1	0	0	1	1	1	1	0	0	0	0	0	0	0	0	0	0	0	0	0	0	0	0	0	0
	942	20978423	han**	2008-02-26 06:48:00	M	1954-05-03	59					125	76	49	1	0	0	0	1	0	0	0		1	0	0	0	1	0	0	0	0	0	0	0	0	0	0	0	0	0	5	6	0	0	0	0	0	0
	943	20813298	kim**	2008-02-27	M	1954-05-26	59					108	70	90	0	1	0	0	0	0	1	0		1	1	1	0	0	0	0	0	0	0	0	0	0	0	0	0	0	0	7	1	0	0	0	0	0	0
	944	21050764	yeom**	2008-02-28	F	1994-11-14	18					96	48	87	0	0	1	0	0	0	1	0		0	0	0	0	0	0	0	0	0	0	0	0	0	0	0	0	0	0	0	0	0	0	0	0	0	0
	945	20935686	lee**	2008-02-29	M	1943-07-15	70					133	86	69	0	1	0	0	0	0	0	1		1	0	0	1	0	0	0	0	0	0	0	0	0	0	0	0	0	0	0	0	0	0	0	0	0	0
	946	19362138	kwon**	2008-03-04	M	1945-08-14	67					130	88	77	1	0	0	0	1	0	0	0		1	0	0	0	0	0	0	0	0	0	1	0	0	0	0	0	1	0	4	1	8	SSS	0	0	0	0
	947	19730326	cho**	2008-03-07	M	1962-11-09	50					125	77	79	0	0	0	1	0	0	0	1		0	0	0	0	0	0	0	0	0	0	0	0	0	0	0	0	0	0	0	0	0	0	0	0	0	0
	948	12244169	shin**	2008-03-13	F	1945-01-18	68					152	91	68	0	0	1	0	0	0	1	0		1	0	2	2	0	0	0	0	0	0	0	0	0	0	0	0	0	0	5	5	7	1	0	0	0	0
	949	18440936	jung**	2008-03-14	M	1960-06-26	53					124	90	56	0	1	0	0	1	0	0	0		1	0	0	0	0	0	0	0	0	0	0	0	0	0	0	0	0	0	0	0	0	0	0	0	0	0
	950	21187361	go**	2008-03-18 13:56:00	M	1954-09-27	58					140	81	74	1	0	0	0	0	0	1	0		1	0	0	0	0	0	0	0	0	0	0	0	0	0	0	0	0	0	0	0	0	0	0	0	0	0
	951	07907844	park**	2008-03-19	M	1951-07-30	61					110	65	91	1	0	0	0	0	0	1	0		0	1	0	2	0	0	0	0	0	0	0	0	0	0	0	0	0	0	5	5	0	0	0	0	0	0
	952	21220334	yoo**	2008-03-25 20:54:00	M	1945-05-16	68					115	76	70	0	0	1	0	1	0	0	0		0	0	2	2	0	0	0	0	0	0	0	0	0	0	0	0	0	0	7	1	5	5	0	0	0	0
	953	21192954	rho**	2008-04-01	F	1962-03-03	51					108	74	83	0	0	1	0	0	0	1	0		0	0	0	0	0	0	0	0	0	2	2	0	0	1	2	2	0	0	4	1	3	2	2	2	0	0
	954	08599415	park**	2008-04-02	M	1957-12-27	55					125	85	57	0	1	0	0	1	0	0	0		1	0	0	2	0	0	0	0	0	0	0	0	0	0	0	0	0	0	5	5	0	0	0	0	0	0
	955	20839234	kim**	2008-04-02	M	1962-01-12	51					129	78	87	0	0	1	0	1	0	0	0		1	0	0	0	0	0	0	0	0	0	0	0	0	0	0	0	0	0	0	0	0	0	0	0	0	0
	956	17584776	kim**	2008-04-10	M	1959-02-20	54	50	RM11103C	HEART MRI, CVIC (ADENOSINE-STRESS)	2009-04-10 16:22:08	122	70	68	1	0	0	0	1	0	0	0		0	0	0	0	0	0	0	0	0	0	0	0	0	0	0	0	0	0	0	0	0	0	0	0	0	0
	957	21168258	kim**	2008-04-10	M	1994-06-09	19								0	0	1	0	0	0	1	0		0	0	0	0	0	0	0	0	0	0	0	0	2	0	0	2	0	0	3	3	0	0	0	0	0	0
	958	21237293	im**	2008-04-10 18:40:00	M	2008-02-20	5					76	37	150	0	0	1	0	0	0	1	0		0	0	0	0	0	0	0	0	0	0	0	0	0	0	0	0	0	0	0	0	0	0	0	0	0	0
	959	16237244	Choi**	2008-04-14	M	1975-01-25	38					125	79	75	1	0	0	0	1	0	0	0		0	0	0	0	0	0	0	0	0	0	0	0	0	0	0	0	0	0	0	0	0	0	0	0	0	0
	960	08931417	joo**	2008-04-15	M	1959-06-17	54	52	RM11103C	HEART MRI, CVIC (ADENOSINE-STRESS)	2011-09-05 12:04:58	129	92	62	0	1	0	0	1	0	0	0		1	0	0	0	0	0	0	0	0	0	0	0	0	0	0	0	0	0	0	0	0	0	0	0	0	0
	961	17377679	Choi**	2008-04-16	F	1960-12-08	52					118	74	70	0	0	0	1	0	0	0	1		0	0	0	2	0	0	0	0	0	0	0	0	0	0	0	0	0	0	5	5	0	0	0	0	0	0
	962	21295006	kim**	2008-04-20 15:21:00	M	1970-11-10	42					123	82	92	0	0	0	1	0	0	0	1		0	0	1	0	0	0	0	0	0	0	2	0	0	0	0	0	0	0	7	1	4	1	0	0	0	0
	963	21208305	jung**	2008-04-23	F	1947-03-17	66	62	RM1110C	HEART MRI, CVIC (PRE- & POST-CONTRAST)	2010-03-15 14:54:59	109	64	58	0	0	1	0	0	0	1	0		0	0	0	2	0	0	0	0	0	0	0	0	0	0	0	0	0	0	5	5	0	0	0	0	0	0
	964	02762150	im**	2008-04-23	M	1956-06-28	57					139	89	66	0	0	1	0	0	0	0	1		0	0	0	0	0	0	0	0	0	0	1	0	0	0	0	0	0	0	4	1	0	0	0	0	0	0
	965	17388602	lee**	2008-04-23	F	1955-07-22	57					84	58	53	1	0	0	0	1	0	0	0		1	0	0	0	0	0	0	0	0	0	0	0	0	0	0	0	0	0	8	Mitral (valve) prolapse	0	0	0	0	0	0
	966	18302164	kim**	2008-04-23	F	1936-09-14	76					125	69	69	0	0	1	0	0	0	1	0		0	0	0	0	0	0	0	0	0	0	0	0	0	0	0	0	0	0	8	PAT ( 8 beats 108회정도 ), hyperlipidemia	0	0	0	0	0	0
	967	21350361	sung**	2008-04-27 14:06:00	F	1940-04-26	73					96	59	124	0	0	1	0	0	0	1	0		1	0	0	0	1	0	0	0	0	0	0	0	0	0	0	0	0	0	0	0	0	0	0	0	0	0
	968	21309220	yoon**	2008-04-28 16:41:00	M	1989-08-12	23	19	RM1110C	HEART MRI, CVIC (PRE- & POST-CONTRAST)	2009-07-22 12:34:13	137	80	81	0	0	1	0	0	0	1	0		0	0	0	0	0	0	0	0	0	0	0	0	0	0	0	0	0	0	0	0	0	0	0	0	0	0
	969	21278009	pi**	2008-05-07 16:02:00	M	2007-12-07	5					106	53	131	0	0	1	0	0	0	1	0		0	0	0	0	0	0	0	0	0	0	0	0	0	0	0	0	0	0	0	0	0	0	0	0	0	0
	970	18296580	kim**	2008-05-07 20:04:00	F	1975-07-06	38	33	RM1110C	HEART MRI, CVIC (PRE- & POST-CONTRAST)	2009-05-06 15:20:24	117	62	69	0	0	1	0	0	0	1	0		0	0	0	0	0	0	0	0	0	0	0	0	0	0	0	0	0	0	0	0	0	0	0	0	0	0
	971	21390095	kim**	2008-05-08	M	1989-04-11	24					127	71	53	0	0	1	0	0	0	0	1		0	0	0	0	0	0	0	0	0	0	0	0	0	0	0	0	0	0	0	0	0	0	0	0	0	0
	972	21465265	lee**	2008-05-20	M	1951-01-02	62					101	75	106	0	0	1	0	1	0	0	0		0	0	0	0	0	0	0	0	0	0	0	0	0	0	0	0	0	0	8	08.8.20 heart transplantation done.	0	0	0	0	0	0
	973	21402185	jung**	2008-05-22	M	1932-10-03	80					105	60	75	0	1	0	0	0	0	0	1		1	1	0	0	1	0	0	0	0	0	0	0	0	0	0	0	0	0	0	0	0	0	0	0	0	0
	974	21161530	park**	2008-05-26	M	1937-09-29	75					142	87	77	1	0	0	0	1	0	0	0		1	0	0	0	0	0	0	0	0	0	0	0	0	0	0	0	0	0	0	0	0	0	0	0	0	0
	975	21482011	lee**	2008-05-30	M	1937-09-27	75					128	81	89	0	0	1	0	0	0	0	1		0	0	0	0	0	0	0	0	0	0	0	0	0	0	0	0	0	0	0	0	0	0	0	0	0	0
	976	21474995	moon*	2008-06-03 17:36:00	M	1960-09-10	52					106	70	62	1	0	0	0	1	0	0	0		0	0	2	0	0	0	0	0	0	0	0	0	0	0	0	0	0	0	0	0	0	0	0	0	0	0
	977	21457288	lee**	2008-06-04	F	1979-06-28	34					110	65	74	0	0	1	0	0	0	0	1		0	0	0	0	0	0	0	0	0	0	0	0	0	0	0	0	0	0	0	0	0	0	0	0	0	0
	978	05895853	byun**	2008-06-09	F	1927-07-13	86					140	83	88	0	0	1	0	0	0	1	0		1	1	2	0	0	0	0	0	0	0	2	0	0	2	0	0	0	0	6	1	7	1	3	1	4	1
	979	21543743	lee**	2008-06-09 17:53:00	M	1955-10-14	57					139	94	67	0	0	1	0	0	0	1	0		1	0	0	0	0	1	1	1	0	0	0	0	0	0	0	0	0	0	0	0	0	0	0	0	0	0
	980	01865380	shin**	2008-06-11	M	1950-07-17	62					127	76	91	0	1	0	0	0	1	0	0		1	0	0	0	1	0	0	0	0	0	2	0	0	2	2	0	0	0	4	1	5	6	3	2	0	0
	981	21311111	kim**	2008-06-11	M	1962-04-03	51					101	69	61	0	1	0	0	0	0	0	1		0	0	2	0	0	0	0	0	0	0	0	0	0	0	0	0	0	0	7	1	0	0	0	0	0	0
	982	21587587	lee**	2008-06-12	F	1957-02-22	56	54	RM1110C	HEART MRI, CVIC (PRE- & POST-CONTRAST)	2008-06-17	116	58	66	0	0	0	1	0	0	0	1		0	0	0	0	0	0	0	0	0	0	0	0	0	0	1	0	0	0	8	AT	0	0	0	0	0	0
	983	21593917	sung**	2008-06-13 12:48:00	F	1954-12-15	58					151	70	69	0	1	0	0	0	0	1	0		1	0	0	0	0	0	0	0	0	1	2	0	1	0	0	0	2	0	4	1	8	complete AV block	0	0	0	0
	984	06437036	lee**	2008-06-18	M	1937-02-20	76	65	RM6150	RESEARCH MRI	2002-05-21 14:00:00	125	67	74	0	0	1	0	0	0	1	0		1	0	0	2	0	0	0	0	0	0	2	0	0	0	0	0	0	0	4	1	5	5	0	0	0	0
	985	21636403	kang**	2008-06-21 16:25:00	M	1954-09-10	58					97	64	63	0	0	1	0	0	0	1	0		0	0	0	0	0	1	0	0	0	0	0	0	0	0	0	0	0	0	0	0	0	0	0	0	0	0
	986	18937342	kim**	2008-06-23	M	1981-12-26	31					111	62	53	0	0	1	0	1	0	0	0		0	0	0	0	0	0	0	0	0	0	0	0	0	0	0	0	0	0	0	0	0	0	0	0	0	0
	987	16329859	kang**	2008-06-25	M	1960-04-03	53					124	84	70	1	0	0	0	1	0	0	0		0	0	0	0	0	0	0	0	0	0	0	0	0	0	0	0	0	0	0	0	0	0	0	0	0	0
	988	21548681	lee**	2008-06-25 13:38:00	M	1934-12-27	78					125	75	62	1	0	0	0	0	0	1	0		1	0	0	0	1	0	0	0	0	0	0	0	0	0	0	0	0	0	5	4	5	6	0	0	0	0
	989	03961437	yang**	2008-06-26	F	1935-09-21	77	74	RM1110C	HEART MRI, CVIC (PRE- & POST-CONTRAST)	2009-12-02 10:47:22	131	79	93	0	0	1	0	0	1	0	0		1	0	0	0	0	0	0	0	0	0	0	0	0	0	0	0	0	0	0	0	0	0	0	0	0	0
	990	21607766	kim**	2008-06-26 06:30:00	M	1957-01-02	56					127	67	57	0	0	1	0	1	0	0	0		0	0	0	0	0	0	0	0	0	0	0	0	0	0	0	0	0	0	0	0	0	0	0	0	0	0
	991	21344306	lee**	2008-07-02	M	1940-01-10	73	71	RM11103C	HEART MRI, CVIC (ADENOSINE-STRESS)	2009-06-17	124	80	64	0	0	1	0	0	0	1	0		0	0	0	0	0	0	0	0	0	0	0	0	0	0	0	0	0	0	0	0	0	0	0	0	0	0
	992	14967239	jung**	2008-07-09	M	1956-09-15	56					137	88	61	1	0	0	0	0	0	1	0		1	0	1	0	0	0	0	0	0	0	0	0	0	0	0	0	0	0	7	1	0	0	0	0	0	0
	993	21701280	jung**	2008-07-16	M	1952-10-15	60					132	80	63	0	0	1	0	0	0	1	0		0	1	0	0	0	2	0	0	0	0	0	0	0	1	0	0	0	0	6	1	3	1	5	2	0	0
	994	21712811	moon*	2008-07-18	F	1944-11-27	68					131	73	89	0	0	1	0	0	0	0	1		0	1	0	0	0	0	0	0	0	0	0	0	0	0	0	0	0	0	0	0	0	0	0	0	0	0
	995	21598408	kim**	2008-07-21	F	1991-06-19	22	18	RM6150	RESEARCH MRI	2010-02-25 16:03:06	99	59	87	0	0	1	0	0	0	1	0		0	0	0	0	0	0	0	0	0	0	0	0	0	0	0	0	0	0	8	Pericardial effusion	0	0	0	0	0	0
	996	21710938	shim**	2008-07-21	M	1948-05-18	65					115	78	64	1	0	0	0	1	0	0	0		0	0	0	0	0	0	0	0	0	0	0	0	0	0	0	0	0	0	0	0	0	0	0	0	0	0
	997	17633553	kim**	2008-07-24	M	1962-05-15	51	47	RM1110C	HEART MRI, CVIC (PRE- & POST-CONTRAST)	2009-06-15 12:25:02	138	90	66	0	1	0	0	0	0	0	1		0	0	0	0	0	0	0	0	0	0	0	0	0	0	0	0	0	0	0	0	0	0	0	0	0	0
	998	21801470	bae**	2008-07-30	M	1996-06-19	17	13	RM1110C	HEART MRI, CVIC (PRE- & POST-CONTRAST)	2010-01-27 10:22:16	126	55	54	0	0	1	0	0	0	1	0		0	0	0	0	0	0	0	0	0	0	0	0	0	0	2	0	0	0	3	2	0	0	0	0	0	0
	999	02807837	kim**	2008-07-30	M	1941-02-09	72					114	74	59	0	0	1	0	1	0	0	0		0	0	0	0	0	0	0	0	0	0	0	0	0	0	2	0	0	0	0	0	0	0	0	0	0	0
	1000	17868917	kwon**	2008-08-03 15:58:00	M	1936-11-26	76					140	74	66	0	1	0	0	1	0	0	0		1	1	0	0	2	0	0	0	0	0	1	0	0	0	0	0	0	0	5	6	0	0	0	0	0	0
	1001	16454153	gwak**	2008-08-06	F	1953-04-30	60					112	68	66	0	0	0	1	0	0	0	1		0	0	0	0	0	0	0	0	0	0	0	0	0	0	0	0	0	0	0	0	0	0	0	0	0	0
	1002	21331632	kim**	2008-08-06	M	1962-09-21	50					132	80	83	0	0	0	1	0	0	0	1		0	0	0	0	0	0	0	0	0	0	0	0	0	0	0	0	0	0	0	0	0	0	0	0	0	0
	1003	21765563	lee**	2008-08-06	F	1958-12-12	54					100	70	67	0	0	1	0	0	0	1	0		1	0	0	0	0	0	0	0	0	0	2	2	0	0	2	0	2	0	4	1	4	2	8	RBBB, SSS	0	0
	1004	21854234	lee**	2008-08-07	M	1961-06-25	52					117	80	66	1	0	0	0	1	0	0	0		0	0	0	0	0	0	0	0	0	0	2	0	0	0	1	0	0	0	4	1	0	0	0	0	0	0
	1005	00555723	kim**	2008-08-13	M	1984-08-24	28	25	RM11103C	HEART MRI, CVIC (ADENOSINE-STRESS)	2010-01-26 14:04:29	127	66	65	0	0	1	0	0	0	0	1		1	0	0	0	0	0	0	0	0	0	0	0	0	0	0	0	0	0	0	0	0	0	0	0	0	0
	1006	21866796	baek**	2008-08-13	F	1973-08-02	39	38	RM11103C	HEART MRI, CVIC (ADENOSINE-STRESS)	2009-08-05	116	71	77	0	0	1	0	0	0	0	1		0	0	0	0	0	0	0	0	0	0	0	0	0	0	0	0	0	0	0	0	0	0	0	0	0	0
	1007	00458084	cha**	2008-08-13	M	1949-04-01	64					112	67	64	0	0	1	0	0	0	0	1		0	0	0	0	0	0	0	0	0	1	0	0	0	0	2	0	0	0	3	2	0	0	0	0	0	0
	1008	21180380	kim**	2008-08-14	M	1931-11-20	81					94	58	57	0	0	1	0	0	0	1	0		1	0	0	2	0	0	0	0	0	0	1	0	0	0	0	0	0	0	4	1	5	5	0	0	0	0
	1009	16258315	jang**	2008-08-15 16:02:00	M	1950-08-12	62					98	65	80	0	0	1	0	0	0	1	0		1	1	0	0	0	0	0	0	0	0	0	0	0	0	0	0	0	1	6	1	1	2	0	0	0	0
	1010	21846109	park**	2008-08-20	M	1956-12-23	56	52	RM6150	RESEARCH MRI	2009-02-13 16:17:19	130	77	77	0	0	0	1	0	0	0	1		0	0	0	0	0	0	0	0	0	0	0	0	0	0	0	0	0	0	0	0	0	0	0	0	0	0
	1011	16891730	park**	2008-08-27	M	1956-04-25	57					97	64	74	0	0	1	0	0	1	0	0		1	0	0	0	0	0	0	0	0	0	0	0	0	0	0	0	0	0	0	0	0	0	0	0	0	0
	1012	21396154	oh**	2008-08-27	F	1962-10-10	50					142	83	84	0	0	1	0	0	0	1	0		1	0	0	2	0	0	0	0	0	0	0	0	0	0	0	0	0	0	5	5	0	0	0	0	0	0
	1013	21971681	baek**	2008-08-30 15:57:00	M	1950-01-26	63	59	RM11103C	HEART MRI, CVIC (ADENOSINE-STRESS)	2009-06-23 15:59:26	111	66	69	1	0	0	0	1	0	0	0		0	0	0	2	0	0	0	0	0	0	2	0	0	0	0	0	0	0	5	5	0	0	0	0	0	0
	1014	21991586	jung**	2008-09-02 00:10:00	M	1964-09-15	48	43	RM6150	RESEARCH MRI	2008-09-08 20:30:00	122	66	69	1	0	0	0	1	0	0	0		0	0	0	0	0	1	2	2	0	0	0	0	0	0	0	0	0	0	5	1	0	0	0	0	0	0
	1015	09855408	kim**	2008-09-03	M	1956-12-03	56					113	74	63	0	1	0	0	1	0	0	0		0	0	0	0	0	0	0	0	0	0	0	0	0	0	0	0	0	0	0	0	0	0	0	0	0	0
	1016	21877756	shin**	2008-09-03	F	1934-11-17	78					127	72	70	0	0	1	0	0	0	1	0		1	0	1	0	0	0	0	0	0	0	2	2	0	0	0	0	0	0	7	1	4	2	0	0	0	0
	1017	21817529	kim**	2008-09-09	F	1941-01-25	72					99	57	68	0	0	1	0	0	0	1	0		1	1	1	0	0	0	0	0	0	1	0	0	0	0	0	0	0	0	7	1	0	0	0	0	0	0
	1018	21949701	kim**	2008-09-09	M	1966-01-20	47					124	79	71	0	0	1	0	0	0	1	0		0	0	0	0	1	0	0	0	0	0	0	0	0	0	0	0	0	0	0	0	0	0	0	0	0	0
	1019	21893738	yoon**	2008-09-11	M	1942-03-16	71					93	57	61	0	0	1	0	0	0	1	0		1	0	0	0	0	0	0	0	0	0	0	0	0	0	0	0	0	0	0	0	0	0	0	0	0	0
	1020	08068461	jung**	2008-09-18	F	1939-07-22	73					120	70	67	0	0	0	1	0	0	0	1		0	1	0	0	0	0	0	0	0	0	0	0	1	0	0	1	0	0	0	0	0	0	0	0	0	0
	1021	19896110	kang**	2008-09-24	F	1910-06-15	103					138	73	66	0	0	0	1	0	0	0	1		1	0	0	0	0	0	0	0	1	0	0	0	0	0	0	0	0	0	5	3	0	0	0	0	0	0
	1022	22049514	seol**	2008-09-29	M	1953-08-30	59					134	101	66	0	1	0	0	0	0	0	1		0	0	0	0	0	0	0	0	0	0	0	0	0	0	0	0	0	0	0	0	0	0	0	0	0	0
	1023	03636119	im**	2008-10-08	M	1937-09-22	75					146	85	65	1	0	0	0	1	0	0	0		0	1	0	0	0	0	0	0	0	0	0	0	0	0	0	0	0	0	0	0	0	0	0	0	0	0
	1024	21960470	cho**	2008-10-08	F	1934-01-15	79					91	59	56	0	0	1	0	0	0	1	0		0	0	0	0	0	1	0	0	0	1	0	0	0	0	0	0	0	0	2	4	5	2	0	0	0	0
	1025	02811870	lee**	2008-10-13	M	1941-03-21	72					120	60	55	0	1	0	0	1	0	0	0		1	0	0	2	1	0	0	0	0	0	0	0	0	0	0	0	0	0	5	5	5	6	0	0	0	0
	1026	21934079	Choi**	2008-10-13	M	1939-03-18	74					149	82	84	1	0	0	0	1	0	0	0		1	0	0	0	0	0	0	0	0	0	2	0	0	0	0	0	0	0	4	1	0	0	0	0	0	0
	1027	22094569	hwang**	2008-10-22	M	1965-02-07	48	43	RM1110C	HEART MRI, CVIC (PRE- & POST-CONTRAST)	2008-10-22 17:21:55	138	90	58	1	0	0	0	1	0	0	0		1	1	2	2	0	0	0	0	0	0	0	0	0	0	0	0	0	0	5	5	0	0	0	0	0	0
	1028	18250809	ahn**	2008-10-27	M	1942-03-31	71					102	62	87	1	0	0	0	0	1	0	0		0	0	0	0	0	1	1	1	0	0	0	0	0	0	2	0	0	0	0	0	0	0	0	0	0	0
	1029	06967122	Choi**	2008-10-31	F	1948-02-18	65					142	90	81	0	0	1	0	0	0	1	0		1	0	0	0	0	1	1	1	0	0	2	0	0	0	2	0	0	0	4	1	3	2	0	0	0	0
	1030	16620172	kim**	2008-11-19	M	1956-02-15	57					153	110	77	1	0	0	0	1	0	0	0		1	0	0	2	0	0	0	0	0	0	0	0	0	0	2	0	0	0	3	2	5	5	0	0	0	0
	1031	10367532	jung**	2008-11-21 15:14:00	M	1987-06-09	26					127	83	47	0	0	1	0	0	1	0	0		0	0	0	0	0	0	0	0	0	0	0	0	0	0	0	0	0	0	8	r/o Athlete's heart	0	0	0	0	0	0
	1032	06965025	ahn**	2008-11-24	M	1957-11-07	55					114	78	64	1	0	0	0	1	0	0	0		0	0	0	2	0	0	0	0	0	0	0	0	0	0	0	0	0	0	5	5	0	0	0	0	0	0
	1033	12517304	heo**	2008-11-24	M	1957-04-01	56					119	81	64	0	0	1	0	0	0	1	0		1	0	0	2	0	0	0	0	0	0	0	0	0	0	0	0	0	0	5	5	0	0	0	0	0	0
	1034	19064076	kim**	2008-11-26	M	1960-04-25	53	51	RM11103C	HEART MRI, CVIC (ADENOSINE-STRESS)	2009-05-22	171	109	67	1	0	0	0	1	0	0	0		1	0	0	2	0	0	0	0	0	0	0	0	0	0	0	0	0	0	5	5	0	0	0	0	0	0
	1035	22346567	lee**	2008-11-26	M	1948-05-06	65					140	86	63	1	0	0	0	0	0	0	1		1	0	0	0	2	0	0	0	0	0	0	0	0	0	0	0	0	0	5	6	0	0	0	0	0	0
	1036	22144464	jung**	2008-11-27	M	1956-10-19	56	52	RM11103C	HEART MRI, CVIC (ADENOSINE-STRESS)	2008-12-17 15:46:35	114	73	65	1	0	0	0	1	0	0	0		0	0	2	2	2	0	1	0	0	0	0	0	0	0	0	0	0	0	5	5	5	6	0	0	0	0
	1037	21888556	moon*	2008-11-27	M	1955-08-20	57					109	83	97	0	1	0	0	1	0	0	0		0	0	0	0	0	0	0	0	0	0	0	0	0	0	0	0	0	0	0	0	0	0	0	0	0	0
	1038	22077919	baek**	2008-11-27	F	1941-05-17	72					141	85	69	0	0	1	0	0	0	0	1		1	1	0	2	0	0	0	0	0	0	0	0	0	0	0	0	0	0	5	5	0	0	0	0	0	0
	1039	14585361	lee**	2008-11-28	F	1946-09-19	66					129	80	83	0	0	1	0	0	0	1	0		1	0	2	2	2	0	0	0	0	0	0	0	0	0	0	0	0	0	7	1	5	6	5	5	0	0
	1040	08239403	Choi**	2008-11-30 15:46:00	F	1951-11-19	61					95	60	70	0	0	1	0	0	0	1	0		1	0	0	0	0	0	1	0	0	1	2	2	0	0	0	0	2	0	8	s/p Heart transplantation	4	1	2	2	4	2
	1041	22399572	kim**	2008-12-03	F	1984-01-16	29					99	68	86	0	0	0	1	0	0	0	1		0	0	0	0	0	0	0	0	0	0	0	0	0	1	0	0	0	0	0	0	0	0	0	0	0	0
	1042	22062876	park**	2008-12-04	M	1955-01-25	58	53	RM11103C	HEART MRI, CVIC (ADENOSINE-STRESS)	2008-12-19 14:56:27	135	96	94	1	0	0	0	1	0	0	0		0	0	0	0	0	0	0	0	0	0	0	0	0	0	1	0	0	0	3	2	0	0	0	0	0	0
	1043	22416545	kim**	2008-12-05	M	1968-01-04	45	40	RM1110C	HEART MRI, CVIC (PRE- & POST-CONTRAST)	2008-12-09 14:00:56	114	104	68	1	0	0	0	0	0	1	0		1	1	0	2	0	0	0	0	0	0	0	0	0	0	0	0	0	0	5	5	0	0	0	0	0	0
	1044	22397792	lee**	2008-12-11	F	1944-04-03	69	64	RM6150	RESEARCH MRI	2008-12-16 14:38:36	89	60	79	0	0	1	0	0	0	1	0		0	1	2	0	0	0	0	0	0	0	2	0	0	0	0	0	0	0	7	1	4	1	0	0	0	0
	1045	02222270	moon*	2008-12-11	M	1944-08-22	68					122	69	69	0	1	0	0	0	0	0	1		0	0	0	0	0	0	0	0	0	0	0	0	0	0	0	0	0	0	0	0	0	0	0	0	0	0
	1046	22384765	Choi**	2008-12-17	M	1964-07-20	48	45	RM1110C	HEART MRI, CVIC (PRE- & POST-CONTRAST)	2010-05-11 11:42:03	141	87	65	0	0	1	0	0	0	1	0		0	0	0	0	0	0	0	0	0	0	0	0	0	0	0	0	0	0	0	0	0	0	0	0	0	0
	1047	22392797	moon*	2008-12-17	F	1966-04-01	47					115	72	79	0	0	1	0	0	1	0	0		0	0	1	0	0	0	0	0	0	0	0	0	0	0	0	0	0	0	0	0	0	0	0	0	0	0
	1048	09869656	moon*	2008-12-18	M	1962-08-13	50	47	RM11103C	HEART MRI, CVIC (ADENOSINE-STRESS)	2009-02-09	149	99	88	1	0	0	0	1	0	0	0		0	0	0	0	0	0	0	0	0	0	0	0	0	2	2	0	0	0	3	1	0	0	0	0	0	0
	1049	22501094	lee**	2008-12-25 14:21:00	F	1979-12-30	33					98	63	102	0	0	1	0	0	0	1	0		0	0	1	0	0	0	0	0	0	0	0	0	0	1	0	0	0	0	6	1	7	1	0	0	0	0
	1050	20714041	lee**	2008-12-30 15:27:00	M	1966-04-07	47					179	100	62	0	0	0	1	0	0	0	1		1	0	0	0	0	1	1	1	0	0	0	0	0	0	0	0	0	0	5	1	0	0	0	0	0	0
	1051	11442146	sohn**	2008-12-31	M	1958-03-25	55	50	RM11103C	HEART MRI, CVIC (ADENOSINE-STRESS)	2009-01-02 16:30:14	131	73	69	0	1	0	0	1	0	0	0		1	0	0	0	0	0	0	0	0	0	0	0	0	0	0	0	0	0	0	0	0	0	0	0	0	0
	1052	12016151	kim**	2009-01-02	M	1944-12-05	68					119	70	73	1	0	0	0	1	0	0	0		0	0	0	0	0	0	0	0	0	0	0	0	0	0	0	0	0	0	0	0	0	0	0	0	0	0
	1053	02414561	moon*	2009-01-05	M	1947-10-20	65	63	RM11103C	HEART MRI, CVIC (ADENOSINE-STRESS)	2009-03-13	90	64	53	0	1	0	0	1	0	0	0		0	0	0	0	0	0	0	0	0	0	0	0	0	0	0	0	0	0	0	0	0	0	0	0	0	0
	1054	22495915	seol**	2009-01-06	M	1943-11-23	69					142	87	76	0	0	0	1	0	0	0	1		0	0	0	0	0	0	0	0	0	0	1	0	0	0	0	0	0	0	4	1	0	0	0	0	0	0
	1055	11461651	kim**	2009-01-07	M	1946-08-22	66					125	79	89	1	0	0	0	1	0	0	0		1	0	0	0	0	0	0	0	0	0	0	0	0	0	0	0	0	0	0	0	0	0	0	0	0	0
	1056	16466660	hong**	2009-01-07	F	1931-09-08	81					105	57	69	0	0	1	0	0	0	1	0		0	0	0	0	1	0	0	0	0	0	0	0	0	0	0	0	0	0	5	6	0	0	0	0	0	0
	1057	22588415	kim**	2009-01-13	F	1956-09-17	56					135	76	71	0	0	1	0	0	0	0	1		0	0	0	0	0	0	0	0	0	0	0	0	0	0	0	0	0	0	0	0	0	0	0	0	0	0
	1058	22440812	park**	2009-01-15	F	1947-09-20	65	61	RM11103C	HEART MRI, CVIC (ADENOSINE-STRESS)	2009-01-20 15:11:39	125	73	67	0	0	1	0	0	0	1	0		0	1	0	0	0	0	0	0	0	0	0	0	0	0	0	0	0	0	0	0	0	0	0	0	0	0
	1059	22609329	kim**	2009-01-15	M	2007-07-04	6								0	0	1	0	0	0	1	0		0	0	0	0	0	0	0	0	0	0	0	0	0	0	0	0	0	0	0	0	0	0	0	0	0	0
	1060	22589953	shin**	2009-01-21	M	1941-08-15	71					119	69	75	0	1	0	0	0	1	0	0		1	0	0	0	0	0	0	0	0	0	0	0	0	0	0	0	0	0	0	0	0	0	0	0	0	0
	1061	15279630	lee**	2009-01-22	M	1951-09-17	61					140	90	73	0	1	0	0	0	0	1	0		0	0	0	0	0	0	0	0	0	0	0	0	0	0	0	0	0	0	0	0	0	0	0	0	0	0
	1062	02466690	ok**	2009-01-23	M	1932-07-20	80					129	79	57	0	0	1	0	0	0	1	0		1	0	0	0	1	0	0	0	0	0	1	0	0	0	0	0	0	0	4	1	5	6	0	0	0	0
	1063	13690642	kim**	2009-01-28	M	1955-11-10	57					112	80	72	0	1	0	0	0	0	1	0		0	0	1	0	0	0	0	0	0	0	0	0	0	0	0	0	0	0	0	0	0	0	0	0	0	0
	1064	07394761	song**	2009-01-30 16:44:00	F	1980-05-11	33	28	RM1110C	HEART MRI, CVIC (PRE- & POST-CONTRAST)	2009-02-02 15:45:24	142	90	64	0	0	1	0	0	0	1	0		1	0	0	0	0	0	0	0	0	0	0	0	0	0	0	0	0	0	0	0	0	0	0	0	0	0
	1065	22461385	hwang**	2009-02-02	M	1937-01-26	76					114	82	121	1	0	0	0	1	0	0	0		1	0	1	0	1	0	0	0	0	0	1	1	0	0	0	0	0	0	7	1	4	1	4	2	0	0
	1066	22655559	park**	2009-02-06 14:28:00	M	1955-09-18	57	53	RM11103C	HEART MRI, CVIC (ADENOSINE-STRESS)	2009-03-12 16:11:47	106	66	57	0	1	0	0	0	0	1	0		1	0	0	2	0	0	0	0	0	0	0	0	0	0	0	0	0	0	5	5	0	0	0	0	0	0
	1067	18408093	park**	2009-02-11	M	1959-02-10	54	50	RM11103C	HEART MRI, CVIC (ADENOSINE-STRESS)	2009-06-03 15:59:23	112	80	88	1	0	0	0	1	0	0	0		0	0	0	0	0	0	0	0	0	0	0	0	0	0	0	0	0	0	5	5	0	0	0	0	0	0
	1068	22613951	lee**	2009-02-11	F	1958-01-07	55	51	RM11103C	HEART MRI, CVIC (ADENOSINE-STRESS)	2009-02-04 15:31:44	154	97	63	0	0	1	0	0	0	1	0		1	0	0	0	0	0	0	0	0	0	0	0	0	2	2	2	0	0	3	1	3	2	0	0	0	0
	1069	22522400	song**	2009-02-12	M	1990-10-05	22					130	70	91	0	0	0	1	1	0	0	0		0	0	0	0	0	0	0	0	0	0	0	0	0	0	0	1	0	1	1	2	0	0	0	0	0	0
	1070	06150858	cha**	2009-02-13	F	1952-07-24	60					96	58	61	0	0	1	0	0	0	1	0		1	0	0	2	0	0	0	0	0	0	0	0	0	0	0	0	0	0	5	5	0	0	0	0	0	0
	1071	22728332	song**	2009-02-17	M	1943-03-03	70	68	RM11103C	HEART MRI, CVIC (ADENOSINE-STRESS)	2011-07-01 12:02:14	127	68	74	1	0	0	0	0	0	1	0		1	0	0	1	0	0	0	0	0	0	0	0	0	0	0	0	0	0	5	5	0	0	0	0	0	0
	1072	04304675	ahn**	2009-02-20	M	1949-12-12	63	59	RM11103C	HEART MRI, CVIC (ADENOSINE-STRESS)	2009-05-26 16:20:22	123	74	83	0	1	0	0	1	0	0	0		0	0	2	0	0	0	0	0	0	0	0	0	0	0	0	0	0	0	7	1	0	0	0	0	0	0
	1073	22837346	oh**	2009-03-01 12:38:00	F	1936-03-15	77					153	77	82	0	0	1	0	0	1	0	0		0	0	0	0	0	1	1	1	0	0	1	0	0	0	2	0	0	0	3	2	0	0	0	0	0	0
	1074	14959533	seo**	2009-03-03	M	1957-07-06	56	52	RM1110C	HEART MRI, CVIC (PRE- & POST-CONTRAST)	2009-11-05 11:37:49	132	85	91	0	1	0	0	1	0	0	0		0	0	0	0	0	0	0	0	0	0	0	0	0	0	0	0	0	0	0	0	0	0	0	0	0	0
	1075	09785215	Choi**	2009-03-04	M	1957-11-12	55	51	RM1110C	HEART MRI, CVIC (PRE- & POST-CONTRAST)	2009-05-14 11:54:18	103	69	57	0	0	1	0	1	0	0	0		0	0	2	0	0	0	0	0	0	0	0	0	0	0	0	0	0	0	7	1	0	0	0	0	0	0
	1076	06086537	kim**	2009-03-05	M	1937-12-01	75	71	RM11103C	HEART MRI, CVIC (ADENOSINE-STRESS)	2009-04-03 15:58:28	121	63	69	1	0	0	0	1	0	0	0		0	0	0	1	0	0	0	0	0	0	0	0	0	0	0	0	0	0	5	5	0	0	0	0	0	0
	1077	11432231	ahn**	2009-03-05	F	1952-05-15	61	56	RM6150	RESEARCH MRI	2009-02-26 11:07:47	135	65	81	0	0	1	0	0	0	1	0		0	0	0	0	0	0	0	0	0	0	0	0	0	0	2	0	0	0	3	2	0	0	0	0	0	0
	1078	11068582	jung**	2009-03-06	M	1948-01-27	65	61	RM6150	RESEARCH MRI	2009-07-01 12:26:13	118	86	120	0	0	1	0	0	0	1	0		0	0	0	0	2	0	0	0	0	0	2	2	0	0	0	0	0	0	4	1	4	2	5	6	0	0
	1079	22723953	kwon**	2009-03-10	F	1942-09-10	70	66	RM1110C	HEART MRI, CVIC (PRE- & POST-CONTRAST)	2009-04-09 11:00:42	136	67	73	0	0	1	0	0	0	1	0		1	0	0	0	0	1	2	2	0	0	0	0	0	0	0	0	0	0	5	1	0	0	0	0	0	0
	1080	22699955	yoo**	2009-03-11	M	1925-08-19	87					119	66	75	1	0	0	0	1	0	0	0		0	0	0	0	0	0	0	0	0	0	0	0	0	0	0	0	0	0	0	0	0	0	0	0	0	0
	1081	18622219	han**	2009-03-13	M	1984-09-28	28	26	RM1110C	HEART MRI, CVIC (PRE- & POST-CONTRAST)	2009-05-14	121	69	78	1	0	0	0	1	0	0	0		0	0	0	0	0	0	0	0	0	0	0	0	0	0	0	0	0	0	0	0	0	0	0	0	0	0
	1082	01734767	kim**	2009-03-13	F	1941-04-05	72					131	85	88	0	0	1	0	1	0	0	0		1	0	2	0	1	0	0	0	0	1	0	0	0	0	0	0	0	0	2	2	5	6	7	1	0	0
	1083	03360094	shin**	2009-03-17	F	1964-07-20	48					131	75	66	0	0	1	0	1	0	0	0		1	0	0	0	0	0	0	0	0	0	0	0	0	0	0	0	0	0	0	0	0	0	1	0	0	0
	1084	04586565	oh**	2009-03-18	M	1986-12-20	26					111	54	64	1	0	0	0	1	0	0	0		0	0	0	0	0	0	0	0	0	1	0	0	0	0	0	0	0	0	2	4	0	0	0	0	0	0
	1085	07439251	kwon**	2009-03-20	M	1924-05-10	89					130	71	86	1	0	0	0	0	0	0	1		1	0	1	0	0	0	0	0	0	0	0	0	0	0	0	0	1	0	7	1	0	0	0	0	0	0
	1086	22904604	kim**	2009-03-23	M	1963-07-27	49					130	82	56	1	0	0	0	0	0	0	1		0	0	0	0	0	0	0	0	0	0	1	1	0	0	0	0	0	0	0	0	0	0	0	0	0	0
	1087	17328176	lee**	2009-03-25	F	1937-03-23	76	72	RM1110C	HEART MRI, CVIC (PRE- & POST-CONTRAST)	2009-04-03 10:51:37	113	63	63	0	0	1	0	0	0	1	0		1	1	0	0	2	0	0	0	0	0	0	0	0	0	0	0	0	0	0	0	0	0	0	0	0	0
	1088	22905094	ahn**	2009-03-25	M	1945-09-18	67	63	RM1110C	HEART MRI, CVIC (PRE- & POST-CONTRAST)	2009-04-06 11:34:53	124	80	71	0	1	0	0	0	0	1	0		1	0	0	2	0	0	0	0	0	0	0	0	0	2	2	0	0	0	3	1	5	5	0	0	0	0
	1089	22924022	kim**	2009-03-25	M	1966-07-15	47	43	RM1110C	HEART MRI, CVIC (PRE- & POST-CONTRAST)	2009-09-09 10:33:07	110	75	73	1	0	0	0	1	0	0	0		1	0	0	0	0	0	0	0	0	0	0	0	0	0	0	0	0	0	0	0	0	0	0	0	0	0
	1090	06206849	jung**	2009-03-26	M	1941-02-02	72	68	RM11103C	HEART MRI, CVIC (ADENOSINE-STRESS)	2009-03-06 16:06:10	136	63	59	1	0	0	0	1	0	0	0		1	0	0	0	0	0	0	0	0	0	0	0	0	0	0	0	0	0	0	0	0	0	0	0	0	0
	1091	16062978	sohn**	2009-03-26	M	1936-04-11	77	75	RM11103C	HEART MRI, CVIC (ADENOSINE-STRESS)	2009-04-22	134	85	82	0	0	1	0	0	0	1	0		1	0	2	0	0	0	0	0	0	0	2	2	0	2	2	0	0	0	7	1	4	1	4	2	3	1
	1092	22853289	won**	2009-03-26	M	1945-09-07	67					149	77	79	1	0	0	0	0	0	0	1		0	0	0	0	1	0	0	0	0	0	0	0	0	0	0	0	0	0	0	0	0	0	0	0	0	0
	1093	22928598	gwak**	2009-03-27 12:07:00	F	1967-01-12	46	42	RM11103C	HEART MRI, CVIC (ADENOSINE-STRESS)	2009-04-01 15:04:50	125	63	83	1	0	0	0	0	0	1	0		0	0	0	0	0	2	2	2	0	0	0	0	0	0	2	0	0	0	3	2	0	0	0	0	0	0
	1094	22943032	hong**	2009-03-30 15:46:00	M	1941-05-30	72	67	RM11103C	HEART MRI, CVIC (ADENOSINE-STRESS)	2009-04-09 15:03:00	118	70	96	0	1	0	0	0	0	1	0		0	0	0	0	0	0	0	0	0	0	0	0	0	0	0	0	0	0	0	0	0	0	0	0	0	0
	1095	22692518	kang**	2009-03-31	M	1949-10-05	63					101	70	76	0	0	0	1	0	0	0	1		0	0	0	0	0	0	0	0	0	0	1	1	0	0	1	0	0	0	4	1	4	2	0	0	0	0
	1096	22353499	jung**	2009-04-03	M	1948-12-30	64	62	RM1110C	HEART MRI, CVIC (PRE- & POST-CONTRAST)	2009-04-30	132	105	95	0	0	1	0	0	0	1	0		1	0	0	0	2	0	0	0	0	0	1	0	0	0	0	0	0	0	4	1	5	6	0	0	0	0
	1097	22584707	Choi**	2009-04-09	M	1979-04-27	34					115	74	97	0	0	0	1	0	0	0	1		0	0	0	0	0	0	0	0	0	0	1	1	1	0	0	0	0	0	8	right bundle-branch block	4	1	4	2	3	1
	1098	02376351	seo**	2009-04-14	M	1929-03-22	84					134	74	83	1	0	0	0	1	0	0	0		1	1	0	0	0	1	1	1	0	0	1	1	0	0	0	0	0	0	4	1	4	2	0	0	0	0
	1099	16469634	im**	2009-04-15	F	1962-02-24	51					136	58	71	0	0	1	0	1	0	0	0		0	0	0	0	1	0	0	0	0	0	0	0	0	0	0	0	0	0	5	6	0	0	0	0	0	0
	1100	07978497	cho**	2009-04-20	M	1940-10-29	72					117	72	55	1	0	0	0	1	0	0	0		0	0	0	0	0	0	0	0	0	0	0	0	0	0	0	0	0	0	0	0	0	0	0	0	0	0
	1101	14192040	kim**	2009-04-21	M	1940-02-22	73	68	RM1110C	HEART MRI, CVIC (PRE- & POST-CONTRAST)	2009-02-13 11:06:36	117	69	67	0	0	1	0	0	0	1	0		0	0	0	0	0	0	0	0	0	0	0	0	0	0	0	0	0	0	0	0	0	0	0	0	0	0
	1102	20276914	mo**	2009-04-21 16:03:00	F	1947-04-03	66	61	RM11103C	HEART MRI, CVIC (ADENOSINE-STRESS)	2009-02-17 16:04:47	184	93	64	0	0	1	0	0	0	1	0		0	1	0	0	0	0	0	0	0	0	0	0	0	0	0	0	0	0	0	0	0	0	0	0	0	0
	1103	22753062	lee**	2009-04-22	M	1946-04-05	67					123	82	84	0	1	0	0	1	0	0	0		1	1	0	2	0	0	0	0	0	0	0	0	0	0	0	0	0	0	5	5	0	0	0	0	0	0
	1104	22990858	nam**	2009-04-23	M	1938-09-11	74					150	87	82	0	1	0	0	0	0	1	0		1	1	0	0	0	0	0	0	0	0	1	0	0	0	0	0	0	0	8	RBBB	0	0	0	0	0	0
	1105	04728299	cho**	2009-04-27	M	1937-04-21	76					120	80	76	0	0	1	0	0	0	1	0		1	0	0	0	0	0	0	0	0	0	1	0	0	0	0	0	0	0	4	1	0	0	0	0	0	0
	1106	13615168	heo**	2009-04-27	M	1935-03-22	78					146	87	64	1	0	0	0	1	0	0	0		1	0	0	0	1	0	0	0	0	0	1	1	0	0	0	0	0	0	4	1	4	2	0	0	0	0
	1107	23068941	kim**	2009-04-27	M	1967-03-23	46					133	90	104	1	0	0	0	0	0	0	1		0	0	0	0	1	0	0	0	0	0	0	0	0	0	0	0	0	0	5	6	0	0	0	0	0	0
	1108	05680170	seo**	2009-04-28	F	1952-10-20	60					100	56	92	0	0	0	1	0	0	0	1		1	0	0	0	1	0	0	0	0	0	0	0	0	0	0	0	0	0	6	2	5	6	0	0	0	0
	1109	12160232	jung**	2009-04-30	M	1940-05-15	73	69	RM11103C	HEART MRI, CVIC (ADENOSINE-STRESS)	2009-05-25 16:11:40	134	87	65	0	0	1	0	1	0	0	0		1	0	0	0	0	0	0	0	0	0	0	0	0	0	0	0	0	0	0	0	0	0	0	0	0	0
	1110	22687840	moon*	2009-05-06	M	1965-11-15	47	43	RM11103C	HEART MRI, CVIC (ADENOSINE-STRESS)	2009-04-07 16:05:00	127	91	79	1	0	0	0	1	0	0	0		1	0	0	0	0	1	0	0	0	0	0	0	0	0	0	0	0	0	0	0	0	0	0	0	0	0
	1111	22945634	jun**	2009-05-06	M	1956-07-26	56					134	91	76	0	1	0	0	0	0	1	0		0	0	0	0	0	0	0	0	0	0	0	0	0	0	0	0	0	0	0	0	0	0	0	0	0	0
	1112	21599348	hyun**	2009-05-07	M	1956-10-25	56	52	RM11103C	HEART MRI, CVIC (ADENOSINE-STRESS)	2009-07-02 16:34:15	125	89	64	0	1	0	0	1	0	0	0		1	0	0	0	0	0	0	0	0	0	0	0	0	0	0	0	0	0	0	0	0	0	0	0	0	0
	1113	04280957	lee**	2009-05-12	F	1964-09-05	48	45	RM11103C	HEART MRI, CVIC (ADENOSINE-STRESS)	2010-08-19 15:11:33	126	70	86	0	0	1	0	0	0	1	0		0	1	0	0	0	0	0	0	0	0	0	0	0	0	0	0	0	0	0	0	0	0	0	0	0	0
	1114	23069386	byun**	2009-05-13	F	1962-05-04	51	47	RM11103C	HEART MRI, CVIC (ADENOSINE-STRESS)	2009-06-02 15:06:15	112	80	84	0	0	1	0	0	0	1	0		0	0	0	0	0	2	2	2	0	0	0	0	0	0	0	0	0	0	5	1	0	0	0	0	0	0
	1115	10455354	kim**	2009-05-14	M	1958-10-21	54	50	RM1110C	HEART MRI, CVIC (PRE- & POST-CONTRAST)	2009-06-01 15:35:24	129	86	71	1	0	0	0	0	0	1	0		1	0	0	0	0	0	0	0	0	0	0	0	0	0	0	0	0	0	0	0	0	0	0	0	0	0
	1116	23187187	jun**	2009-05-15	M	1971-07-05	42					105	80		0	0	1	0	0	1	0	0		0	0	0	0	0	0	0	0	0	Near	0	0	0	0	0	0	0	0	2	4	0	0	0	0	0	0
	1117	04289530	jung**	2009-05-20	M	1933-10-12	79	75	RM1110C	HEART MRI, CVIC (PRE- & POST-CONTRAST)	2009-05-20 14:42:29	104	64	78	0	0	1	0	0	0	1	0		1	1	2	0	2	0	0	0	0	0	0	0	0	0	0	0	0	0	7	1	5	6	0	0	0	0
	1118	23176891	kim**	2009-05-20	M	1951-05-20	62					140	90	90	0	0	1	0	1	0	0	0		1	0	0	2	0	0	0	0	0	0	2	0	0	0	0	0	0	0	4	1	5	5	0	0	0	0
	1119	22382891	kim**	2009-05-21	M	1938-05-18	75					124	77	60	1	0	0	0	1	0	0	0		1	0	0	0	0	2	2	2	0	0	0	0	0	0	0	0	0	0	5	1	0	0	0	0	0	0
	1120	22939679	kim**	2009-05-21	M	1941-06-20	72					162	81	49	0	0	1	0	0	0	1	0		1	1	0	0	2	0	0	0	0	0	0	0	0	0	0	0	0	0	5	6	0	0	0	0	0	0
	1121	21828459	sohn**	2009-05-22	M	1965-11-25	47					147	101	68	0	1	0	0	1	0	0	0		1	0	0	0	0	1	1	1	0	0	0	0	0	0	0	0	0	0	0	0	0	0	0	0	0	0
	1122	23047366	kang**	2009-05-25 10:55:00	M	1950-04-12	63	59	RM1110C	HEART MRI, CVIC (PRE- & POST-CONTRAST)	2009-06-02 11:00:34	131	90	64	0	1	0	0	0	0	1	0		1	0	0	0	0	0	0	0	0	0	0	0	0	0	0	0	0	0	0	0	0	0	0	0	0	0
	1123	23175063	kim**	2009-05-26	M	1934-03-14	79					138	83	63	0	1	0	0	0	0	1	0		0	0	0	0	1	0	0	0	0	0	0	0	0	0	0	0	0	0	5	6	0	0	0	0	0	0
	1124	08637335	won**	2009-05-27	M	1946-09-20	66	62	RM1110C	HEART MRI, CVIC (PRE- & POST-CONTRAST)	2009-06-23 12:35:51	168	110	71	0	1	0	0	0	0	1	0		1	0	0	0	0	0	0	0	0	0	1	0	0	0	0	0	0	0	4	1	0	0	0	0	0	0
	1125	14706223	lee**	2009-05-28	M	1949-04-15	64	60	RM11103C	HEART MRI, CVIC (ADENOSINE-STRESS)	2009-08-06 16:15:00	149	92	66	0	0	1	0	1	0	0	0		1	0	0	0	0	0	0	0	0	0	0	0	0	0	0	0	0	0	0	0	0	0	0	0	0	0
	1126	23109358	han**	2009-05-29	M	1977-06-08	36					139	94	60	0	0	0	1	0	0	0	1		0	0	0	0	0	0	0	0	0	0	0	0	0	0	0	0	0	0	0	0	0	0	0	0	0	0
	1127	03603531	kim**	2009-06-02	M	1939-03-18	74					140	77	88	0	1	0	0	0	0	0	1		1	0	0	2	0	0	0	0	0	0	0	0	0	0	0	0	0	0	5	5	0	0	0	0	0	0
	1128	23267182	park**	2009-06-07 15:35:00	M	1936-02-05	77					124	82	80	0	1	0	0	0	0	1	0		0	0	0	0	0	0	0	0	0	0	0	0	0	0	0	0	0	0	0	0	0	0	0	0	0	0
	1129	00824559	kim**	2009-06-08	F	1956-04-20	57					160	90	80	0	0	1	0	0	0	1	0		0	0	2	0	0	0	0	0	0	0	0	0	0	0	0	0	0	0	8	Pure hyperglyceridemia	7	1	0	0	0	0
	1130	11301485	ahn**	2009-06-11	M	1954-02-20	59	55	RM11103C	HEART MRI, CVIC (ADENOSINE-STRESS)	2009-08-13 15:12:01	117	78	68	0	0	1	0	1	0	0	0		0	0	0	0	0	0	0	0	0	0	0	0	0	0	0	0	0	0	0	0	0	0	0	0	0	0
	1131	23160313	kim**	2009-06-11	M	1942-02-09	71								0	0	0	1	0	0	0	1		0	0	0	0	0	0	0	0	0	0	1	1	0	0	0	0	0	0	8	Sick sinus syndrome	4	1	4	2	0	0
	1132	23289483	tak**	2009-06-12	F	1943-03-07	70	66	RM11103C	HEART MRI, CVIC (ADENOSINE-STRESS)	2009-07-03 15:14:15	113	78	79	0	0	0	1	0	0	0	1		1	0	0	1	0	0	0	0	0	0	0	0	0	0	0	0	0	0	8	apical HCM with perfusion	0	0	0	0	0	0
	1133	10330602	park**	2009-06-15	M	1956-12-15	56	52	RM1110C	HEART MRI, CVIC (PRE- & POST-CONTRAST)	2009-08-18 10:31:36	136	92	90	0	0	1	0	1	0	0	0		0	1	0	0	0	2	2	2	0	0	1	0	0	0	0	0	0	0	0	0	0	0	0	0	0	0
	1134	18240284	lee**	2009-06-17	M	1966-12-24	46					119	73	72	0	1	0	0	0	0	1	0		0	0	2	0	0	0	0	0	0	0	2	0	0	0	0	0	0	0	7	1	4	1	0	0	0	0
	1135	13973989	kim**	2009-06-18	M	1938-11-20	74	71	RM11103C	HEART MRI, CVIC (ADENOSINE-STRESS)	2009-12-15 17:15:24	145	80	54	0	1	0	0	0	0	0	1		1	0	0	1	0	0	0	0	0	0	0	0	0	0	0	0	0	0	5	5	0	0	0	0	0	0
	1136	15170531	jung**	2009-06-18	M	1963-03-14	50	46	RM11103C	HEART MRI, CVIC (ADENOSINE-STRESS)	2009-07-10 15:57:50	122	79	88	0	0	1	0	1	0	0	0		0	0	0	0	0	0	0	0	0	0	0	0	0	0	0	0	0	0	0	0	0	0	0	0	0	0
	1137	16494515	kim**	2009-06-18 13:39:00	M	1975-05-08	38					119	76	84	0	0	0	1	0	0	0	1		0	0	0	0	0	0	0	0	0	0	0	0	1	0	0	2	0	1	1	2	3	3	0	0	0	0
	1138	23309792	jang**	2009-06-23	M	1942-09-01	70					140	83	68	0	0	0	1	0	0	0	1		1	1	0	0	0	0	0	0	0	0	0	0	0	0	0	0	0	0	0	0	0	0	0	0	0	0
	1139	17423585	oh**	2009-06-23 20:27:00	M	1957-06-01	56					108	76	99	0	0	1	0	0	0	0	1		1	0	0	0	0	0	0	0	0	0	0	0	0	0	2	0	0	0	3	2	0	0	0	0	0	0
	1140	13066425	jung**	2009-07-01	M	1946-03-24	67					100	70	76	0	0	1	0	0	0	0	1		1	1	0	0	0	0	0	0	0	0	0	0	0	0	0	0	0	0	8	pericardial effusion	0	0	0	0	0	0
	1141	23349882	ha**	2009-07-01 11:26:00	F	1965-10-12	47	45	RM1110C	HEART MRI, CVIC (PRE- & POST-CONTRAST)	2009-08-11	102	59	62	0	0	1	0	0	0	0	1		0	0	0	0	0	0	0	0	0	0	0	0	0	0	0	0	0	0	0	0	0	0	0	0	0	0
	1142	23311218	park**	2009-07-01 17:22:00	F	1944-03-25	69					143	88	63	0	1	0	0	0	0	1	0		0	0	0	0	0	0	0	0	0	0	2	2	0	0	0	0	0	0	8	atrial tachycardia	4	1	4	2	0	0
	1143	23045081	hong**	2009-07-02	M	1957-08-11	55	51	RM1110C	HEART MRI, CVIC (PRE- & POST-CONTRAST)	2009-08-07 13:09:42	94	77	93	1	0	0	0	0	0	0	1		0	0	0	0	0	2	0	2	0	0	1	2	0	0	2	0	0	0	4	1	0	0	0	0	0	0
	1144	06139264	Choi**	2009-07-03	F	1943-06-09	70	66	RM11103C	HEART MRI, CVIC (ADENOSINE-STRESS)	2009-09-02 15:36:12	146	79	75	0	0	0	0	0	0	0	0		1	1	0	0	0	0	0	0	0	0	0	0	0	0	0	0	0	0	0	0	0	0	0	0	0	0
Y	1145	01743349	lee**	2009-07-07	M	1943-03-23	70	66	RM1110C	HEART MRI, CVIC (PRE- & POST-CONTRAST)	2009-08-18 16:23:27	99	61	79	0	0	1	0	0	0	0	0		0	0	0	1	0	0	0	0	0	0	0	0	0	0	0	0	0	0	5	5	0	0	0	0	0	0
	1146	11793893	cho**	2009-07-07 11:45:00	M	1949-05-27	64					132	71	76	0	1	0	0	1	0	0	0		1	1	0	0	1	0	0	0	0	0	0	0	0	0	0	0	0	0	0	0	0	0	0	0	0	0
	1147	23013062	lee**	2009-07-08	M	1949-05-08	64	60	RM1110C	HEART MRI, CVIC (PRE- & POST-CONTRAST)	2009-08-20 12:02:38	115	82	74	1	0	0	0	1	0	0	0		0	0	0	2	0	0	0	0	0	0	0	0	0	0	0	0	0	0	5	5	0	0	0	0	0	0
	1148	17831603	lee**	2009-07-15	F	1942-09-17	70	66	RM1110C	HEART MRI, CVIC (PRE- & POST-CONTRAST)	2009-08-17 11:21:43	109	68	80	0	0	1	0	0	0	0	1		0	0	0	0	0	0	0	0	0	0	0	0	0	0	0	0	0	0	0	0	0	0	0	0	0	0
Y	1149	23450724	choo**	2009-07-15	M	1965-12-10	47	44	RM1110C	HEART MRI, CVIC (PRE- & POST-CONTRAST)	2009-12-29 08:41:27	142	88	62	0	0	1	0	0	0	0	0		0	0	0	0	2	0	0	0	0	0	0	0	0	0	0	0	0	0	5	6	0	0	0	0	0	0
	1150	21738400	jung**	2009-07-15	M	1952-01-25	61					121	77	81	0	1	0	0	1	0	0	0		0	1	0	0	0	0	0	0	0	0	0	0	0	0	0	0	0	0	6	2	0	0	0	0	0	0
	1151	07186135	eo**	2009-07-16	F	1963-05-23	50	46	RM1110C	HEART MRI, CVIC (PRE- & POST-CONTRAST)	2009-07-27 12:46:18	96	59	72	0	0	1	0	0	0	1	0		0	0	0	0	0	0	0	0	0	1	0	0	0	0	0	0	0	0	0	0	0	0	0	0	0	0
	1152	23105453	kim**	2009-07-16	M	1948-01-13	65	61	RM1110C	HEART MRI, CVIC (PRE- & POST-CONTRAST)	2009-08-27 11:20:57	141	77	80	1	0	0	0	1	0	0	0		1	0	0	0	0	0	0	0	0	0	0	0	0	0	0	0	0	0	0	0	0	0	0	0	0	0
Y	1153	23500861	Choi**	2009-07-22	M	1963-03-27	50	48	RM11103C	HEART MRI, CVIC (ADENOSINE-STRESS)	2009-09-15	120	77	66	0	1	0	0	1	0	0	0		0	0	0	1	0	0	0	0	0	0	0	0	0	0	0	0	0	0	5	5	0	0	0	0	0	0
	1154	12684804	Choi**	2009-07-22	M	1938-10-20	74					120	76	65	1	0	0	0	0	0	1	0		0	0	0	0	0	0	0	0	0	0	0	0	0	0	0	0	0	0	0	0	0	0	0	0	0	0
	1155	20780608	lee**	2009-07-22	M	1953-01-08	60					142	79	64	0	1	0	0	0	0	1	0		1	0	0	0	0	0	0	0	0	2	2	0	2	0	0	0	0	2	6	1	1	2	2	배뇨실신	3	3
	1156	23519434	moon*	2009-07-22	M	1941-04-04	72					100	60		0	0	0	1	0	0	0	1		0	0	0	0	0	0	0	0	0	0	0	0	0	0	0	0	0	0	8	Aortic (valve) stenosis	0	0	0	0	0	0
	1157	23402086	kwon**	2009-07-22 09:04:00	M	1958-06-02	55	51	RM1110C	HEART MRI, CVIC (PRE- & POST-CONTRAST)	2009-09-07 12:34:59	102	63	64	0	0	1	0	1	0	0	0		0	0	0	0	0	0	0	0	0	0	0	0	0	2	2	0	0	0	3	2	0	0	0	0	0	0
	1158	13471104	kwon**	2009-07-22 13:30:00	M	1924-04-07	89	86	RM1110C	HEART MRI, CVIC (PRE- & POST-CONTRAST)	2010-07-14 16:11:07	140	70	63	0	1	0	0	1	0	0	0		0	0	2	0	1	1	1	1	0	0	1	0	0	0	0	0	0	0	5	6	7	1	4	1	0	0
	1159	22341487	lee**	2009-07-23 14:52:00	F	1971-05-10	42					80	56	60	0	0	1	0	1	0	0	0		0	0	0	0	0	0	0	0	0	2	0	0	0	2	0	0	0	0	2	2	0	0	0	0	0	0
	1160	19422470	kim**	2009-07-25 13:39:00	M	1927-01-22	86					145	74	98	0	1	0	0	0	0	1	0		1	1	0	0	0	0	0	0	0	0	0	0	0	0	0	0	0	0	0	0	0	0	0	0	0	0
	1161	23550594	lee**	2009-07-27 13:48:00	F	1957-07-30	55					102	47	60	0	0	1	0	0	0	0	1		0	0	2	0	2	0	0	0	0	0	1	1	0	0	0	0	0	0	8	Heart transplant status (2010/02/26)	7	1	5	6	0	0
	1162	14451729	kim**	2009-07-29 16:16:00	M	2002-01-17	11					95	47	106	0	0	1	0	0	0	1	0		0	0	0	0	0	0	0	0	0	0	0	0	0	0	0	0	0	0	0	0	0	0	0	0	0	0
	1163	15186998	kim**	2009-08-04	M	1941-09-07	71					120	69	82	0	0	1	0	1	0	0	0		0	0	0	0	0	0	0	0	0	0	1	0	0	0	0	0	0	0	4	1	0	0	0	0	0	0
	1164	12999133	ahn**	2009-08-05	M	1958-11-10	54					111	67	82	1	0	0	0	0	0	1	0		0	0	0	0	0	0	0	0	0	0	0	0	2	2	0	0	0	2	6	1	1	2	3	3	3	1
	1165	01764728	kim**	2009-08-06	M	1963-05-05	50	46	RM1110C	HEART MRI, CVIC (PRE- & POST-CONTRAST)	2009-08-18 16:27:28	135	87	90	1	0	0	0	1	0	0	0		0	0	0	0	0	0	0	0	0	0	0	0	0	0	0	0	0	0	0	0	0	0	0	0	0	0
	1166	05049937	jang**	2009-08-12	M	1966-04-19	47					120	82	72	1	0	0	0	1	0	0	0		0	0	0	0	0	0	0	0	0	0	0	0	0	0	0	0	0	0	0	0	0	0	0	0	0	0
	1167	23652667	yang**	2009-08-15 15:55:00	M	1959-12-02	53					120	63	85	0	0	1	0	0	0	1	0		0	1	0	0	0	0	0	0	0	0	1	0	0	0	0	0	0	0	4	1	0	0	0	0	0	0
	1168	15311996	kim**	2009-08-18	M	1947-04-26	66	62	RM1110C	HEART MRI, CVIC (PRE- & POST-CONTRAST)	2009-11-27 10:47:24	133	70	74	0	1	0	0	1	0	0	0		0	0	0	0	0	0	0	0	0	0	0	0	0	0	0	0	0	0	0	0	0	0	0	0	0	0
Y	1169	23491679	han**	2009-08-19	F	1951-04-17	62	60	RM11103C	HEART MRI, CVIC (ADENOSINE-STRESS)	2011-09-20 14:54:36	130	70	72	0	0	0	1	0	0	0	1		0	0	2	2	0	0	0	0	0	0	0	0	0	0	0	0	0	0	7	1	5	5	0	0	0	0
Y	1170	23657523	na**	2009-08-19 16:11:00	F	1936-03-16	77	73	RM1110C	HEART MRI, CVIC (PRE- & POST-CONTRAST)	2009-08-20 10:45:22	89	56	106	0	0	1	0	0	0	1	0		0	0	1	0	0	0	0	0	0	0	0	0	0	0	0	0	0	0	7	1	0	0	0	0	0	0
Y	1171	23663542	park**	2009-08-20	M	1961-01-28	52	48	RM1110C	HEART MRI, CVIC (PRE- & POST-CONTRAST)	2009-09-17 10:59:19	130	81	66	1	0	0	0	0	0	0	1		0	0	0	1	0	0	0	0	0	0	0	0	0	0	0	0	0	0	5	5	0	0	0	0	0	0
Y	1172	23663515	park**	2009-08-20	M	1987-10-23	25	21	RM1110C	HEART MRI, CVIC (PRE- & POST-CONTRAST)	2009-09-17 11:55:32	134	72	65	1	0	0	0	0	1	0	0		0	0	0	0	0	0	0	0	0	2	0	0	0	0	0	0	0	0	0	0	0	0	0	0	0	0
	1173	23674687	im**	2009-08-20	M	1964-12-24	48	44	RM1110C	HEART MRI, CVIC (PRE- & POST-CONTRAST)	2009-09-11 10:38:22	124	88	84	0	1	0	0	1	0	0	0		1	0	0	1	0	0	0	0	0	0	0	0	0	0	0	0	0	0	5	5	0	0	0	0	0	0
	1174	05916637	oh**	2009-08-27	M	1937-10-08	75					147	81	70	0	0	1	0	1	0	0	0		1	0	0	0	0	1	1	1	0	0	0	0	0	1	0	0	0	0	3	1	0	0	0	0	0	0
	1175	11824359	lee**	2009-09-02	M	1962-01-30	51	47	RM1110C	HEART MRI, CVIC (PRE- & POST-CONTRAST)	2009-10-15 10:59:36	123	90	68	1	0	0	0	1	0	0	0		0	0	0	1	0	0	0	0	0	0	0	0	0	0	0	0	0	0	5	5	0	0	0	0	0	0
	1176	01947857	ahn**	2009-09-02	M	1952-08-01	60					150	85	71	1	0	0	0	1	0	0	0		0	0	0	0	0	0	0	0	0	0	0	0	0	0	0	0	0	0	0	0	0	0	0	0	0	0
	1177	06534449	kim**	2009-09-03	F	1935-08-07	77					157	85	61	0	0	1	0	0	0	0	1		1	0	2	0	0	0	0	0	0	0	2	0	0	0	0	0	0	0	4	1	7	1	0	0	0	0
Y	1178	23742018	jung**	2009-09-07 13:44:00	F	1968-07-17	44	41	RM1110C	HEART MRI, CVIC (PRE- & POST-CONTRAST)	2009-09-09 08:20:00	149	102	70	0	0	1	0	0	0	1	0		0	0	0	0	1	0	0	0	0	0	0	0	0	0	0	0	0	0	5	6	0	0	0	0	0	0
Y	1179	20236178	yoon**	2009-09-09	M	1956-06-05	57	53	RM1110C	HEART MRI, CVIC (PRE- & POST-CONTRAST)	2009-08-31 12:02:31	150	108	70	0	1	0	0	0	0	1	0		1	0	0	1	0	0	0	0	0	0	0	0	0	0	0	0	0	0	5	5	0	0	0	0	0	0
	1180	23646161	kim**	2009-09-09	F	1985-09-08	27	24	RM1110C	HEART MRI, CVIC (PRE- & POST-CONTRAST)	2009-09-23 12:02:56	109	66	88	0	0	1	0	0	1	0	0		0	0	0	0	0	0	0	0	0	0	0	0	0	0	0	0	0	0	0	0	0	0	0	0	0	0
	1181	23763602	bae**	2009-09-13 14:15:00	M	1995-07-07	18					135	53	61	0	0	1	0	0	0	1	0		0	0	1	0	0	0	0	0	0	0	0	0	0	0	0	1	0	0	0	0	0	0	0	0	0	0
	1182	16957195	lee**	2009-09-14	M	1940-01-15	73					159	84	73	1	0	0	0	1	0	0	0		0	0	0	0	0	0	0	0	0	0	0	0	0	0	0	0	0	0	0	0	0	0	0	0	0	0
	1183	15537965	kim**	2009-09-15	M	1960-07-07	53	49	RM1110C	HEART MRI, CVIC (PRE- & POST-CONTRAST)	2009-09-08 11:12:17	112	75	71	1	0	0	0	1	0	0	0		0	0	0	0	0	0	0	0	0	0	0	0	0	0	0	0	0	0	0	0	0	0	0	0	0	0
	1184	23724537	Choi**	2009-09-16	F	1980-02-08	33					115	73	92	0	0	1	0	0	0	1	0		0	0	2	0	0	0	0	0	0	0	0	0	0	0	0	0	0	0	0	0	0	0	0	0	0	0
	1185	15785113	jung**	2009-09-22	M	1934-07-10	79					90	60	78	0	0	1	0	1	0	0	0		0	0	0	0	0	0	0	0	0	0	1	0	0	0	0	0	0	0	8	SSS( tachy-brady ) -> s/p VVI	4	1	0	0	0	0
	1186	11157002	sung**	2009-09-23	M	1971-05-04	42					124	88	76	0	0	1	0	0	0	0	1		0	0	0	0	0	0	0	0	0	0	0	0	0	0	0	0	0	0	0	0	0	0	0	0	0	0
Y	1187	23857846	lee**	2009-09-23 06:39:00	M	1986-06-23	27	23	RM11103C	HEART MRI, CVIC (ADENOSINE-STRESS)	2009-09-25 14:38:44	106	67	85	0	1	0	0	1	0	0	0		0	0	0	0	0	0	0	0	0	0	2	0	0	0	0	0	0	0	4	1	0	0	0	0	0	0
	1188	22682621	ahn**	2009-09-25	M	1954-08-08	58	55	RM11103C	HEART MRI, CVIC (ADENOSINE-STRESS)	2009-11-19 15:57:08	140	94	77	0	0	1	0	1	0	0	0		0	0	0	0	0	0	0	0	0	0	0	0	0	0	0	0	0	0	0	0	0	0	0	0	0	0
	1189	23871619	baek**	2009-09-30	M	1970-07-02	43					122	81	72	0	1	0	0	0	0	0	1		1	0	0	0	0	0	0	0	0	0	0	0	0	0	0	0	0	0	0	0	0	0	0	0	0	0
	1190	23838984	jung**	2009-10-05	M	1950-09-17	62					130	93	66	0	1	0	0	1	0	0	0		1	0	1	0	0	0	0	0	0	0	0	0	0	0	0	0	0	0	7	1	0	0	0	0	0	0
	1191	11381683	kim**	2009-10-06	M	1954-02-06	59	57	RM11103C	HEART MRI, CVIC (ADENOSINE-STRESS)	2009-10-06	109	71	69	0	1	0	0	1	0	0	0		0	0	0	0	0	0	0	0	0	0	0	0	0	0	0	0	0	0	0	0	0	0	0	0	0	0
	1192	23900238	lee**	2009-10-06	M	1973-04-21	40					98	71	67	1	0	0	0	1	0	0	0		0	0	0	0	0	0	0	0	0	0	2	0	0	0	1	2	0	0	4	1	3	2	0	0	0	0
	1193	15048274	hwang**	2009-10-15	M	1957-12-15	55					132	82	66	0	0	0	1	0	0	1	0		1	0	0	0	0	0	0	0	0	0	0	0	0	0	0	0	0	0	0	0	0	0	0	0	0	0
	1194	21819130	seol**	2009-10-20	F	1946-04-15	67	63	RM1110C	HEART MRI, CVIC (PRE- & POST-CONTRAST)	2009-11-26 11:16:37	114	72	84	0	0	1	0	0	0	1	0		1	0	0	0	0	0	0	0	0	0	0	0	0	0	0	0	0	0	0	0	0	0	0	0	0	0
	1195	23952246	ahn**	2009-10-21	M	1959-12-07	53	49	RM1110C	HEART MRI, CVIC (PRE- & POST-CONTRAST)	2009-10-21 13:03:13	113	73	75	0	0	1	0	0	0	0	1		0	0	0	0	0	0	0	0	0	0	0	0	0	0	0	0	0	0	0	0	0	0	0	0	0	0
Y	1196	23668949	kim**	2009-10-26	M	1957-05-30	56	54	RM11103C	HEART MRI, CVIC (ADENOSINE-STRESS)	2009-12-01	144	93	82	0	0	1	0	1	0	0	0		0	0	0	2	0	0	0	0	0	0	2	0	0	0	1	0	0	0	3	2	4	1	5	5	0	0
	1197	24010255	oh**	2009-10-26 16:40:00	M	1957-03-02	56					107	60	46	0	1	0	0	1	0	0	0		1	0	0	2	0	0	1	0	0	1	0	0	0	0	0	0	0	0	2	4	5	5	5	2	0	0
	1198	23607340	kim**	2009-10-27 06:45:00	M	1951-11-14	61					141	86	79	0	1	0	0	1	0	0	0		0	0	2	0	0	0	0	0	0	0	1	0	0	0	0	0	0	0	4	1	7	1	0	0	0	0
Y	1199	23196442	park**	2009-10-29	M	1961-09-30	51	48	RM11103C	HEART MRI, CVIC (ADENOSINE-STRESS)	2009-11-10 15:29:15	108	68	64	1	0	0	0	1	0	0	0		1	0	0	0	0	0	0	0	0	0	0	0	0	0	0	0	0	0	0	0	0	0	0	0	0	0
	1200	17439287	go**	2009-11-04	F	1960-09-02	52	51	RM1110C	HEART MRI, CVIC (PRE- & POST-CONTRAST)	2009-10-28	104	75	77	0	0	1	0	1	0	0	0		0	0	0	0	0	0	0	0	0	0	0	0	0	0	0	0	0	0	0	0	0	0	0	0	0	0
	1201	06556188	jang**	2009-11-11	M	1952-12-07	60	58	RM11103C	HEART MRI, CVIC (ADENOSINE-STRESS)	2009-11-17	137	95	82	0	1	0	0	1	0	0	0		1	0	0	1	0	0	0	0	0	0	0	0	0	0	1	0	0	0	5	5	0	0	0	0	0	0
	1202	24040177	kim**	2009-11-11	M	1960-12-28	52					170	113	78	0	0	0	1	0	0	0	1		1	0	0	0	0	0	0	0	0	0	0	0	0	0	0	0	0	0	0	0	0	0	0	0	0	0
	1203	23942069	kim**	2009-11-11 11:56:00	M	1957-12-15	55					142	68	68	0	0	1	0	0	0	1	0		1	0	0	0	0	0	0	0	0	0	2	0	2	0	0	2	0	2	1	2	3	3	4	1	0	0
	1204	04569474	sohn**	2009-11-18	M	1941-08-30	71					120	70	72	0	1	0	0	1	0	0	0		1	0	0	0	0	0	0	0	0	0	0	0	0	0	0	0	0	0	0	0	0	0	0	0	0	0
	1205	24165089	kim**	2009-11-18	M	1963-01-24	50					120	85	79	0	0	1	0	0	0	0	1		0	0	1	0	0	0	0	0	0	0	0	0	0	0	0	0	0	0	0	0	0	0	0	0	0	0
	1206	24162051	shin**	2009-11-19	M	1967-10-01	45	44	RM11103C	HEART MRI, CVIC (ADENOSINE-STRESS)	2009-11-19	121	73	73	0	0	1	0	1	0	0	0		0	0	0	0	0	0	0	0	0	0	2	0	0	0	0	0	0	0	4	1	0	0	0	0	0	0
Y	1207	02747429	gwak**	2009-11-25 01:38:00	F	1936-10-27	76	73	RM1110C	HEART MRI, CVIC (PRE- & POST-CONTRAST)	2009-11-25 13:53:16	65	51	101	0	0	1	0	0	0	1	0		1	1	0	0	0	0	0	0	0	0	0	0	0	0	0	0	0	0	0	0	0	0	0	0	0	0
Y	1208	24047998	jang**	2009-11-26	M	1978-10-14	34	31	RM11103C	HEART MRI, CVIC (ADENOSINE-STRESS)	2009-12-28 15:10:03	147	92	84	1	0	0	0	0	1	0	0		0	0	0	2	0	0	0	0	0	0	0	0	0	0	1	0	0	0	3	2	5	5	0	0	0	0
	1209	02306796	kim**	2009-11-26	M	1952-08-12	60					100	60	70	1	0	0	0	1	0	0	0		0	0	0	0	1	1	0	0	0	0	0	0	0	0	0	0	0	0	0	0	0	0	0	0	0	0
	1210	24073456	jun**	2009-12-01	M	1933-06-19	80					94	66	72	0	1	0	0	0	0	1	0		0	0	0	0	0	0	0	0	0	0	0	0	0	0	0	0	0	0	0	0	0	0	0	0	0	0
Y	1211	24268506	kwon**	2009-12-07	M	1958-12-07	54	51	RM11103C	HEART MRI, CVIC (ADENOSINE-STRESS)	2010-02-03 14:41:59	139	93	73	0	1	0	0	0	0	0	1		1	0	0	0	0	0	0	0	0	0	0	0	0	0	0	0	0	0	0	0	0	0	0	0	0	0
	1212	09970468	lee**	2009-12-07	M	1952-05-20	61					135	92	60	0	1	0	0	1	0	0	0		1	0	0	0	1	0	0	0	0	0	0	0	0	0	0	0	0	0	5	6	0	0	0	0	0	0
	1213	24153965	oh**	2009-12-08	M	1935-04-03	78	74	RM11103C	HEART MRI, CVIC (ADENOSINE-STRESS)	2009-11-30 15:17:12	122	74	68	0	0	1	0	0	0	1	0		1	0	0	0	0	0	0	0	0	0	1	0	0	0	0	0	0	0	0	0	0	0	0	0	0	0
	1214	23936778	seo	2009-12-09	M	1977-08-27	35					140	70	60	0	1	0	0	1	0	0	0		0	0	0	0	0	0	0	0	0	0	0	0	0	0	0	0	0	0	0	0	0	0	0	0	0	0
	1215	24301999	ahn**	2009-12-11 19:22:00	M	1964-04-15	49					105	58	77	0	0	1	0	1	0	0	0		0	0	0	0	0	0	0	0	0	0	0	0	0	0	0	0	0	0	6	2	0	0	0	0	0	0
	1216	24032239	min**	2009-12-16 18:34:00	F	2009-10-24	3					79	54	112	0	0	1	0	0	0	1	0		0	0	2	0	0	0	0	0	0	0	1	1	0	0	0	0	0	0	6	2	0	0	0	0	0	0
	1217	23707080	lee**	2009-12-17	M	1969-06-15	44					110	69	90	1	0	0	0	1	0	0	0		0	0	0	0	0	0	0	0	0	0	0	0	0	0	0	0	0	0	0	0	0	0	0	0	0	0
	1218	09226286	kang**	2009-12-23	M	1946-11-11	66	63	RM11103C	HEART MRI, CVIC (ADENOSINE-STRESS)	2009-12-29 15:24:23	145	77	77	0	1	0	0	0	0	1	0		0	1	0	0	0	0	0	0	0	0	0	0	0	0	0	0	0	0	0	0	0	0	0	0	0	0
	1219	05044295	lee**	2009-12-24	M	1956-07-27	56	53	RM11103C	HEART MRI, CVIC (ADENOSINE-STRESS)	2010-01-15 14:18:06	116	82	66	0	0	1	0	1	0	0	0		1	0	0	1	0	0	0	0	0	0	0	0	0	0	0	0	0	0	5	5	0	0	0	0	0	0
	1220	14149316	han**	2009-12-24	M	1951-03-20	62	58	RM11103C	HEART MRI, CVIC (ADENOSINE-STRESS)	2010-01-05 11:33:31	117	72	66	0	0	1	0	0	0	0	1		1	0	0	0	0	0	0	0	0	0	0	0	0	0	0	0	0	0	0	0	0	0	0	0	0	0
	1221	17101490	Choi**	2009-12-24	F	1957-04-18	56					110	60	66	0	0	1	0	0	0	1	0		0	0	0	0	0	0	0	0	0	0	0	0	0	0	0	0	0	0	0	0	0	0	0	0	0	0
	1222	24337699	park**	2009-12-24 14:44:00	M	1951-02-26	62					133	74	65	1	0	0	0	1	0	0	0		1	0	0	0	0	0	0	0	0	1	1	0	0	1	0	0	0	0	4	1	3	1	2	4	0	0
	1223	04879931	bae**	2009-12-29	M	1942-10-18	70					136	88	64	0	1	0	0	0	0	1	0		0	0	0	2	0	0	0	0	0	0	0	0	0	0	0	0	0	0	5	5	0	0	0	0	0	0
	1224	20858468	kwon**	2009-12-30	F	1965-03-13	48	43	RM1110C	HEART MRI, CVIC (PRE- & POST-CONTRAST)	2009-01-15 16:17:45	83	50	66	0	0	1	0	0	0	0	1		0	0	2	0	0	0	0	0	0	0	0	0	0	0	0	0	0	0	7	1	0	0	0	0	0	0
	1225	21529952	kim**	2010-01-06	M	1973-11-19	39	36	RM1110C	HEART MRI, CVIC (PRE- & POST-CONTRAST)	2010-02-02 11:47:04	112	71	95	0	0	1	0	1	0	0	0		0	0	0	0	0	0	0	0	0	0	0	0	0	0	0	0	0	0	0	0	0	0	0	0	0	0
	1226	24401590	kim**	2010-01-06	M	1960-01-04	53	50	RM11103C	HEART MRI, CVIC (ADENOSINE-STRESS)	2010-01-14 13:56:11	136	90	61	0	0	1	0	0	0	1	0		0	0	0	1	0	0	0	0	0	0	0	0	0	0	0	0	0	0	5	5	0	0	0	0	0	0
	1227	24428421	lee**	2010-01-06	M	1947-08-30	65					120	90	60	0	1	0	0	0	0	0	1		1	0	0	0	0	0	0	0	0	0	0	0	0	0	0	0	0	0	0	0	0	0	0	0	0	0
	1228	17271348	cho**	2010-01-07	M	1958-09-22	54	51	RM11103C	HEART MRI, CVIC (ADENOSINE-STRESS)	2010-01-26 16:18:01	126	93	114	1	0	0	0	1	0	0	0		0	1	0	1	0	0	0	0	0	0	0	0	0	0	0	0	0	0	5	5	0	0	0	0	0	0
	1229	04706998	shin**	2010-01-10 15:08:00	M	1979-02-09	34	31	RM1110C	HEART MRI, CVIC (PRE- & POST-CONTRAST)	2010-02-16 09:18:04	148	99	108	0	0	1	0	1	0	0	0		1	0	0	0	0	0	0	0	0	0	0	0	0	0	0	0	0	0	0	0	0	0	0	0	0	0
	1230	23908917	lee**	2010-01-11 17:19:00	M	1956-08-19	56					145	103	94	0	1	0	0	1	0	0	0		1	1	0	0	0	0	0	0	0	0	0	0	0	0	0	0	0	0	6	2	0	0	0	0	0	0
	1231	24326291	Choi**	2010-01-13	M	1959-12-30	53	50	RM11103C	HEART MRI, CVIC (ADENOSINE-STRESS)	2010-01-07 15:03:03	115	72	95	1	0	0	0	0	0	1	0		0	0	0	0	0	0	0	0	0	0	0	0	0	0	0	0	0	0	0	0	0	0	0	0	0	0
	1232	24402252	kim**	2010-01-14 15:15:00	F	2009-07-23	3							118	0	0	1	0	0	0	1	0		0	0	0	0	0	0	0	0	0	0	0	0	0	0	0	0	0	0	6	2	0	0	0	0	0	0
	1233	23194877	kim**	2010-01-16 17:26:00	F	1945-02-05	68	65	RM11103C	HEART MRI, CVIC (ADENOSINE-STRESS)	2010-02-12 09:13:45	129	84	75	0	0	1	0	0	0	1	0		0	0	0	0	0	0	0	0	0	0	0	0	0	0	0	0	0	0	0	0	0	0	0	0	0	0
	1234	13700028	kim**	2010-01-20	F	1978-10-13	34	31	RM11103C	HEART MRI, CVIC (ADENOSINE-STRESS)	2010-01-19 15:15:18	172	116	93	0	0	1	0	1	0	0	0		1	0	0	0	0	0	0	0	0	0	0	0	0	0	0	0	0	0	0	0	0	0	0	0	0	0
	1235	24435746	lee**	2010-01-26	M	1959-09-15	53					160	101	107	1	0	0	0	1	0	0	0		1	0	2	2	0	0	0	0	0	0	0	0	0	0	0	0	0	0	7	1	5	5	0	0	0	0
	1236	24530708	jung**	2010-01-28	M	1960-10-23	52	49	RM11103C	HEART MRI, CVIC (ADENOSINE-STRESS)	2010-01-29 13:34:31	117	72	66	0	1	0	0	1	0	0	0		0	0	0	1	0	0	0	0	0	1	0	0	0	0	0	0	0	0	5	5	0	0	0	0	0	0
	1237	01779982	hwang**	2010-02-03	M	1952-07-18	60	57	RM11103C	HEART MRI, CVIC (ADENOSINE-STRESS)	2010-02-09 13:48:54	133	90	74	1	0	0	0	1	0	0	0		0	0	2	2	0	0	0	0	0	0	0	0	0	0	0	0	0	0	7	1	5	5	0	0	0	0
	1238	23424417	pyo**	2010-02-03	M	1987-06-14	26	22	RM1110C	HEART MRI, CVIC (PRE- & POST-CONTRAST)	2009-11-02 12:53:56	115	61	73	0	0	1	0	1	0	0	0		0	0	0	0	0	0	0	0	0	0	0	0	0	0	0	0	0	0	0	0	0	0	0	0	0	0
	1239	24457300	Choi**	2010-02-03	M	1953-07-27	59					143	92	69	0	0	1	0	1	0	0	0		0	0	0	0	0	0	0	0	0	0	0	0	0	0	0	0	0	0	0	0	0	0	0	0	0	0
	1240	00215858	kim**	2010-02-10	M	1949-12-01	63	60	RM1110C	HEART MRI, CVIC (PRE- & POST-CONTRAST)	2010-02-01 10:21:46	146	92	86	0	0	1	0	1	0	0	0		0	0	0	0	0	0	0	0	0	0	0	0	0	0	0	0	0	0	0	0	0	0	0	0	0	0
Y	1241	24546352	seo**	2010-02-10	M	1947-05-05	66	62	RM11103C	HEART MRI, CVIC (ADENOSINE-STRESS)	2010-02-22 15:19:58	119	71	65	0	1	0	0	0	0	0	1		1	0	0	0	0	0	0	0	0	0	0	0	0	0	0	0	0	0	0	0	0	0	0	0	0	0
	1242	08916432	kang**	2010-02-11	M	1955-12-11	57	54	RM11103C	HEART MRI, CVIC (ADENOSINE-STRESS)	2010-03-05 15:28:23	123	78	66	0	1	0	0	0	0	1	0		0	0	0	0	0	0	0	0	0	0	0	0	0	0	0	0	0	0	0	0	0	0	0	0	0	0
Y	1243	13471195	Choi**	2010-02-17	M	1978-11-20	34	31	RM6150	RESEARCH MRI	2010-03-17 11:40:42	108	58	59	0	0	1	0	0	0	0	1		0	0	0	0	0	0	0	0	0	0	0	0	0	0	0	0	0	0	0	0	0	0	0	0	0	0
	1244	19529294	park**	2010-02-17	M	1963-07-16	50	46	RM11103C	HEART MRI, CVIC (ADENOSINE-STRESS)	2010-02-12 14:52:34	165	100	75	1	0	0	0	1	0	0	0		1	1	0	0	0	0	0	0	0	0	0	0	0	0	0	0	0	0	0	0	0	0	0	0	0	0
	1245	24630112	lee**	2010-02-17 14:05:00	M	1940-08-03	72					147	100	84	0	0	1	0	0	0	1	0		0	0	0	0	0	1	0	0	0	0	1	0	0	0	0	0	0	0	5	2	0	0	0	0	0	0
	1246	03273765	kim**	2010-02-24	M	1976-11-09	36	33	RM11103C	HEART MRI, CVIC (ADENOSINE-STRESS)	2010-03-16 16:33:41	158	96	80	0	0	1	0	0	0	1	0		1	1	0	1	0	0	0	0	0	0	0	0	0	0	0	0	0	0	5	5	0	0	0	0	0	0
	1247	22939464	lee**	2010-02-24	M	1942-11-10	70	67	RM11103C	HEART MRI, CVIC (ADENOSINE-STRESS)	2010-03-19 15:04:16	140	86	96	0	0	1	0	0	0	1	0		0	0	0	1	0	0	0	0	0	0	0	0	0	0	0	0	0	0	5	5	0	0	0	0	0	0
	1248	23867368	park**	2010-02-24	M	1940-12-01	72					146	80	70	0	1	0	0	0	1	0	0		0	0	0	0	1	0	0	0	0	0	0	0	0	0	0	0	0	0	5	6	0	0	0	0	0	0
	1249	15105935	Choi**	2010-02-26	F	1942-07-10	71					120	72	68	0	0	1	0	1	0	0	0		0	0	2	0	1	0	0	0	0	0	0	0	0	0	0	0	0	0	8	Left ventricular failure	7	1	0	0	0	0
	1250	16370356	kim**	2010-02-26	M	1950-07-02	63					110	68	62	1	0	0	0	1	0	0	0		0	0	0	0	0	0	0	0	0	0	0	0	0	0	0	0	0	0	0	0	0	0	0	0	0	0
Y	1251	23730789	joo**	2010-03-02	M	1966-08-15	46	43	RM11103C	HEART MRI, CVIC (ADENOSINE-STRESS)	2010-05-04 15:00:28	140	90	89	1	0	0	0	1	0	0	0		1	0	0	0	0	0	0	0	0	0	0	0	0	0	0	0	0	0	0	0	0	0	0	0	0	0
	1252	24641752	jang**	2010-03-04	F	1949-09-09	63					143	91	76	0	0	0	1	0	0	0	1		1	0	0	0	1	0	0	0	0	0	0	0	0	0	0	0	0	0	5	6	0	0	0	0	0	0
	1253	18059806	min**	2010-03-05	M	1958-05-26	55	51	RM1110C	HEART MRI, CVIC (PRE- & POST-CONTRAST)	2009-12-10 11:33:50	124	89	54	0	0	1	0	1	0	0	0		1	0	0	1	1	0	0	0	0	0	0	0	0	0	0	0	0	0	5	5	0	0	0	0	0	0
Y	1254	21085159	shin**	2010-03-11	M	1959-07-26	53	50	RM11103C	HEART MRI, CVIC (ADENOSINE-STRESS)	2010-04-02 14:51:05	135	93	85	0	0	1	0	1	0	0	0		1	0	0	1	0	0	0	0	0	0	0	0	0	0	0	0	0	0	5	5	0	0	0	0	0	0
	1255	24763775	yang**	2010-03-15	M	1945-07-02	68					117	74	56	0	0	1	0	0	0	0	1		1	0	0	2	0	0	0	0	0	0	0	0	0	0	0	0	0	0	5	5	0	0	0	0	0	0
	1256	07111708	kyung**	2010-03-17	F	1928-07-20	84					143	73	58	0	0	1	0	0	0	1	0		1	0	2	0	2	0	0	0	0	0	2	0	0	0	0	0	0	0	7	1	4	1	0	0	0	0
	1257	19961586	ha**	2010-03-24	M	1961-10-15	51	48	RM11103C	HEART MRI, CVIC (ADENOSINE-STRESS)	2010-04-09 14:39:36	128	88	62	0	1	0	0	1	0	0	0		0	0	0	1	0	0	0	0	0	0	0	0	0	0	0	0	0	0	5	5	0	0	0	0	0	0
Y	1258	24816765	kim**	2010-03-24	M	1954-08-20	58	55	RM1110C	HEART MRI, CVIC (PRE- & POST-CONTRAST)	2010-03-25 14:51:19	111	86	91	1	0	0	0	0	0	1	0		1	0	0	1	1	0	0	0	0	0	1	0	0	0	0	0	0	0	4	1	5	6	5	5	0	0
	1259	24804397	Choi**	2010-03-24	F	1952-02-05	61					121	74	63	0	0	1	0	0	0	0	1		0	0	0	2	0	0	0	0	0	0	0	0	0	0	0	0	0	0	5	5	0	0	0	0	0	0
	1260	21453561	lee**	2010-03-25	F	1948-11-15	64	60	RM11103C	HEART MRI, CVIC (ADENOSINE-STRESS)	2009-06-16 15:53:12	99	62	59	0	0	1	0	0	0	1	0		1	0	0	0	0	0	0	0	0	0	0	0	0	0	0	0	0	0	0	0	0	0	0	0	0	0
	1261	24742051	seo**	2010-03-25	M	1955-06-11	58					123	85	80	1	0	0	0	0	0	1	0		0	0	0	0	0	0	0	0	0	0	1	0	0	0	0	0	0	0	4	1	0	0	0	0	0	0
	1262	24736573	yoo**	2010-03-31	M	1963-08-23	49					133	93	108	0	0	0	1	0	0	0	1		0	0	0	0	0	0	0	0	0	0	1	0	0	0	0	0	0	0	4	1	0	0	0	0	0	0
	1263	07696803	kim**	2010-04-01	F	1946-04-02	67					106	64	72	0	0	0	1	0	0	0	1		1	0	0	2	0	0	0	0	0	0	0	0	0	0	0	0	0	0	5	5	0	0	0	0	0	0
	1264	11435296	lee**	2010-04-02	M	1959-12-05	53	50	RM11103C	HEART MRI, CVIC (ADENOSINE-STRESS)	2010-03-22 15:19:47	120	81	76	1	0	0	0	1	0	0	0		1	0	0	0	0	0	2	0	0	0	0	0	0	0	0	0	0	0	5	7	0	0	0	0	0	0
	1265	11249484	yoo**	2010-04-07	M	1962-09-21	50	47	RM11103C	HEART MRI, CVIC (ADENOSINE-STRESS)	2010-03-31 14:59:16	120	70	87	0	1	0	0	1	0	0	0		0	0	0	0	0	0	0	0	0	0	0	0	0	0	0	0	0	0	0	0	0	0	0	0	0	0
	1266	24761294	jin**	2010-04-07	F	1941-03-29	72					109	66	81	0	0	0	1	0	0	0	1		1	0	0	0	0	0	0	0	0	0	1	0	0	0	0	0	0	0	4	1	0	0	0	0	0	0
	1267	12740045	yoon**	2010-04-08	F	1930-05-20	83					154	93	95	0	0	1	0	0	0	1	0		1	0	0	0	0	0	0	0	0	0	0	0	0	0	0	0	0	0	0	0	0	0	0	0	0	0
Y	1268	24516337	ha**	2010-04-08 09:30:00	F	1954-03-01	59	56	RM1110C	HEART MRI, CVIC (PRE- & POST-CONTRAST)	2010-04-12 10:59:41	103	64	64	0	0	1	0	0	0	1	0		1	0	0	1	0	0	0	0	0	0	0	0	0	0	0	0	0	0	5	5	0	0	0	0	0	0
	1269	02003620	seo**	2010-04-15	M	1939-10-08	73	70	RM11103C	HEART MRI, CVIC (ADENOSINE-STRESS)	2010-04-28 15:01:14	133	70	78	0	1	0	0	1	0	0	0		1	0	0	0	0	0	0	0	0	0	0	0	0	0	0	0	0	0	0	0	0	0	0	0	0	0
	1270	16263092	kim**	2010-04-15	M	1945-07-16	68	64	RM1110C	HEART MRI, CVIC (PRE- & POST-CONTRAST)	2010-04-09 11:57:50	133	70	78	1	0	0	0	1	0	0	0		0	0	0	0	0	0	0	0	0	0	1	1	0	0	0	0	0	0	4	1	4	2	0	0	0	0
	1271	24898378	yoon**	2010-04-19 14:45:00	M	1942-09-25	70	67	RM11103C	HEART MRI, CVIC (ADENOSINE-STRESS)	2010-04-15 16:46:29	107	65	64	0	1	0	0	1	0	0	0		1	1	0	1	0	0	0	0	0	0	0	0	0	0	0	0	0	0	5	5	0	0	0	0	0	0
Y	1272	24727629	yoo**	2010-04-21	F	1940-09-21	72	69	RM11103C	HEART MRI, CVIC (ADENOSINE-STRESS)	2010-04-13 15:06:16	115	57	76	0	0	1	0	1	0	0	0		1	1	0	0	0	0	0	0	0	0	0	0	0	0	0	0	0	0	0	0	0	0	0	0	0	0
	1273	16804374	go**	2010-04-27	M	1942-04-12	71					115	75	83	1	0	0	0	1	0	0	0		0	0	0	0	0	0	0	0	0	0	1	0	0	0	0	0	0	0	4	1	0	0	0	0	0	0
	1274	24965878	kim**	2010-04-28 12:09:00	F	1952-01-15	61					212	117	69	0	0	1	0	0	0	1	0		1	0	0	2	0	0	0	0	0	0	0	0	0	0	0	0	0	0	5	5	0	0	0	0	0	0
	1275	24961209	uhm**	2010-04-29 16:30:00	M	1956-03-22	57					129	78	61	0	0	0	1	0	0	0	1		0	0	0	2	0	0	0	0	0	0	0	0	0	1	0	0	0	0	5	5	0	0	0	0	0	0
Y	1276	25010681	song**	2010-05-06	M	1950-01-19	63	60	RM11103C	HEART MRI, CVIC (ADENOSINE-STRESS)	2010-05-07 13:36:41	125	77	77	0	0	1	0	0	0	1	0		0	0	0	0	0	0	0	0	0	0	0	0	0	0	0	0	0	0	0	0	0	0	0	0	0	0
Y	1277	25038210	Choi**	2010-05-07 13:55:00	M	1964-10-20	48	45	RM11103C	HEART MRI, CVIC (ADENOSINE-STRESS)	2010-05-10 13:58:21	60	20	71	1	0	0	0	1	0	0	0		0	0	1	2	0	0	0	0	0	0	0	0	0	0	0	0	0	0	7	1	5	5	0	0	0	0
	1278	24758285	lee**	2010-05-11	M	1956-06-18	57					125	70	81	1	0	0	0	1	0	0	0		0	0	0	0	0	0	0	0	0	0	0	0	0	0	0	0	0	0	0	0	0	0	0	0	0	0
Y	1279	25021687	yoon**	2010-05-12 14:51:00	F	1939-09-05	73	70	RM1110C	HEART MRI, CVIC (PRE- & POST-CONTRAST)	2010-05-14 17:20:23	148	86	69	0	0	1	0	1	0	0	0		1	1	2	1	0	0	0	0	0	0	0	0	0	0	0	0	0	0	5	5	0	0	0	0	0	0
	1280	10551836	kim**	2010-05-18	M	1954-07-25	58	55	RM1110C	HEART MRI, CVIC (PRE- & POST-CONTRAST)	2010-06-14 11:33:16	124	73	57	0	0	1	0	1	0	0	0		1	0	0	0	0	0	0	0	0	0	0	0	0	0	0	0	0	0	0	0	0	0	0	0	0	0
	1281	22521654	kim**	2010-05-19	M	1956-01-15	57	54	RM11103C	HEART MRI, CVIC (ADENOSINE-STRESS)	2010-05-19 14:14:56	130	87	65	1	0	0	0	1	0	0	0		1	0	0	0	0	0	0	0	0	2	1	0	0	0	2	2	0	0	3	2	4	1	2	4	0	0
	1282	25051808	cho**	2010-05-19	F	1941-06-18	72					98	69	79	0	0	1	0	0	0	0	1		1	0	2	0	1	0	0	0	0	0	0	0	0	0	0	0	0	0	7	1	5	6	0	0	0	0
	1283	24782477	yang**	2010-05-24 15:11:00	M	2010-03-16	3	2	RM1110C	HEART MRI, CVIC (PRE- & POST-CONTRAST)	2010-05-26 12:12:36	82	56	137	0	0	1	0	0	0	1	0		0	0	0	0	0	0	0	0	0	0	0	0	0	0	0	0	0	0	0	0	0	0	0	0	0	0
	1284	25125352	im**	2010-05-26	M	1969-02-07	44					120	80	82	1	0	0	0	0	0	0	1		0	0	0	0	1	0	0	0	0	0	0	0	0	0	0	0	0	0	0	0	0	0	0	0	0	0
	1285	10934457	cho**	2010-05-27	M	1939-02-26	74	71	RM11103C	HEART MRI, CVIC (ADENOSINE-STRESS)	2010-06-15 15:46:54	139	75	73	0	1	0	0	0	0	1	0		1	0	0	0	0	0	0	0	0	0	0	0	0	0	2	0	0	0	0	0	0	0	0	0	0	0
	1286	15334016	kim**	2010-05-27 14:26:00	M	1950-06-27	63	59	RM1110C	HEART MRI, CVIC (PRE- & POST-CONTRAST)	2010-05-31 08:45:47	135	85	81	1	0	0	0	1	0	0	0		1	0	1	0	0	1	1	1	0	0	1	2	0	0	0	0	0	0	4	1	4	2	0	0	0	0
	1287	25074085	kim**	2010-05-30 13:36:00	M	1943-10-16	69					141	91	77	1	0	0	0	1	0	0	0		1	0	0	0	0	0	0	0	0	0	0	0	0	0	0	0	0	0	0	0	0	0	0	0	0	0
Y	1288	25017608	lee**	2010-06-04	F	1938-12-21	74	71	RM11103C	HEART MRI, CVIC (ADENOSINE-STRESS)	2010-06-04 10:33:35	134	66	71	0	0	1	0	0	0	1	0		1	0	0	0	0	0	0	0	0	1	0	0	0	0	0	0	0	0	2	4	0	0	0	0	0	0
	1289	20437630	im**	2010-06-04	F	1937-10-03	75					110	83	83	0	0	1	0	0	0	1	0		1	0	0	0	1	0	0	0	0	0	1	0	0	0	2	0	0	0	5	6	4	1	0	0	0	0
	1290	22296103	seo**	2010-06-09	M	1934-11-04	78	75	RM1110C	HEART MRI, CVIC (PRE- & POST-CONTRAST)	2010-04-28 11:53:51	114	73	58	0	1	0	0	0	0	1	0		1	0	0	0	0	0	0	0	0	0	0	0	0	0	0	0	0	0	0	0	0	0	0	0	0	0
Y	1291	25166908	jin**	2010-06-15	F	1946-04-28	67	64	RM11103C	HEART MRI, CVIC (ADENOSINE-STRESS)	2010-06-15 13:52:39	163	90	61	0	0	1	0	0	0	1	0		1	0	0	0	0	0	0	0	0	0	0	0	0	0	0	0	0	0	0	0	0	0	0	0	0	0
	1292	01433305	kim**	2010-06-16	M	1938-09-03	74	71	RM11103C	HEART MRI, CVIC (ADENOSINE-STRESS)	2010-06-28 14:50:01	115	75	64	0	0	1	0	1	0	0	0		1	1	0	0	0	0	0	0	0	0	0	0	0	0	0	0	0	0	0	0	0	0	0	0	0	0
	1293	07822107	han**	2010-06-16	M	1935-03-25	78					130	80	71	0	0	1	0	0	0	1	0		0	0	0	0	0	0	0	0	0	0	1	1	0	0	0	0	0	0	4	1	0	0	0	0	0	0
	1294	25216090	park**	2010-06-16	F	1943-11-29	69					112	62	57	0	0	0	1	0	0	0	1		0	0	0	0	1	0	0	0	0	0	1	0	0	0	0	0	0	0	4	1	0	0	0	0	0	0
	1295	01892845	ahn**	2010-06-17	M	1961-02-05	52	49	RM11103C	HEART MRI, CVIC (ADENOSINE-STRESS)	2010-07-16 14:36:24	103	66	63	0	1	0	0	1	0	0	0		0	0	0	1	0	0	0	0	0	0	0	0	0	0	0	0	0	0	5	5	0	0	0	0	0	0
	1296	22893502	kang**	2010-06-17	M	1953-06-29	60	57	RM11103C	HEART MRI, CVIC (ADENOSINE-STRESS)	2010-07-02 14:47:30	137	95	79	1	0	0	0	1	0	0	0		1	0	0	1	0	0	0	0	0	0	0	0	0	0	0	0	0	0	5	5	0	0	0	0	0	0
	1297	25255259	han**	2010-06-18 15:20:00	F	2010-05-02	3					74	49	133	0	0	1	0	0	0	1	0		0	0	0	0	0	0	0	0	0	0	0	0	0	0	0	0	0	0	6	1	8	WPW	0	0	0	0
	1298	10226826	cho**	2010-06-18 16:58:00	F	1935-02-26	78					118	65	65	0	0	1	0	0	0	1	0		1	0	0	0	1	0	0	0	1	0	0	0	0	0	0	0	0	0	5	6	5	3	0	0	0	0
	1299	18988287	kim**	2010-06-21	M	1959-11-07	53					117	66	59	0	1	0	0	1	0	0	0		1	0	0	0	0	0	0	0	0	0	0	0	0	0	0	0	0	0	0	0	0	0	0	0	0	0
	1300	21723488	kim**	2010-06-30	M	1967-11-11	45					109	73	77	0	0	1	0	1	0	0	0		1	0	0	0	0	0	0	0	0	0	0	0	0	0	0	0	0	0	0	0	0	0	0	0	0	0
	1301	22231878	lee**	2010-06-30 19:12:00	F	1927-08-07	85	82	RM1110C	HEART MRI, CVIC (PRE- & POST-CONTRAST)	2010-07-05 15:23:40	119	59	75	0	0	1	0	0	0	1	0		0	0	0	0	0	0	0	0	0	0	0	0	0	0	0	0	0	0	0	0	0	0	0	0	0	0
	1302	02413238	kim**	2010-07-01	F	1934-08-23	78	76	RM11103C	HEART MRI, CVIC (ADENOSINE-STRESS)	2010-11-04 14:09:49	102	55	83	0	0	1	0	0	0	1	0		1	0	0	1	2	1	1	1	0	0	0	0	0	0	0	0	0	0	5	5	0	0	0	0	0	0
	1303	25313645	kim**	2010-07-05	M	1959-09-10	53					134	83	64	0	0	1	0	0	0	1	0		0	0	0	0	0	0	0	0	0	1	1	1	0	0	1	0	0	0	4	1	4	2	2	4	3	2
Y	1304	25259323	kim**	2010-07-05 17:59:00	F	1943-04-20	70	67	RM11103C	HEART MRI, CVIC (ADENOSINE-STRESS)	2010-06-30 13:56:28	120	58	62	0	0	1	0	0	0	1	0		1	0	1	0	0	0	0	0	0	0	0	0	0	0	0	0	0	0	7	1	0	0	0	0	0	0
	1305	25017970	park**	2010-07-07	M	1962-08-23	50	47	RM11103C	HEART MRI, CVIC (ADENOSINE-STRESS)	2010-08-17 16:01:49	116	81	69	1	0	0	0	1	0	0	0		0	0	0	0	0	0	0	0	0	0	0	0	0	0	0	0	0	0	0	0	0	0	0	0	0	0
	1306	04654286	kim**	2010-07-07	M	1939-07-15	74					117	83	98	0	0	0	1	0	0	0	1		0	0	0	0	0	0	0	0	0	1	1	1	0	0	0	2	0	0	4	1	4	2	2	4	0	0
	1307	25180865	im**	2010-07-07	M	1954-11-21	58					130	88	80	0	1	0	0	0	0	1	0		1	0	0	2	1	0	0	0	0	0	0	0	0	0	0	0	0	0	5	6	5	5	0	0	0	0
	1308	10824482	park**	2010-07-08	M	1938-07-18	74	71	RM1110C	HEART MRI, CVIC (PRE- & POST-CONTRAST)	2010-06-25 08:50:46	124	80	110	0	0	1	0	1	0	0	0		1	0	0	0	0	1	1	1	0	0	1	0	0	0	0	0	0	0	4	1	0	0	0	0	0	0
Y	1309	25219130	Choi**	2010-07-13	M	1958-05-02	55	52	RM11103C	HEART MRI, CVIC (ADENOSINE-STRESS)	2010-07-30 14:19:45	123	79	66	0	0	1	0	0	1	0	0		1	0	0	0	0	0	0	0	0	0	2	0	0	0	0	0	0	0	4	1	0	0	0	0	0	0
	1310	03687054	kim**	2010-07-14	M	1951-01-14	62					130	79	56	0	1	0	0	1	0	0	0		1	0	0	0	0	0	0	0	0	0	0	0	0	0	0	0	0	0	0	0	0	0	0	0	0	0
	1311	25214126	park**	2010-07-14	M	1941-03-03	72					118	86	97	0	1	0	0	1	0	0	0		1	1	0	0	0	0	0	0	0	0	1	0	0	0	0	0	0	0	4	1	0	0	0	0	0	0
Y	1312	25329730	kang**	2010-07-14 15:51:00	M	1944-12-01	68	65	RM1110C	HEART MRI, CVIC (PRE- & POST-CONTRAST)	2010-07-20 13:57:37	149	84	78	0	0	1	0	0	0	1	0		1	1	0	2	0	1	1	1	0	0	1	0	0	0	0	0	0	0	5	5	4	1	0	0	0	0
	1313	10001818	yoon**	2010-07-21	M	1934-01-05	79	76	RM11103C	HEART MRI, CVIC (ADENOSINE-STRESS)	2010-08-05 14:57:48	139	65	65	0	1	0	0	0	0	1	0		1	0	0	0	0	0	0	0	0	0	0	0	0	0	0	0	0	0	0	0	0	0	0	0	0	0
	1314	05656326	kwon**	2010-07-21	F	1928-11-21	84					149	88	78	0	0	1	0	0	0	1	0		1	0	1	0	0	0	0	0	0	0	0	0	0	0	0	0	0	0	7	1	0	0	0	0	0	0
Y	1315	24812301	kim**	2010-07-28 16:22:00	M	1943-04-21	70	67	RM1110C	HEART MRI, CVIC (PRE- & POST-CONTRAST)	2010-08-05 17:34:23	110	61	59	0	1	0	0	0	0	1	0		0	0	0	0	0	0	0	0	0	0	0	0	0	0	0	0	0	0	0	0	0	0	0	0	0	0
Y	1316	25364133	Choi**	2010-07-29	M	1969-08-26	43	40	RM11103C	HEART MRI, CVIC (ADENOSINE-STRESS)	2010-08-20 13:53:52	137	85	69	0	0	0	1	0	0	0	1		0	0	0	0	0	0	0	0	0	0	0	0	0	0	0	0	0	0	0	0	0	0	0	0	0	0
	1317	05421261	park**	2010-08-04	F	1930-04-01	83					106	56	64	0	0	1	0	0	0	1	0		1	0	2	0	0	0	0	0	0	0	0	0	0	0	0	0	0	0	7	1	0	0	0	0	0	0
	1318	12240853	hwang**	2010-08-05 12:46:00	M	1939-07-26	73	71	RM1110C	HEART MRI, CVIC (PRE- & POST-CONTRAST)	2010-08-06 12:40:45	100	64	72	0	1	0	0	0	0	1	0		1	0	0	0	0	0	0	0	0	0	0	0	0	0	0	0	0	0	0	0	0	0	0	0	0	0
	1319	25578060	park**	2010-08-17	M	1955-01-26	58					121	75	68	0	1	0	0	0	0	1	0		0	0	0	0	1	0	0	0	0	0	0	0	0	0	0	0	0	0	5	6	0	0	0	0	0	0
Y	1320	25532923	hwang**	2010-08-18	M	1956-05-15	57	54	RM11103C	HEART MRI, CVIC (ADENOSINE-STRESS)	2010-09-14 14:44:42	103	72	81	0	0	1	0	0	0	1	0		0	0	0	1	0	0	0	0	0	0	0	0	0	0	0	0	0	0	5	5	0	0	0	0	0	0
	1321	20799301	han**	2010-08-20	F	1933-11-05	79					102	58	70	0	0	1	0	0	0	0	1		1	0	0	0	0	0	0	0	0	0	2	0	0	0	0	0	0	0	4	1	0	0	0	0	0	0
Y	1322	25322777	jung**	2010-08-23	M	1947-09-16	65	62	RM1110C	HEART MRI, CVIC (PRE- & POST-CONTRAST)	2010-07-14 12:26:56	105	69	51	1	0	0	0	0	0	1	0		1	0	0	0	0	0	0	0	0	1	0	0	0	0	0	0	0	0	0	0	0	0	0	0	0	0
	1323	08707760	im**	2010-08-24 18:56:00	F	1935-11-24	77	74	RM1110C	HEART MRI, CVIC (PRE- & POST-CONTRAST)	2010-08-26 12:14:40	95	70	97	0	0	1	0	0	0	1	0		1	0	1	2	0	0	0	0	0	1	1	0	0	0	0	0	0	0	7	1	5	5	0	0	0	0
	1324	22823330	kim**	2010-08-26	M	1958-02-23	55	51	RM6150	RESEARCH MRI	2010-02-19	123	84	59	0	1	0	0	0	0	1	0		0	1	0	0	1	1	0	0	0	0	1	0	0	0	0	0	0	0	0	0	0	0	0	0	0	0
Y	1325	25522643	im**	2010-09-02	M	1954-03-18	59	56	RM1110C	HEART MRI, CVIC (PRE- & POST-CONTRAST)	2010-08-11 14:15:28	110	66	65	1	0	0	0	1	0	0	0		0	0	0	0	0	1	0	0	0	0	2	0	0	0	0	0	0	0	4	1	0	0	0	0	0	0
	1326	22969489	lee**	2010-09-03 16:40:00	M	1939-03-03	74	71	RM11103C	HEART MRI, CVIC (ADENOSINE-STRESS)	2010-09-06 11:54:20	87	54	77	0	1	0	0	0	0	1	0		1	0	0	0	0	0	0	0	0	2	2	0	0	0	0	0	0	0	8	R/O Micturition syncope	4	1	0	0	0	0
	1327	10348335	kang**	2010-09-08	M	1964-11-07	48	45	RM11103C	HEART MRI, CVIC (ADENOSINE-STRESS)	2010-09-28 15:48:02	135	86	81	0	1	0	0	1	0	0	0		1	0	0	0	0	0	0	0	0	0	0	0	0	0	0	0	0	0	0	0	0	0	0	0	0	0
	1328	19079258	wi**	2010-09-09	M	1963-09-18	49					124	82	71	0	1	0	0	1	0	0	0		0	0	0	0	1	0	0	0	0	0	0	0	0	0	0	0	0	0	5	6	0	0	0	0	0	0
	1329	19675164	kim**	2010-09-10	M	1937-11-02	75					143	94	72	0	1	0	0	1	0	0	0		1	1	0	0	1	0	0	0	0	1	0	0	0	0	0	0	2	0	5	6	2	4	0	0	0	0
Y	1330	25694111	Choi**	2010-09-10 13:50:00	M	1953-03-02	60	57	RM11103C	HEART MRI, CVIC (ADENOSINE-STRESS)	2010-09-15 11:03:12	101	65	81	0	1	0	0	0	0	1	0		0	0	0	0	0	0	0	0	0	0	0	0	0	0	0	0	0	0	0	0	0	0	0	0	0	0
	1331	24293405	kim**	2010-09-16	M	1954-03-26	59	57	RM11103C	HEART MRI, CVIC (ADENOSINE-STRESS)	2011-11-14 12:11:03	123	78	77	0	0	1	0	0	0	1	0		0	0	0	0	2	0	0	0	0	0	0	0	0	0	0	0	0	0	5	6	0	0	0	0	0	0
Y	1332	25457008	lee**	2010-09-28	M	1947-04-17	66	63	RM11103C	HEART MRI, CVIC (ADENOSINE-STRESS)	2010-09-28 14:49:51	127	81	63	0	1	0	0	1	0	0	0		1	0	0	0	1	0	0	0	0	0	0	0	0	0	0	0	0	0	0	0	0	0	0	0	0	0
	1333	03594385	hyun**	2010-09-28 17:48:00	F	1933-02-07	80					130	80	62	0	0	1	0	0	0	1	0		1	0	0	2	1	0	0	0	0	0	0	0	0	0	0	0	0	0	5	5	5	6	0	0	0	0
	1334	04257061	chae**	2010-09-28 18:45:00	M	1957-04-20	56					128	89	76	0	0	1	0	1	0	0	0		1	1	0	0	0	1	0	0	0	0	0	0	0	0	0	0	0	0	5	2	0	0	0	0	0	0
Y	1335	25745376	cha**	2010-09-29	F	1948-05-28	65	62	RM11103C	HEART MRI, CVIC (ADENOSINE-STRESS)	2011-01-14 16:08:22	95	67	59	0	0	1	0	0	0	0	1		1	0	0	0	0	0	0	0	0	0	0	0	0	0	0	0	0	0	0	0	0	0	0	0	0	0
	1336	19238288	kim**	2010-10-06	F	1958-10-21	54	51	RM11103C	HEART MRI, CVIC (ADENOSINE-STRESS)	2010-09-01 10:32:28	122	70	50	0	0	1	0	0	0	1	0		0	0	0	0	0	0	0	0	0	0	0	0	0	0	0	0	0	0	0	0	0	0	0	0	0	0
	1337	25779344	yoo**	2010-10-12	M	1956-12-03	56					119	70	61	1	0	0	0	0	0	1	0		0	0	0	0	1	0	0	0	0	0	0	0	0	0	0	0	0	0	5	6	0	0	0	0	0	0
	1338	25700777	han**	2010-10-20	M	1954-08-19	58					75	49	73	0	0	1	0	0	0	1	0		0	0	2	0	0	0	0	0	0	0	2	0	0	0	0	0	1	0	8	11.01.04 Heart transplantation	4	1	7	1	0	0
	1339	11452248	lee**	2010-10-27	M	1958-02-03	55	52	RM11103C	HEART MRI, CVIC (ADENOSINE-STRESS)	2010-11-19 15:52:02	105	70	63	1	0	0	0	1	0	0	0		0	0	0	1	0	0	0	0	0	0	0	0	0	0	0	0	0	0	5	5	0	0	0	0	0	0
	1340	25782625	kim**	2010-10-27	F	1941-02-19	72					120	85	120	0	0	1	0	0	0	0	1		1	0	0	0	1	1	1	0	0	0	1	1	0	0	0	0	0	0	0	0	0	0	0	0	0	0
Y	1341	25721893	kim**	2010-10-28	M	1943-03-10	70	67	RM11103C	HEART MRI, CVIC (ADENOSINE-STRESS)	2010-11-05 14:02:15	131	81	71	0	1	0	0	1	0	0	0		1	0	0	0	0	0	0	0	0	0	0	0	0	0	0	0	0	0	0	0	0	0	0	0	0	0
Y	1342	25849519	hwang**	2010-10-28	M	1955-01-11	58	55	RM11103C	HEART MRI, CVIC (ADENOSINE-STRESS)	2010-11-02 13:48:32	150	93	72	1	0	0	0	1	0	0	0		1	0	0	0	0	0	0	0	0	0	0	0	0	0	0	0	0	0	0	0	0	0	0	0	0	0
Y	1343	25841232	yoo**	2010-10-29	M	1943-04-02	70	67	RM11103C	HEART MRI, CVIC (ADENOSINE-STRESS)	2011-01-21 14:14:23	139	71	88	0	0	1	0	0	0	1	0		1	0	0	0	0	0	0	0	0	0	0	0	0	0	0	0	0	0	0	0	0	0	0	0	0	0
	1344	25944094	jung**	2010-11-03	M	1964-01-04	49					140	96	60	0	0	1	0	0	0	0	1		0	0	0	0	0	0	0	0	0	0	0	0	0	0	0	0	0	0	0	0	0	0	0	0	0	0
	1345	22039999	kwon**	2010-11-04	M	2008-02-27	5							143	0	0	1	0	0	0	1	0		0	0	0	0	0	0	0	0	0	0	0	0	0	0	0	0	0	0	0	0	0	0	0	0	0	0
	1346	25960432	ha**	2010-11-04 20:29:00	M	1948-01-29	65					140	80	99	1	0	0	0	1	0	0	0		0	0	0	0	0	0	0	0	0	0	2	0	0	0	0	0	0	0	0	0	0	0	0	0	0	0
	1347	01335922	Choi**	2010-11-10	M	1956-01-08	57	55	RM11103C	HEART MRI, CVIC (ADENOSINE-STRESS)	2011-05-13 11:42:49	126	81	71	1	0	0	0	1	0	0	0		0	0	0	1	0	0	0	0	0	0	0	0	0	0	0	0	0	0	5	5	0	0	0	0	0	0
Y	1348	25899680	Choi**	2010-11-10 00:10:00	M	1959-09-15	53	51	RM11103C	HEART MRI, CVIC (ADENOSINE-STRESS)	2010-11-22 11:35:39	153	76	82	0	0	1	0	0	0	1	0		1	0	0	0	0	0	1	0	0	0	0	0	0	0	0	0	0	0	5	7	0	0	0	0	0	0
	1349	04498604	kim**	2010-11-11	F	1957-07-03	56					112	70	54	0	0	1	0	0	1	0	0		0	0	0	0	1	2	0	0	0	0	0	0	0	0	0	0	0	0	0	0	0	0	0	0	0	0
Y	1350	25887324	han**	2010-11-12	M	1947-02-05	66	63	RM11103C	HEART MRI, CVIC (ADENOSINE-STRESS)	2010-11-16 11:20:12	138	84	98	0	0	0	1	0	0	0	1		1	0	0	0	0	1	0	0	0	0	0	0	0	0	0	0	0	0	0	0	0	0	0	0	0	0
	1351	14316556	lee**	2010-11-15	M	1960-06-21	53	50	RM1110C	HEART MRI, CVIC (PRE- & POST-CONTRAST)	2010-10-12 15:03:56	123	83	74	1	0	0	0	1	0	0	0		0	0	0	0	0	0	0	0	0	0	0	0	0	0	1	0	0	0	3	2	0	0	0	0	0	0
	1352	03672582	bae**	2010-11-24	M	1958-02-25	55	51	RM1110C	HEART MRI, CVIC (PRE- & POST-CONTRAST)	2009-09-25 10:54:29	119	74	66	0	0	1	0	1	0	0	0		0	0	0	0	0	1	0	0	0	0	0	0	0	0	0	0	0	0	0	0	0	0	0	0	0	0
	1353	10196620	cho**	2010-11-29	F	1947-02-18	66					158	77	77	0	0	1	0	0	0	1	0		0	1	0	2	0	0	0	0	0	0	0	0	0	0	0	0	0	0	5	5	0	0	0	0	0	0
	1354	25232317	koo**	2010-12-01 15:28:00	M	2010-06-14	3					80	61	160	0	0	1	0	0	0	1	0		0	0	0	0	0	0	0	0	0	0	0	0	0	0	0	0	0	0	0	0	0	0	0	0	0	0
Y	1355	24939114	kim**	2010-12-01 19:33:00	M	1960-12-18	52	49	RM11103C	HEART MRI, CVIC (ADENOSINE-STRESS)	2010-12-02 11:43:42	109	74	67	0	1	0	0	1	0	0	0		0	0	0	1	1	0	0	0	0	0	0	0	0	0	0	0	0	0	5	5	5	5	0	0	0	0
	1356	15669567	min**	2010-12-03	M	1955-07-20	57	55	RM11103C	HEART MRI, CVIC (ADENOSINE-STRESS)	2010-12-03 13:54:45	145	96	72	0	1	0	0	1	0	0	0		0	0	0	0	0	0	0	0	0	0	0	0	0	0	0	0	0	0	0	0	0	0	0	0	0	0
	1357	26023549	kim**	2010-12-03 15:25:00	M	1972-02-20	41					104	72	98	1	0	0	0	1	0	0	0		0	0	0	0	0	0	0	0	0	0	1	0	0	0	0	0	0	0	5	4	4	1	0	0	0	0
	1358	25880222	kwon**	2010-12-06	F	1956-05-20	57					110	60	56	0	0	1	0	0	0	1	0		0	0	0	0	0	0	0	0	0	0	1	0	0	0	0	0	0	0	8	SSS	0	0	0	0	0	0
	1359	26068184	kim**	2010-12-15	M	1956-09-16	56					153	99	77	0	0	0	1	0	0	0	1		1	0	0	0	0	0	0	0	0	0	0	0	0	0	0	0	0	0	0	0	0	0	0	0	0	0
	1360	20359415	jung**	2010-12-21	F	1961-03-17	52	49	RM1110C	HEART MRI, CVIC (PRE- & POST-CONTRAST)	2011-01-10 14:34:58	115	66	52	0	0	1	0	0	0	1	0		0	0	0	0	0	0	0	0	0	1	0	0	0	0	0	0	0	0	2	4	0	0	0	0	0	0
Y	1361	26221046	lee**	2010-12-26 18:55:00	M	1939-12-01	73	71	RM1110C	HEART MRI, CVIC (PRE- & POST-CONTRAST)	2010-12-29 08:46:56	173	109	81	1	0	0	0	0	0	1	0		1	0	0	0	0	2	2	2	0	0	1	0	0	0	0	0	0	0	4	1	5	1	0	0	0	0
	1362	26123225	yoon**	2010-12-31	M	1949-02-19	64					129	99	67	0	1	0	0	1	0	0	0		1	0	0	0	0	0	0	0	0	0	1	0	0	0	0	0	0	0	4	1	0	0	0	0	0	0
	1363	26211597	song**	2011-01-03	M	1949-09-05	63					157	104	64	0	1	0	0	0	0	1	0		0	0	0	0	0	0	0	0	0	0	0	0	0	0	0	0	0	0	0	0	0	0	0	0	0	0
	1364	26260410	hwang**	2011-01-05	F	1964-11-14	48					103	70	67	0	0	1	0	0	0	0	1		0	0	0	1	0	0	0	0	0	0	0	0	0	0	0	0	0	0	0	0	0	0	0	0	0	0
	1365	08685073	ha**	2011-01-06	M	1951-10-14	61	59	RM11103C	HEART MRI, CVIC (ADENOSINE-STRESS)	2011-01-25 15:58:15	119	75	77	0	1	0	0	1	0	0	0		1	0	0	1	0	0	0	0	0	0	0	0	0	0	0	0	0	0	5	5	0	0	0	0	0	0
	1366	17669299	Choi**	2011-01-12	M	1938-04-19	75					137	77	69	0	0	1	0	1	0	0	0		0	1	0	0	0	0	0	0	0	0	0	0	0	0	0	0	0	0	0	0	0	0	0	0	0	0
	1367	00793196	lee**	2011-01-12 15:56:00	F	1934-04-20	79					158	71	67	0	0	1	0	0	0	1	0		1	0	2	0	0	0	0	0	0	0	1	0	0	0	2	0	0	0	4	1	7	1	3	2	0	0
	1368	04842346	hwang**	2011-01-18	M	1967-01-15	46	44	RM11103C	HEART MRI, CVIC (ADENOSINE-STRESS)	2011-02-15 10:56:59	123	78	65	0	1	0	0	1	0	0	0		0	0	0	0	0	0	0	0	0	0	0	0	0	0	0	0	0	0	0	0	0	0	0	0	0	0
	1369	09119913	kang**	2011-01-19 16:29:00	M	1932-03-24	81					114	72	66	0	1	0	0	0	0	1	0		1	0	0	0	1	1	1	1	1	0	1	0	0	0	0	0	2	0	4	1	5	6	0	0	0	0
	1370	25410665	lee**	2011-01-20	F	1949-10-08	63					106	70	63	1	0	0	0	0	0	0	1		0	0	0	0	0	0	0	0	0	0	0	0	0	0	0	0	0	0	0	0	0	0	0	0	0	0
Y	1371	26224506	kim**	2011-01-26	M	1948-07-02	65	62	RM11103C	HEART MRI, CVIC (ADENOSINE-STRESS)	2011-02-22 13:51:51	127	74	64	0	0	0	1	1	0	0	0		0	0	0	0	0	0	0	0	0	0	0	0	0	0	0	0	0	0	0	0	0	0	0	0	0	0
Y	1372	26400270	park**	2011-01-31	M	1954-02-05	59	57	RM11103C	HEART MRI, CVIC (ADENOSINE-STRESS)	2011-02-24 10:58:53	125	78	74	1	0	0	0	1	0	0	0		0	0	2	0	0	0	0	0	0	0	0	0	0	0	0	0	0	0	7	1	0	0	0	0	0	0
	1373	25267047	kim**	2011-02-01	F	1952-04-18	61	59	RM6150	RESEARCH MRI	2011-12-17 14:44:50	135	81	60	0	0	1	0	0	0	0	1		0	0	0	0	0	0	0	0	0	0	1	0	0	0	0	0	0	0	4	1	0	0	0	0	0	0
	1374	26423907	in**	2011-02-02 14:08:00	M	2011-02-02	2								0	0	1	0	0	0	1	0		0	0	0	0	0	0	0	0	0	0	0	0	0	0	0	0	0	0	6	2	0	0	0	0	0	0
Y	1375	26415201	jun**	2011-02-09	M	1973-07-15	40	37	RM11103C	HEART MRI, CVIC (ADENOSINE-STRESS)	2011-03-11 13:52:02	136	88	97	1	0	0	0	1	0	0	0		0	0	2	0	0	0	0	0	0	0	0	0	0	0	0	0	0	0	7	1	0	0	0	0	0	0
	1376	26511671	yoo**	2011-02-23	M	1989-02-10	24	22	RM11103C	HEART MRI, CVIC (ADENOSINE-STRESS)	2011-03-15 14:40:12	110	50	67	1	0	0	0	1	0	0	0		0	0	0	0	0	0	0	0	0	0	0	0	0	0	0	0	0	0	0	0	0	0	0	0	0	0
	1377	09068600	im**	2011-02-24	M	1960-01-10	53					131	87	75	0	0	1	0	1	0	0	0		0	0	0	0	0	0	0	0	0	0	0	0	0	0	0	0	0	0	0	0	0	0	0	0	0	0
	1378	23900331	kang**	2011-02-28	M	1947-02-25	66					152	98	56	0	0	1	0	1	0	0	0		1	0	0	0	1	0	0	0	0	0	1	0	0	0	0	0	0	0	4	1	0	0	0	0	0	0
Y	1379	26308983	shin**	2011-03-03	M	1944-03-09	69	67	RM11103C	HEART MRI, CVIC (ADENOSINE-STRESS)	2011-04-05 14:15:39	155	89	73	1	0	0	0	0	0	1	0		0	0	0	0	0	0	0	0	0	0	0	0	0	0	0	0	0	0	0	0	0	0	0	0	0	0
	1380	01879417	yang**	2011-03-09	M	1949-07-12	64	62	RM1110C	HEART MRI, CVIC (PRE- & POST-CONTRAST)	2011-09-05 14:54:30	141	98	83	0	1	0	0	1	0	0	0		1	0	0	0	1	0	0	0	0	0	0	0	0	0	0	0	0	0	5	6	0	0	0	0	0	0
	1381	14492562	lee**	2011-03-10	M	1941-07-17	71	65	RM6150	RESEARCH MRI	2007-03-07 11:07:49	100	70	74	1	0	0	0	1	0	0	0		0	0	0	1	0	0	0	0	0	0	0	0	0	0	0	0	0	0	5	5	0	0	0	0	0	0
	1382	02765955	kwon**	2011-03-10	M	1949-03-10	64					124	79	62	0	1	0	0	1	0	0	0		1	0	0	0	0	0	0	0	0	1	0	0	0	0	0	0	0	0	0	0	0	0	0	0	0	0
	1383	11431225	kim**	2011-03-21	M	1965-04-14	48					99	58	80	1	0	0	0	0	0	1	0		0	1	0	2	0	0	0	0	0	0	0	0	0	0	0	0	0	0	5	5	0	0	0	0	0	0
	1384	10128957	jang**	2011-03-22	M	1960-05-15	53	50	RM11103C	HEART MRI, CVIC (ADENOSINE-STRESS)	2011-04-19 13:41:15	141	95	85	1	0	0	0	1	0	0	0		0	0	2	0	0	0	0	0	0	0	0	0	0	0	0	0	0	0	7	1	0	0	0	0	0	0
	1385	25970637	park**	2011-03-22 20:46:00	M	1954-02-20	59					117	82	61	0	1	0	0	0	0	1	0		1	0	0	0	1	0	0	0	0	0	1	1	0	0	0	0	0	0	4	1	5	6	0	0	0	0
	1386	12116378	jung**	2011-03-24	M	1950-03-05	63	61	RM11103C	HEART MRI, CVIC (ADENOSINE-STRESS)	2011-04-19 14:47:53	141	83	79	0	1	0	0	1	0	0	0		0	1	0	0	0	0	0	0	0	0	0	0	0	0	0	0	0	0	0	0	0	0	0	0	0	0
	1387	21349758	sohn**	2011-03-27 15:11:00	F	1932-11-03	80					130	80	78	0	0	1	0	0	0	1	0		1	0	0	0	0	1	1	1	0	0	1	1	0	0	0	0	0	0	4	1	4	2	5	2	0	0
	1388	26461507	kim**	2011-03-29 16:28:00	F	1936-07-03	77					125	79	103	1	0	0	0	0	0	1	0		1	0	0	0	0	0	0	0	0	0	1	0	0	0	0	0	0	0	4	1	0	0	0	0	0	0
Y	1389	26509061	cho**	2011-03-30	M	1976-04-19	37	34	RM11103C	HEART MRI, CVIC (ADENOSINE-STRESS)	2011-04-12 16:03:24	125	80	90	1	0	0	0	0	0	1	0		0	0	0	0	0	0	0	0	0	0	0	0	0	0	0	0	0	0	0	0	0	0	0	0	0	0
	1390	04331260	go**	2011-03-31	M	1962-01-23	51	49	RM11103C	HEART MRI, CVIC (ADENOSINE-STRESS)	2011-04-26 15:02:52	111	72	92	0	1	0	0	1	0	0	0		0	0	0	0	0	0	0	0	0	0	0	0	0	0	0	0	0	0	0	0	0	0	0	0	0	0
Y	1391	26602140	kim**	2011-04-06	M	1962-01-11	51	49	RM1110C	HEART MRI, CVIC (PRE- & POST-CONTRAST)	2011-04-11 10:00:25	104	83	79	1	0	0	0	1	0	0	0		0	1	2	2	0	0	0	0	0	0	2	0	0	0	0	2	0	0	7	1	4	1	5	5	0	0
	1392	26720156	lee**	2011-04-11	M	1969-08-15	43					127	77	63	0	0	0	1	0	0	0	1		0	0	0	0	0	0	0	0	0	1	0	0	0	0	0	0	0	0	2	4	0	0	0	0	0	0
	1393	26727324	lee**	2011-04-13	M	1975-07-15	38					134	91	63	0	0	0	1	0	0	0	1		0	0	0	0	0	0	0	0	0	0	0	0	0	0	0	0	0	0	0	0	0	0	0	0	0	0
	1394	20857443	oh**	2011-04-13 15:15:00	F	1932-08-12	80	78	RM6150	RESEARCH MRI	2010-10-04 10:46:07	117	64	48	0	0	1	0	0	0	1	0		1	1	0	0	0	0	0	0	0	1	1	0	0	0	0	0	0	0	4	1	8	AT	0	0	0	0
	1395	18397861	kim**	2011-04-18	M	1964-01-15	49	47	RM1110C	HEART MRI, CVIC (PRE- & POST-CONTRAST)	2011-04-21 11:49:56	151	91	88	0	0	1	0	0	0	1	0		0	0	0	0	0	0	0	0	0	2	0	0	0	0	0	0	0	0	0	0	0	0	0	0	0	0
	1396	01945901	shin**	2011-04-22	M	1960-01-17	53	51	RM1110C	HEART MRI, CVIC (PRE- & POST-CONTRAST)	2011-04-12 11:50:26	144	96	70	1	0	0	0	1	0	0	0		0	1	0	0	0	0	0	0	0	0	2	0	0	0	0	0	0	0	4	1	0	0	0	0	0	0
	1397	12694988	park**	2011-04-27	M	1952-07-13	61					86	58	80	0	1	0	0	0	0	1	0		0	1	0	0	0	0	0	0	0	0	0	0	0	0	0	0	0	0	0	0	0	0	0	0	0	0
	1398	26729056	cho**	2011-04-29	M	1961-06-07	52					95	68	55	0	0	0	1	0	0	0	1		0	0	0	0	0	0	0	0	0	0	1	1	0	0	0	0	0	0	4	1	0	0	0	0	0	0
Y	1399	26119321	kwon**	2011-05-04	F	1944-03-21	69	67	RM11103C	HEART MRI, CVIC (ADENOSINE-STRESS)	2011-04-28 11:00:58	92	54	50	0	0	1	0	0	0	0	1		0	0	0	1	0	0	0	0	0	0	0	0	0	0	0	0	0	0	5	5	0	0	0	0	0	0
	1400	26923331	ahn**	2011-05-11	F	1936-01-27	77					100	61	99	0	0	0	1	0	0	0	1		1	0	0	0	0	0	0	0	0	0	1	0	0	0	0	0	0	0	4	1	0	0	0	0	0	0
	1401	02394065	kim**	2011-05-12	M	1929-11-29	83					117	74	103	0	0	1	0	0	1	0	0		0	0	0	0	0	0	0	0	0	0	0	0	0	0	0	0	0	0	0	0	0	0	0	0	0	0
	1402	22799190	lee**	2011-05-12	M	1949-07-24	63					105	70	73	0	1	0	0	1	0	0	0		1	0	0	0	0	0	0	0	0	0	0	0	0	0	0	0	0	0	0	0	0	0	0	0	0	0
	1403	26896471	jung**	2011-05-12	M	1970-07-13	43					113	68	65	0	0	0	1	0	0	0	1		0	0	0	0	0	1	1	1	0	0	0	0	0	0	0	0	0	0	0	0	0	0	0	0	0	0
	1404	26233339	park**	2011-05-13	M	1961-11-20	51					123	87	96	0	0	1	0	0	0	1	0		1	0	0	0	0	0	0	0	0	0	1	0	0	0	0	0	0	0	4	1	0	0	0	0	0	0
	1405	15333626	lee**	2011-05-18	M	1955-09-13	57	55	RM11103C	HEART MRI, CVIC (ADENOSINE-STRESS)	2011-05-27 09:06:54	97	56	76	0	1	0	0	1	0	0	0		0	0	0	0	0	0	0	0	0	0	0	1	0	0	2	2	0	0	4	2	3	2	0	0	0	0
	1406	06621095	jung**	2011-05-19	M	1948-12-20	64					142	89	76	1	0	0	0	1	0	0	0		0	0	0	0	0	0	0	0	0	0	0	0	0	0	0	0	0	0	0	0	0	0	0	0	0	0
	1407	26939828	lee**	2011-05-20	M	1963-10-25	49	47	RM1110C	HEART MRI, CVIC (PRE- & POST-CONTRAST)	2011-05-25 08:46:56	145	86	70	1	0	0	0	1	0	0	0		0	0	0	0	0	0	0	0	0	1	0	0	2	0	0	2	0	0	2	2	3	3	0	0	0	0
Y	1408	26976261	jun**	2011-05-25	M	1963-07-06	50	47	RM11103C	HEART MRI, CVIC (ADENOSINE-STRESS)	2011-06-03 10:39:51	80	53	70	1	0	0	0	0	0	1	0		0	0	0	0	0	0	0	0	0	1	2	0	0	0	0	2	0	0	4	1	0	0	0	0	0	0
	1409	26994050	kim**	2011-05-26	F	1957-07-16	56					151	103	82	0	0	0	1	0	0	0	1		1	0	0	2	0	0	0	0	0	0	0	0	0	0	0	0	0	0	5	5	0	0	0	0	0	0
	1410	27011543	yoon**	2011-05-26	M	1964-10-18	48					111	68	69	0	0	0	1	0	0	0	1		0	1	0	2	0	0	0	0	0	0	0	0	0	0	0	0	0	0	5	5	0	0	0	0	0	0
	1411	26888841	kim**	2011-05-27	M	1965-11-27	47	45	RM11103C	HEART MRI, CVIC (ADENOSINE-STRESS)	2011-05-20 15:10:31	150	99	71	0	0	1	0	0	0	0	1		1	0	0	0	0	0	0	0	0	0	0	0	0	0	0	0	0	0	0	0	0	0	0	0	0	0
	1412	25017813	oh**	2011-05-31	M	1953-08-15	59					108	75	112	1	0	0	0	0	0	1	0		0	0	0	0	0	0	0	0	0	0	1	0	0	0	0	0	0	0	4	1	0	0	0	0	0	0
Y	1413	25288145	heo**	2011-06-08	F	1931-12-01	81	79	RM1110C	HEART MRI, CVIC (PRE- & POST-CONTRAST)	2011-05-02 12:58:28	109	59	58	0	0	1	0	0	0	1	0		1	0	2	0	0	0	0	0	0	0	0	0	0	0	0	0	0	0	7	1	0	0	0	0	0	0
	1414	06004232	moon*	2011-06-08	M	1951-01-25	62					114	71	71	0	1	0	0	1	0	0	0		0	0	0	0	0	0	0	0	0	0	0	0	0	0	0	0	0	0	0	0	0	0	0	0	0	0
Y	1415	27002578	kwon**	2011-06-12 16:08:00	M	1970-04-18	43	41	RM1110C	HEART MRI, CVIC (PRE- & POST-CONTRAST)	2011-06-13 16:58:00	138	82	51	0	1	0	0	0	0	1	0		0	0	0	0	0	0	0	0	0	0	0	0	1	0	0	2	0	2	1	2	3	3	0	0	0	0
	1416	03164603	hwang**	2011-06-13 03:09:00	F	1959-07-10	54					255	147	83	0	0	1	0	0	0	0	1		1	0	0	0	0	0	0	0	0	0	2	0	0	0	0	0	0	0	4	1	0	0	0	0	0	0
Y	1417	25744249	Choi**	2011-06-16	M	1936-09-05	76	75	RM11103C	HEART MRI, CVIC (ADENOSINE-STRESS)	2011-10-05 14:28:38	136	76	84	0	1	0	0	1	0	0	0		0	0	2	0	0	2	2	2	0	0	0	0	0	0	0	0	0	2	1	2	7	1	5	1	0	0
	1418	23572091	lee**	2011-06-21	F	1943-09-13	69	67	RM11103C	HEART MRI, CVIC (ADENOSINE-STRESS)	2011-06-21 15:53:48	111	65	71	0	0	1	0	0	0	1	0		1	1	0	1	0	0	0	0	0	0	0	0	0	0	0	0	0	0	5	5	0	0	0	0	0	0
	1419	16001342	im**	2011-06-27	M	1946-03-01	67	64	RM1110C	HEART MRI, CVIC (PRE- & POST-CONTRAST)	2010-12-30 16:22:17	117	66	59	1	0	0	0	1	0	0	0		0	0	0	0	1	0	0	0	0	0	0	0	0	0	0	0	0	0	0	0	0	0	0	0	0	0
	1420	05018362	Choi**	2011-06-30 15:29:00	M	1948-11-14	64					79	51	81	0	1	0	0	1	0	0	0		0	0	0	2	0	1	1	1	0	0	1	0	0	0	1	0	0	0	4	1	8	Rt.MCA infaction	0	0	0	0
	1421	26417858	lee**	2011-07-06	M	1960-11-15	52	50	RM1110C	HEART MRI, CVIC (PRE- & POST-CONTRAST)	2011-06-28 11:46:35	114	84	67	0	1	0	0	1	0	0	0		1	0	0	1	0	0	0	0	0	0	0	0	0	0	0	0	0	0	5	5	0	0	0	0	0	0
Y	1422	27229731	im**	2011-07-06 15:04:00	M	1954-03-10	59	57	RM11103C	HEART MRI, CVIC (ADENOSINE-STRESS)	2011-07-11 09:46:00	126	73	56	1	0	0	0	1	0	0	0		1	0	0	0	0	1	1	1	0	0	1	0	0	0	0	0	0	0	4	1	0	0	0	0	0	0
	1423	08752528	kim**	2011-07-07	M	1964-12-25	48					123	86	77	1	0	0	0	1	0	0	0		1	0	0	0	1	0	0	0	0	0	0	0	0	0	0	0	0	0	0	0	0	0	0	0	0	0
Y	1424	27198967	lee**	2011-07-08	F	1939-01-13	74	72	RM1110C	HEART MRI, CVIC (PRE- & POST-CONTRAST)	2011-07-15 15:45:43	101	59	54	0	0	1	0	0	0	1	0		1	0	0	2	0	0	0	0	0	2	2	0	0	0	0	2	0	0	2	3	4	1	3	1	5	5
	1425	27242422	kang**	2011-07-19 16:52:00	F	1932-03-03	81					116	60	77	0	0	1	0	0	0	1	0		1	1	0	0	1	0	0	0	0	0	0	0	0	0	0	0	0	0	5	6	0	0	0	0	0	0
Y	1426	27087203	kim**	2011-07-20	M	1955-03-14	58	56	RM11103C	HEART MRI, CVIC (ADENOSINE-STRESS)	2011-07-13 11:42:15	137	86	86	1	0	0	0	0	0	0	1		1	0	0	0	0	0	0	0	0	0	0	0	0	0	0	0	0	0	0	0	0	0	0	0	0	0
	1427	15910456	oh**	2011-07-20	M	1957-01-26	56					124	74	49	0	0	0	1	0	0	0	1		1	0	2	0	0	0	0	0	0	0	0	0	0	0	0	0	0	0	7	1	0	0	0	0	0	0
	1428	27282857	jung**	2011-07-21	F	1957-09-10	55					97	57	64	0	0	1	0	0	0	1	0		1	0	0	1	0	0	0	0	0	0	0	0	0	0	0	0	0	0	0	0	0	0	0	0	0	0
	1429	26781661	ahn**	2011-07-25	M	1966-03-25	47					129	91	66	0	1	0	0	1	0	0	0		1	0	0	0	0	0	0	0	0	0	0	0	0	0	0	0	0	0	0	0	0	0	0	0	0	0
	1430	25190190	min**	2011-07-28	M	1942-12-12	70					140	90	98	0	1	0	0	0	0	1	0		0	0	0	0	0	0	0	0	0	0	0	0	0	0	0	0	0	0	0	0	0	0	0	0	0	0
	1431	27299707	kim**	2011-07-29	F	1935-03-20	78					125	67	69	0	0	1	0	0	0	1	0		1	0	1	0	1	0	0	0	0	0	1	0	0	0	0	0	0	0	5	6	4	1	0	0	0	0
Y	1432	26968583	moon*	2011-08-03	F	1946-03-20	67	65	RM11103C	HEART MRI, CVIC (ADENOSINE-STRESS)	2011-12-15 11:20:38	105	67	81	0	0	1	0	0	0	0	1		0	0	0	0	0	0	0	0	0	0	0	0	0	0	2	0	0	0	3	2	0	0	0	0	0	0
	1433	22515550	ham**	2011-08-08	F	2008-10-06	4					84	42	98	0	0	1	0	0	0	1	0		0	0	0	1	0	0	0	0	0	0	0	0	0	0	0	0	0	0	8	Leopard SD	0	0	0	0	0	0
	1434	14187411	yeom**	2011-08-10	M	1958-02-02	55	53	RM11103C	HEART MRI, CVIC (ADENOSINE-STRESS)	2011-08-30 15:56:35	139	89	75	0	1	0	0	1	0	0	0		0	0	0	0	0	0	0	0	0	0	0	0	0	0	0	0	0	0	0	0	0	0	0	0	0	0
Y	1435	26473443	jung**	2011-08-10	M	1964-04-05	49	47	RM11103C	HEART MRI, CVIC (ADENOSINE-STRESS)	2011-09-08 14:00:29	152	113	56	0	1	0	0	1	0	0	0		1	0	0	0	0	0	0	0	0	0	0	0	0	0	0	0	0	0	0	0	0	0	0	0	0	0
	1436	02481255	song**	2011-08-10	M	1971-07-06	42					132	92	80	1	0	0	0	1	0	0	0		1	0	0	0	1	0	0	0	0	0	0	0	0	0	0	0	0	0	0	0	0	0	0	0	0	0
	1437	27349796	jang**	2011-08-10	M	1986-11-20	26					117	51	79	0	0	0	1	0	0	0	1		0	0	1	0	0	0	0	0	0	1	0	0	0	0	0	0	0	0	0	0	0	0	0	0	0	0
	1438	21207876	jang**	2011-08-11	M	1966-08-07	46	42	RM11103C	HEART MRI, CVIC (ADENOSINE-STRESS)	2009-06-12 15:55:24	129	82	89	0	1	0	0	0	0	1	0		1	0	0	0	0	0	0	0	0	0	0	0	0	0	0	0	0	0	0	0	0	0	0	0	0	0
Y	1439	26936911	yoo**	2011-08-11	M	1952-07-07	61	59	RM11103C	HEART MRI, CVIC (ADENOSINE-STRESS)	2011-10-20 14:02:26	138	81	59	1	0	0	0	1	0	0	0		0	0	0	1	0	0	0	0	0	0	0	0	0	2	0	0	0	0	5	5	3	1	0	0	0	0
Y	1440	27188025	lee**	2011-08-12 14:58:00	M	1950-09-02	62	60	RM1110C	HEART MRI, CVIC (PRE- & POST-CONTRAST)	2011-08-16 12:45:37	79	64	113	0	1	0	0	1	0	0	0		0	0	0	0	0	0	0	0	0	0	2	1	1	1	0	2	0	1	4	2	4	1	3	1	3	3
	1441	01205650	kim**	2011-08-14 18:30:00	F	1927-09-10	85					154	71	76	0	0	1	0	0	0	1	0		1	0	1	0	1	0	0	0	0	0	0	0	0	0	0	0	0	0	7	1	5	6	0	0	0	0
	1442	07419990	park**	2011-08-18	M	1926-08-30	86					120	58	72	1	0	0	0	0	0	1	0		1	0	0	0	0	0	0	0	0	0	0	0	0	0	0	0	0	0	0	0	0	0	0	0	0	0
	1443	18661610	lee**	2011-08-19	F	1935-07-10	78	76	RM11103C	HEART MRI, CVIC (ADENOSINE-STRESS)	2011-08-31 11:53:17	114	73	95	0	0	1	0	0	0	0	1		1	1	0	0	0	0	0	0	0	0	0	0	0	0	0	0	0	0	0	0	0	0	0	0	0	0
	1444	27445812	Choi**	2011-08-19 16:23:00	F	1930-08-19	82					100	64	133	0	0	1	0	0	0	1	0		1	0	0	0	0	0	0	0	0	0	1	0	0	0	0	0	0	0	6	2	4	1	0	0	0	0
	1445	21131122	kim**	2011-08-23	F	1938-06-02	75	73	RM11103C	HEART MRI, CVIC (ADENOSINE-STRESS)	2011-08-23 15:38:09	115	61	66	0	0	1	0	0	0	1	0		1	0	0	0	0	0	0	0	2	0	0	0	0	0	0	0	0	0	0	0	0	0	0	0	0	0
	1446	27506692	eun**	2011-08-24	M	1986-05-10	27					92	56	67	0	0	0	1	0	0	0	1		0	0	0	0	0	0	0	0	0	2	1	0	0	0	0	0	0	0	4	1	2	4	0	0	0	0
	1447	00011863	lee**	2011-08-26	M	1944-11-30	68	66	RM11103C	HEART MRI, CVIC (ADENOSINE-STRESS)	2011-11-04 08:46:39	119	78	99	0	1	0	0	0	0	1	0		1	0	0	0	0	0	0	0	0	0	0	0	0	0	0	0	0	0	0	0	0	0	0	0	0	0
Y	1448	26897692	yeo**	2011-08-26	M	1947-09-04	65	64	RM11103C	HEART MRI, CVIC (ADENOSINE-STRESS)	2011-10-11 15:06:22	113	81	107	0	0	1	0	0	0	1	0		0	1	0	2	2	1	1	1	0	0	0	0	0	0	0	0	0	0	5	5	0	0	0	0	0	0
	1449	13149458	song**	2011-08-29 15:51:00	M	1968-02-09	45	43	RM11103C	HEART MRI, CVIC (ADENOSINE-STRESS)	2011-08-30 14:02:40	186	113	82	0	1	0	0	0	0	1	0		1	0	0	0	0	1	1	1	0	0	0	0	0	0	1	0	0	0	5	2	0	0	0	0	0	0
Y	1450	27571159	seo**	2011-09-15 13:52:00	M	1972-06-25	41	39	RM11103C	HEART MRI, CVIC (ADENOSINE-STRESS)	2011-09-16 10:47:50	108	67	59	0	0	1	0	0	0	1	0		0	0	0	0	0	0	0	0	0	0	0	0	0	0	1	0	0	0	0	0	0	0	0	0	0	0
	1451	27203049	sohn**	2011-09-15 13:58:00	M	1958-09-18	54					119	70	82	0	0	1	0	0	0	1	0		1	1	0	0	0	0	0	0	0	0	0	0	0	0	0	0	0	0	0	0	0	0	0	0	0	0
	1452	27483560	Choi**	2011-09-21	F	1940-10-16	72					121	67	64	0	0	1	0	0	0	1	0		0	0	0	0	0	0	0	0	0	0	0	0	0	0	0	0	0	0	0	0	0	0	0	0	0	0
	1453	27539681	ha**	2011-09-28	M	1958-09-09	54					135	89	95	1	0	0	0	0	0	0	1		0	0	0	0	0	0	0	0	0	1	0	0	0	0	2	0	0	0	8	RBBB, Nonsustained AT	3	2	0	0	0	0
Y	1454	27644183	jang**	2011-09-30	M	1954-04-27	59	57	RM1110C	HEART MRI, CVIC (PRE- & POST-CONTRAST)	2011-10-07 09:53:09	117	73	59	0	1	0	0	0	0	0	1		0	0	0	1	0	0	0	0	0	0	0	0	0	0	1	0	0	0	5	5	0	0	0	0	0	0
	1455	19379109	gong**	2011-10-05	F	1952-11-13	60					120	84	60	0	0	1	0	0	0	0	1		0	0	0	0	1	0	0	0	0	0	0	0	0	0	0	0	0	0	5	6	0	0	0	0	0	0
	1456	12181059	park**	2013-02-25	M	1942-07-30	70	2013-02-28		HEART MRI, CVIC(PRE- & POST-CONTRAST)	2013-02-28	130	74	76	1	0	0	0	1	0	0	0		0	0	0	0	0	0	0	0	0	0	1	0	0	1	0	2	0	0	3	1	4	1	0	0	0	0
[truncated: 268 more columns]

## Sheet: telephone FU
No	patients no	baseline	last f/u	telephone contact	HF	Vascular	CAD	MI	cerebral hemorrhage	stroke	TIA	syncope	A.fib	AFL	VF	VT	NSVT	Arrest	death	etc
2	00117354	1994-09-28	1994-10-17	0	0	0	0	0	0	0	0	0	0	0	0	0	0	0	0
3	00087420	1994-10-04	1996-01-09	0	0	0	0	0	0	0	0	0	0	0	0	0	0	0	0
4	00158991	1994-10-12	2000-12-18	0	0	0	0	0	0	0	0	0	0	0	0	0	0	0	0
5	00159000	1994-10-12	2000-03-06	0	0	0	0	0	0	0	0	0	0	0	0	0	0	0	0
11	00502549	1995-01-11	2003-08-18	1	0	0	1	0	0	0	0	0	0	0	0	0	0	0	0
14	00743333	1995-04-20	2002-11-11	0	0	0	0	0	0	0	0	0	0	0	0	0	0	0	0
19	00910331	1995-07-01	1999-10-08	0	0	0	0	0	0	0	0	0	0	0	0	0	0	0	0
20	00375163	1995-07-01	2000-12-26	0	0	0	0	0	0	0	0	0	0	0	0	0	0	0	0
29	01184410	1995-09-13	2011-12-27	0	0	0	0	0	0	0	0	0	0	0	0	0	0	0	0
34	01479312	1995-10-10	2002-12-24	0	0	0	0	0	0	0	0	0	0	0	0	0	0	0	0
35	01509246	1995-10-19	1995-11-06	0	0	0	0	0	0	0	0	0	0	0	0	0	0	0	0
37	01575362	1995-11-07	1999-09-06	0	0	0	0	0	0	0	0	0	0	0	0	0	0	0	0
38	01351502	1995-11-14	2010-04-26	1	0	0	0	0	0	0	0	0	0	0	0	0	0	0	0
40	01522478	1995-11-20	2002-07-15	0	0	0	0	0	0	0	0	0	0	0	0	0	0	0	0
41	01500850	1995-11-21	2008-06-24	0	0	0	0	0	0	0	0	0	0	0	0	0	0	0	0
42	01644080	1995-11-24	1995-12-26	0	0	0	0	0	0	0	0	0	0	0	0	0	0	0	0
45	01687500	1995-12-05	2009-04-01	1	0	0	0	0	0	0	0	0	0	0	0	0	0	0	0
49	01742043	1995-12-20	1998-11-04	0	0	0	0	0	0	0	0	0	0	0	0	0	0	0	0
52	01825366	1996-01-24	2001-12-19	0	0	0	0	0	0	0	0	0	0	0	0	0	0	0	0
54	01802095	1996-02-07	2006-03-10	1	0	0	0	0	0	0	0	0	0	0	0	0	0	0	0
57	00589335	1996-02-29	1999-02-18	0	0	0	0	0	0	0	0	0	0	0	0	0	0	0	0
58	01801838	1996-03-18	2004-04-12	0	0	0	0	0	0	0	0	0	0	0	0	0	0	0	0
65	02227435	1996-04-30	2001-11-26	0	0	0	0	0	0	0	0	0	0	0	0	0	0	0	0
68	02383845	1996-05-22	2003-06-02	0	0	0	0	0	0	0	0	0	0	0	0	0	0	0	0
71	02477089	1996-06-13	2007-09-18	0	0	0	0	0	0	0	0	0	0	0	0	0	0	0	0
78	02610390	1996-07-15	2007-11-19	1	0	0	0	0	0	0	0	0	0	0	0	0	0	0	0
80	00979299	1996-07-22	1996-07-22	0	0	0	0	0	0	0	0	0	0	0	0	0	0	0	0
83	02428287	1996-08-02	2000-01-06	0	0	0	0	0	0	0	0	0	0	0	0	0	0	0	0
84	02676426	1996-08-05	1996-11-08	0	0	0	0	0	0	0	0	0	0	0	0	0	0	0	0
85	02676435	1996-08-05	2006-01-20	0	0	0	0	0	0	0	0	0	0	0	0	0	0	0	0
86	02407116	1996-08-06	2000-09-22	0	0	0	0	0	0	0	0	0	0	0	0	0	0	0	0
89	02683385	1996-08-16	1998-10-01	0	0	0	0	0	0	0	0	0	0	0	0	0	0	0	0
91	02142006	1996-08-28	1998-05-22	0	0	0	0	0	0	0	0	0	0	0	0	0	0	0	0
92	02809185	1996-09-02	2000-09-28	0	0	0	0	0	0	0	0	0	0	0	0	0	0	0	0
95	02687392	1996-09-07	2012-06-13	1	0	0	0	0	0	0	0	0	0	0	0	0	0	0	0
96	02754007	1996-09-25	2004-08-24	1	0	0	0	0	0	0	0	0	0	0	0	0	0	0	0
101	02914397	1996-10-16	1996-11-13	0	0	0	0	0	0	0	0	0	0	0	0	0	0	0	0
109	03107824	1996-12-06	1997-04-08	0	0	0	0	0	0	0	0	0	0	0	0	0	0	0	0
122	03419853	1997-02-12	1997-02-12	1	0	0	0	0	0	0	0	0	0	0	0	0	0	0	0
126	02682173	1997-04-02	1997-08-29	0	0	0	0	0	0	0	0	0	0	0	0	0	0	0	0
129	03600277	1997-04-15	1998-11-04	0	0	0	0	0	0	0	0	0	0	0	0	0	0	0	0
130	03348458	1997-04-16	1997-05-10	0	0	0	0	0	0	0	0	0	0	0	0	0	0	0	0
136	03785277	1997-05-15	2004-04-12	0	0	0	0	0	0	0	0	0	0	0	0	0	0	0	0
138	02990300	1997-05-30	2001-02-15	0	0	0	0	0	0	0	0	0	0	0	0	0	0	0	0
143	03757023	1997-06-16	2005-10-25	0	0	0	0	0	0	0	0	0	0	0	0	0	0	0	0
147	03181057	1997-06-30	2006-11-21	0	0	0	0	0	0	0	0	0	0	0	0	0	0	0	0
148	03986319	1997-06-30	2003-02-27	0	0	0	0	0	0	0	0	0	0	0	0	0	0	0	0
149	03975564	1997-07-02	1997-07-15	0	0	0	0	0	0	0	0	0	0	0	0	0	0	0	0
150	03046240	1997-07-03	2004-10-14	1	0	0	0	0	0	0	0	0	0	0	0	0	0	0	1	death, unknown
153	03792378	1997-07-16	2008-07-22	1	0	0	0	1	0	0	0	0	0	0	0	0	0	0	0
161	04184288	1997-08-11	2003-11-26	0	0	0	0	0	0	0	0	0	0	0	0	0	0	0	0
162	04199385	1997-08-14	1997-08-14	0	0	0	0	0	0	0	0	0	0	0	0	0	0	0	0
163	04172605	1997-08-20	1997-10-20	0	0	0	0	0	0	0	0	0	0	0	0	0	0	0	0
164	04244632	1997-08-25	2008-01-07	0	0	0	0	0	0	0	0	0	0	0	0	0	0	0	0
167	04271432	1997-08-30	2010-08-17	0	0	0	0	0	0	0	0	0	0	0	0	0	0	0	0
168	04241846	1997-09-13	1999-04-21	0	0	0	0	0	0	0	0	0	0	0	0	0	0	0	0
170	04429907	1997-10-09	1997-10-13	0	0	0	0	0	0	0	0	0	0	0	0	0	0	0	0
175	04624104	1997-11-25	2005-08-04	0	0	0	0	0	0	0	0	0	0	0	0	0	0	0	0
179	04760833	1997-12-31	2001-09-29	0	0	0	0	0	0	0	0	0	0	0	0	0	0	0	0
186	04939817	1998-02-17	2000-09-29	1	0	0	0	0	0	0	0	0	0	0	0	0	0	0	0
187	04353909	1998-02-24	1998-03-16	0	0	0	0	0	0	0	0	0	0	0	0	0	0	0	0
190	03215662	1998-03-25	2012-04-23	1	0	0	0	0	0	0	0	0	0	0	0	0	0	0	0
191	05172460	1998-04-15	2002-05-13	0	0	0	0	0	0	0	0	0	0	0	0	0	0	0	0
195	05302397	1998-05-18	1998-11-16	0	0	0	0	0	0	0	0	0	0	0	0	0	0	0	0
202	05331427	1998-06-05	1999-01-29	1	0	0	0	0	0	0	0	0	0	0	0	0	0	0	0
205	05439181	1998-06-19	1998-07-18	0	0	0	0	0	0	0	0	0	0	0	0	0	0	0	0
206	05456311	1998-06-20	1998-07-04	0	0	0	0	0	0	0	0	0	0	0	0	0	0	0	0
208	05478573	1998-06-25	2012-02-07	1	0	0	0	0	0	0	0	0	0	0	0	0	0	0	0
211	05498692	1998-07-07	2006-08-09	0	0	0	0	0	0	0	0	0	0	0	0	0	0	0	0
213	05568410	1998-07-15	1998-08-05	0	0	0	0	0	0	0	0	0	0	0	0	0	0	0	0
214	05579630	1998-07-18	1998-08-05	0	0	0	0	0	0	0	0	0	0	0	0	0	0	0	0
215	05595050	1998-07-21	1998-08-04	0	0	0	0	0	0	0	0	0	0	0	0	0	0	0	0
216	05489234	1998-07-27	1999-06-26	1	0	0	0	0	0	0	0	0	0	0	0	0	0	0	0
217	05618182	1998-07-28	1998-07-28	0	0	0	0	0	0	0	0	0	0	0	0	0	0	0	0
220	01963624	1998-08-04	2012-08-20	0	0	0	0	0	0	0	0	0	0	0	0	0	0	0	0
222	04809899	1998-08-06	2010-03-15	0	0	0	0	0	0	0	0	0	0	0	0	0	0	0	0
224	04143230	1998-08-29	2011-01-25	0	0	0	0	0	0	0	0	0	0	0	0	0	0	0	0
228	05844691	1998-09-11	2009-09-25	0	0	0	0	0	0	0	0	0	0	0	0	0	0	0	0
231	05918695	1998-09-30	2007-05-09	0	0	0	0	0	0	0	0	0	0	0	0	0	0	0	0
234	06006179	1998-10-21	1998-10-21	0	0	0	0	0	0	0	0	0	0	0	0	0	0	0	0
237	06120020	1998-11-17	1998-12-07	0	0	0	0	0	0	0	0	0	0	0	0	0	0	0	0
242	02981027	1999-01-19	2003-08-28	0	0	0	0	0	0	0	0	0	0	0	0	0	0	0	0
244	06522437	1999-02-18	2007-05-11	0	0	0	0	0	0	0	0	0	0	0	0	0	0	0	0
249	06752841	1999-04-13	2001-01-18	0	0	0	0	0	0	0	0	0	0	0	0	0	0	0	0
250	06829985	1999-05-10	1999-06-24	1	0	0	0	0	0	0	0	0	0	0	0	0	0	0	0
252	06791439	1999-05-12	1999-10-27	0	0	0	0	0	0	0	0	0	0	0	0	0	0	0	0
257	07263661	1999-07-31	1999-09-15	0	0	0	0	0	0	0	0	0	0	0	0	0	0	0	0
260	07351513	1999-08-19	2011-12-05	1	0	0	0	0	0	0	0	0	0	0	0	0	0	0	0
262	06353725	1999-08-31	2004-11-03	0	0	0	0	0	0	0	0	0	0	0	0	0	0	0	0
267	07409599	1999-09-13	2000-02-07	0	0	0	0	0	0	0	0	0	0	0	0	0	0	0	0
271	01749864	1999-11-18	2010-09-16	0	0	0	0	0	0	0	0	0	0	0	0	0	0	0	0
273	07769088	1999-11-22	2000-05-03	0	0	0	0	0	0	0	0	0	0	0	0	0	0	0	0
279	01645313	1999-12-14	2011-10-17	0	0	0	0	0	0	0	0	0	0	0	0	0	0	0	0
283	07867797	2000-01-10	2011-07-13	0	0	0	0	0	0	0	0	0	0	0	0	0	0	0	0
286	08176115	2000-02-17	2000-03-30	0	0	0	0	0	0	0	0	0	0	0	0	0	0	0	0
289	08020861	2000-03-02	2000-04-07	0	0	0	0	0	0	0	0	0	0	0	0	0	0	0	0
290	08237735	2000-03-02	2004-04-21	0	0	0	0	0	0	0	0	0	0	0	0	0	0	0	0
292	05905695	2000-03-13	2010-04-21	1	0	0	0	0	0	0	0	0	0	0	0	0	0	0	0
297	08411290	2000-04-07	2000-04-07	0	0	0	0	0	0	0	0	0	0	0	0	0	0	0	0
299	08450141	2000-04-18	2000-04-18	0	0	0	0	0	0	0	0	0	0	0	0	0	0	0	0
302	05771087	2000-05-04	2000-05-04	0	0	0	0	0	0	0	0	0	0	0	0	0	0	0	0
306	01428150	2000-06-02	2000-06-02	0	0	0	0	0	0	0	0	0	0	0	0	0	0	0	0
307	02933697	2000-06-02	2011-06-30	0	0	0	0	0	0	0	0	0	0	0	0	0	0	0	0
312	05874531	2000-08-18	2004-11-09	0	0	0	0	0	0	0	0	0	0	0	0	0	0	0	0
314	09011914	2000-09-03 14:50:00	2000-03-03	0	0	0	0	0	0	0	0	0	0	0	0	0	0	0	0
316	01689698	2000-10-28	2001-03-14	0	0	0	0	0	0	0	0	0	0	0	0	0	0	0	0
317	09125521	2000-10-30	2009-02-18	0	0	0	0	0	0	0	0	0	0	0	0	0	0	0	0
322	09346559	2000-12-26	2012-10-22	0	0	0	0	0	0	0	0	0	0	0	0	0	0	0	0
325	07807971	2001-01-03	2003-07-07	0	0	0	0	0	0	0	0	0	0	0	0	0	0	0	0
327	05985080	2001-01-17	2002-04-01	0	0	0	0	0	0	0	0	0	0	0	0	0	0	0	0
331	06397738	2001-02-05	2002-01-22	0	0	0	0	0	0	0	0	0	0	0	0	0	0	0	0
336	03935773	2001-03-15	2012-10-30	1	0	0	0	0	0	0	0	1	0	0	0	0	0	0	0
352	10084576	2001-06-19	2001-07-03	0	0	0	0	0	0	0	0	0	0	0	0	0	0	0	0
353	10111294	2001-06-19	2001-06-19	0	0	0	0	0	0	0	0	0	0	0	0	0	0	0	0
354	10111315	2001-06-19	2001-07-24	1	0	0	0	0	0	0	0	0	0	0	0	0	0	0	1	SCD
355	10111306	2001-06-19	2003-07-08	0	0	0	0	0	0	0	0	0	0	0	0	0	0	0	0
356	07542955	2001-06-21	2010-07-08	1	0	0	0	0	0	0	0	0	0	0	0	0	0	0	0
361	10210179	2001-07-10	2001-07-10	0	0	0	0	0	0	0	0	0	0	0	0	0	0	0	0
365	10513610	2001-09-11	2001-09-11	0	0	0	0	0	0	0	0	0	0	0	0	0	0	0	0
371	10745073	2001-11-09	2001-12-03	0	0	0	0	0	0	0	0	0	0	0	0	0	0	0	0
376	10722645	2001-11-23	2002-03-19	0	0	0	0	0	0	0	0	0	0	0	0	0	0	0	0
378	10883229	2001-12-04	2012-05-23	1	0	0	0	0	0	0	0	0	0	0	0	0	0	0	0
379	10948388	2001-12-24	2002-01-10	0	0	0	0	0	0	0	0	0	0	0	0	0	0	0	0
380	10966551	2001-12-24	2002-07-02	0	0	0	0	0	0	0	0	0	0	0	0	0	0	0	0
383	11149351	2002-02-05	2012-09-11	1	0	0	0	0	0	0	0	0	0	0	0	0	0	0	0	ICD
384	01448868	2002-02-18	2002-05-20	0	0	0	0	0	0	0	0	0	0	0	0	0	0	0	0
386	11164019	2002-02-21	2004-12-16	0	0	0	0	0	0	0	0	0	0	0	0	0	0	0	0
387	03755177	2002-02-23	2011-01-27	1	0	0	0	0	0	0	0	0	0	0	0	0	0	0	0
388	01613675	2002-02-26	2012-12-04	0	0	0	0	0	0	0	0	0	0	0	0	0	0	0	0
395	09698388	2002-04-17	2002-04-17	0	0	0	0	0	0	0	0	0	0	0	0	0	0	0	0
397	03685890	2002-04-26	2009-09-09	1	0	0	0	0	0	0	0	0	0	0	0	0	0	0	0
407	11752845	2002-07-19	2004-11-04	0	0	0	0	0	0	0	0	0	0	0	0	0	0	0	0
408	11931686	2002-07-26	2003-12-05	0	0	0	0	0	0	0	0	0	0	0	0	0	0	0	0
410	00214806	2002-08-02	2006-06-15	0	0	0	0	0	0	0	0	0	0	0	0	0	0	0	0
412	02633942	2002-08-08	2005-07-12	1	0	0	0	0	0	0	0	0	0	0	0	0	0	0	0
413	11994029	2002-08-09	2002-08-31	0	0	0	0	0	0	0	0	0	0	0	0	0	0	0	0
416	12007935	2002-08-22	2004-01-08	1	0	0	0	0	0	0	0	0	0	0	0	0	0	0	0
422	12126818	2002-09-18	2002-12-24	0	0	0	0	0	0	0	0	0	0	0	0	0	0	0	0
424	12209524	2002-09-28	2002-09-28	0	0	0	0	0	0	0	0	0	0	0	0	0	0	0	0
430	12326681	2002-10-25	2004-01-05	0	0	0	0	0	0	0	0	0	0	0	0	0	0	0	0
431	12326702	2002-10-25	2003-09-18	0	0	0	0	0	0	0	0	0	0	0	0	0	0	0	0
432	12336037	2002-10-28	2002-11-01	0	0	0	0	0	0	0	0	0	0	0	0	0	0	0	0
433	12300300	2002-10-30	2002-12-12	0	0	0	0	0	0	0	0	0	0	0	0	0	0	0	0
436	12258988	2002-11-10	2012-05-10	0	0	0	0	0	0	0	0	0	0	0	0	0	0	0	0
438	12377405	2002-11-23	2010-12-28	1	0	0	0	0	0	0	0	0	0	0	0	0	0	0	0	VHD
441	12047678	2002-12-11	2003-06-25	0	0	0	0	0	0	0	0	0	0	0	0	0	0	0	0
448	12431017	2003-01-08	2003-01-08	0	0	0	0	0	0	0	0	0	0	0	0	0	0	0	0
449	12646875	2003-01-08	2005-08-10	1	0	0	0	0	0	0	0	0	0	0	0	0	0	0	0	antiHTN
451	12676153	2003-01-14	2003-01-14	1	0	0	0	0	0	0	0	0	0	0	0	0	0	0	0
453	12677673	2003-01-19	2006-08-31	0	0	0	0	0	0	0	0	0	0	0	0	0	0	0	0
458	03534635	2003-02-12	2003-02-12	1	0	0	0	0	0	0	0	0	0	0	0	0	0	0	0
459	12825540	2003-02-17	2003-04-10	0	0	0	0	0	0	0	0	0	0	0	0	0	0	0	0
460	11779721	2003-02-19	2007-08-17	0	0	0	0	0	0	0	0	0	0	0	0	0	0	0	0
461	12812184	2003-02-21	2003-03-25	0	0	0	0	0	0	0	0	0	0	0	0	0	0	0	0
462	12801740	2003-02-25	2003-02-25	0	0	0	0	0	0	0	0	0	0	0	0	0	0	0	0
463	01758026	2003-02-27	2007-01-20	0	0	0	0	0	0	0	0	0	0	0	0	0	0	0	0
472	12964609	2003-04-01	2003-05-09	0	0	0	0	0	0	0	0	0	0	0	0	0	0	0	0
476	13236527	2003-04-28	2003-04-28	1	0	0	0	0	0	0	0	0	0	0	0	0	0	0	0
478	05733393	2003-05-02	2003-08-06	0	0	0	0	0	0	0	0	0	0	0	0	0	0	0	0
482	06237692	2003-05-06	2003-07-01	0	0	0	0	0	0	0	0	0	0	0	0	0	0	0	0
487	13427718	2003-06-04	2003-07-09	0	0	0	0	0	0	0	0	0	0	0	0	0	0	0	0
490	13132517	2003-06-10	2003-06-10	0	0	0	0	0	0	0	0	0	0	0	0	0	0	0	0
493	00925607	2003-07-08	2010-10-25	1	0	0	0	0	0	0	0	0	0	0	0	0	0	0	0	no specific
495	13596771	2003-07-10	2003-09-15	0	0	0	0	0	0	0	0	0	0	0	0	0	0	0	0
508	13971154	2003-09-30	2010-10-21	1	0	0	0	0	0	0	0	1	0	0	0	0	0	0	0
510	13985272	2003-10-08	2004-08-30	0	0	0	0	0	0	0	0	0	0	0	0	0	0	0	0
512	13163221	2003-10-27	2003-10-27	0	0	0	0	0	0	0	0	0	0	0	0	0	0	0	0
513	14074922	2003-10-31 06:28:00	2004-11-12	0	0	0	0	0	0	0	0	0	0	0	0	0	0	0	0
514	09436526	2003-11-04	2004-02-17	1	0	0	0	0	0	0	0	0	0	0	0	0	0	0	0	refuse
515	04070756	2003-11-07	2003-12-17	0	0	0	0	0	0	0	0	0	0	0	0	0	0	0	0
516	14129251	2003-11-07 06:41:00	2003-11-07	1	0	0	0	0	0	0	0	0	0	0	0	0	0	0	0	no specific
518	13961276	2003-11-19	2012-08-14	0	0	0	0	0	0	0	0	0	0	0	0	0	0	0	0
520	14304179	2003-12-10	2004-01-27	0	0	0	0	0	0	0	0	0	0	0	0	0	0	0	0
523	03491653	2003-12-22	2004-01-14	0	0	0	0	0	0	0	0	0	0	0	0	0	0	0	0
536	14285858	2004-01-27	2005-11-11	0	0	0	0	0	0	0	0	0	0	0	0	0	0	0	0
540	12994512	2004-02-16	2004-02-16	0	0	0	0	0	0	0	0	0	0	0	0	0	0	0	0
550	05702410	2004-03-24	2004-06-02	1	0	0	0	0	0	0	0	0	0	0	0	0	0	0	0	no specific
558	09226259	2004-04-14	2012-02-07	1	0	0	0	0	0	0	0	0	0	0	0	0	0	0	0	refuse
574	15084834	2004-06-28	2010-02-12	1	0	0	0	0	0	0	0	1	0	0	0	0	0	0	0	syncope
579	14912341	2004-07-07	2005-11-11	0	0	0	0	0	0	0	0	0	0	0	0	0	0	0	0
580	15159536	2004-07-12	2004-07-12	0	0	0	0	0	0	0	0	0	0	0	0	0	0	0	0
583	13353228	2004-07-19	2004-10-27	0	0	0	0	0	0	0	0	0	0	0	0	0	0	0	0
585	15328855	2004-07-20	2004-07-20	0	0	0	0	0	0	0	0	0	0	0	0	0	0	0	0
596	01132439	2004-08-23	2005-07-06	0	0	0	0	0	0	0	0	0	0	0	0	0	0	0	0
614	15576030	2004-10-29 06:45:00	2012-03-15	1	0	0	0	0	0	0	0	0	0	0	0	0	0	0	0	dizziness
623	15994670	2004-12-22	2012-08-30	1	0	0	0	0	0	0	0	0	0	0	0	0	0	0	0	antiHTN
625	05442426	2005-01-04	2005-12-15	0	0	0	0	0	0	0	0	0	0	0	0	0	0	0	0
627	16081885	2005-01-05 15:49:00	2005-01-28	0	0	0	0	0	0	0	0	0	0	0	0	0	0	0	0
628	00012525	2005-01-06	2008-07-14	0	0	0	0	0	0	0	0	0	0	0	0	0	0	0	0
635	16123253	2005-02-03	2005-02-03	0	0	0	0	0	0	0	0	0	0	0	0	0	0	0	0
636	16177199	2005-02-11	2005-02-11	0	0	0	0	0	0	0	0	0	0	0	0	0	0	0	0
652	16394549	2005-03-23 06:51:00	2005-03-23	0	0	0	0	0	0	0	0	0	0	0	0	0	0	0	0
657	16086648	2005-04-19	2010-07-06	0	0	0	0	0	0	0	0	0	0	0	0	0	0	0	0
658	13064748	2005-04-23	2009-08-18	0	0	0	0	0	0	0	0	0	0	0	0	0	0	0	0
662	16692674	2005-05-24	2006-03-09	1	0	0	0	0	0	0	0	0	0	0	0	0	0	0	0	antiHTN
664	16505804	2005-06-07	2010-09-17	1	0	0	0	0	0	0	0	0	0	0	0	0	0	0	0
666	16706610	2005-06-08 07:06:00	2005-06-08	1	0	0	0	0	0	0	0	0	0	0	0	0	0	0	0	bradycardia
673	16851314	2005-07-01	2008-03-19	0	0	0	0	0	0	0	0	0	0	0	0	0	0	0	0
677	16911825	2005-07-15 16:28:00	2005-08-23	1	0	0	0	0	0	0	0	0	0	0	0	0	0	0	1	death, lung ca
682	02712043	2005-08-11	2005-08-11	0	0	0	0	0	0	0	0	0	0	0	0	0	0	0	0
683	16698014	2005-08-11	2005-08-11	0	0	0	0	0	0	0	0	0	0	0	0	0	0	0	0
687	17117745	2005-09-01	2005-09-05	0	0	0	0	0	0	0	0	0	0	0	0	0	0	0	0
691	01645630	2005-09-23	2005-09-23	0	0	0	0	0	0	0	0	0	0	0	0	0	0	0	0
694	05939720	2005-10-05	2006-02-01	0	0	0	0	0	0	0	0	0	0	0	0	0	0	0	0
702	13956517	2005-10-21	2005-10-21	0	0	0	0	0	0	0	0	0	0	0	0	0	0	0	0
703	17335192	2005-10-21	2006-12-07	1	0	0	0	0	0	0	0	1	0	0	0	0	0	0	0	syncope
705	08444159	2005-10-27	2009-05-14	0	0	0	0	0	0	0	0	0	0	0	0	0	0	0	0
721	17632163	2005-12-23	2006-04-27	0	0	0	0	0	0	0	0	0	0	0	0	0	0	0	0
725	17330665	2006-01-11	2006-03-06	1	0	0	0	0	0	0	0	0	0	0	0	0	0	0	0	refuse
735	17767654	2006-02-08	2006-06-15	0	0	0	0	0	0	0	0	0	0	0	0	0	0	0	0
736	17734898	2006-02-09	2007-07-04	0	0	0	0	0	0	0	0	0	0	0	0	0	0	0	0
747	17998953	2006-03-22	2006-03-02	0	0	0	0	0	0	0	0	0	0	0	0	0	0	0	0
749	17994375	2006-03-24	2006-05-09	1	0	0	0	0	0	0	0	0	0	0	0	0	0	0	0	no specific
753	17869790	2006-04-07	2006-04-02	0	0	0	0	0	0	0	0	0	0	0	0	0	0	0	0
755	18023245	2006-04-10	2009-01-12	0	0	0	0	0	0	0	0	0	0	0	0	0	0	0	0
765	18049423	2006-05-12	2006-05-12	1	0	0	0	0	0	0	0	0	0	0	0	0	0	0	0	refuse
774	18325761	2006-06-08	2006-06-08	0	0	0	0	0	0	0	0	0	0	0	0	0	0	0	0
777	18367202	2006-06-15	2006-07-20	0	0	0	0	0	0	0	0	0	0	0	0	0	0	0	0
780	18418065	2006-06-21	2006-06-21	1	0	0	0	0	0	0	0	0	0	0	0	0	0	0	0	no specific
795	18535766	2006-08-16	2006-11-06	0	0	0	0	0	0	0	0	0	0	0	0	0	0	0	0
797	17698552	2006-08-23	2006-08-23	0	0	0	0	0	0	0	0	0	0	0	0	0	0	0	0
799	18724515	2006-08-30	2007-06-21	0	0	0	0	0	0	0	0	0	0	0	0	0	0	0	0
830	19240508	2007-01-05	2007-01-05	0	0	0	0	0	0	0	0	0	0	0	0	0	0	0	0
838	19249435	2007-01-24	2007-05-03	0	0	0	0	0	0	0	0	0	0	0	0	0	0	0	0
845	19475663	2007-02-21	2007-03-07	0	0	0	0	0	0	0	0	0	0	0	0	0	0	0	0
846	19496015	2007-02-21	2007-02-21	0	0	0	0	0	0	0	0	0	0	0	0	0	0	0	0
848	19433159	2007-02-22	2007-02-22	0	0	0	0	0	0	0	0	0	0	0	0	0	0	0	0
850	19598722	2007-03-20 06:48:00	2007-03-20	0	0	0	0	0	0	0	0	0	0	0	0	0	0	0	0
852	19556450	2007-03-22	2007-10-01	1	0	0	0	0	0	0	0	0	0	0	0	0	0	0	0
864	19530272	2007-05-14	2009-05-21	0	0	0	0	0	0	0	0	0	0	0	0	0	0	0	0
867	19776696	2007-05-18	2007-09-06	0	0	0	0	0	0	0	0	0	0	0	0	0	0	0	0
872	19607062	2007-07-10	2008-12-09	0	0	0	0	0	0	0	0	0	0	0	0	0	0	0	0
873	17011834	2007-07-11	2007-07-13	0	0	0	0	0	0	0	0	0	0	0	0	0	0	0	0
874	20104008	2007-07-13	2007-07-13	0	0	0	0	0	0	0	0	0	0	0	0	0	0	0	0
884	20195994	2007-08-08	2008-01-10	0	0	0	0	0	0	0	0	0	0	0	0	0	0	0	0
887	20029316	2007-08-20	2011-07-21	1	0	0	0	0	0	0	0	0	0	0	0	0	0	0	0	no specific
892	12241449	2007-08-29	2011-11-17	0	0	0	0	0	0	0	0	0	0	0	0	0	0	0	0
903	20237111	2007-10-17	2008-04-21	0	0	0	0	0	0	0	0	0	0	0	0	0	0	0	0
915	01120052	2007-12-06	2008-11-20	0	0	0	0	0	0	0	0	0	0	0	0	0	0	0	0
922	20859782	2008-01-07	2008-01-07	0	0	0	0	0	0	0	0	0	0	0	0	0	0	0	0
925	20887048	2008-01-14	2008-11-03	1	0	0	0	0	0	0	0	0	1	0	0	0	0	0	0	unknown
931	20946600	2008-01-24	2008-04-24	1	0	0	0	0	0	0	0	0	0	0	0	0	0	0	0	no specific
947	19730326	2008-03-07	2008-04-15	1	0	0	0	0	0	0	0	0	0	0	0	0	0	0	0	no specific
955	20839234	2008-04-02	2008-04-02	0	0	0	0	0	0	0	0	0	0	0	0	0	0	0	0
959	16237244	2008-04-14	2012-10-09	1	0	0	0	0	0	0	0	0	0	0	0	0	0	0	0	no specific
965	17388602	2008-04-23	2010-02-05	0	0	0	0	0	0	0	0	0	0	0	0	0	0	0	0
972	21465265	2008-05-20	2008-09-23	0	0	0	0	0	0	0	0	0	0	0	0	0	0	0	0
974	21161530	2008-05-26	2010-09-27	0	0	0	0	0	0	0	0	0	0	0	0	0	0	0	0
975	21482011	2008-05-30	2008-06-04	0	0	0	0	0	0	0	0	0	0	0	0	0	0	0	0
977	21457288	2008-06-04	2008-06-04	0	0	0	0	0	0	0	0	0	0	0	0	0	0	0	0
986	18937342	2008-06-23	2009-08-18	1	0	0	0	0	0	0	0	0	0	0	0	0	0	0	0
990	21607766	2008-06-26 06:30:00	2009-03-16	0	0	0	0	0	0	0	0	0	0	0	0	0	0	0	0
994	21712811	2008-07-18	2012-09-20	1	0	0	0	0	0	0	0	0	0	0	0	0	0	0	0
1001	16454153	2008-08-06	2008-08-06	1	0	0	0	0	0	0	0	0	0	0	0	0	0	0	0	chest discomfort
1002	21331632	2008-08-06	2008-08-06	0	0	0	0	0	0	0	0	0	0	0	0	0	0	0	0
1005	00555723	2008-08-13	2012-07-19	0	0	0	0	0	0	0	0	0	0	0	0	0	0	0	0
1010	21846109	2008-08-20	2009-02-18	0	0	0	0	0	0	0	0	0	0	0	0	0	0	0	0
1023	03636119	2008-10-08	2008-11-05	0	0	0	0	0	0	0	0	0	0	0	0	0	0	0	0
1031	10367532	2008-11-21 15:14:00	2012-07-04	1	0	0	0	0	0	0	0	0	0	0	0	0	0	0	0
1037	21888556	2008-11-27	2012-08-03	1	0	0	0	0	0	0	0	0	0	0	0	0	0	0	0	no specific
1045	02222270	2008-12-11	2009-02-20	1	0	0	0	0	0	0	0	0	0	0	0	0	0	0	0	leukemia
1047	22392797	2008-12-17	2009-05-26	0	0	0	0	0	0	0	0	0	0	0	0	0	0	0	0
1058	22440812	2009-01-15	2011-03-23	0	0	0	0	0	0	0	0	0	0	0	0	0	0	0	0
1059	22609329	2009-01-15	2009-01-15	0	0	0	0	0	0	0	0	0	0	0	0	0	0	0	0
1060	22589953	2009-01-21	2009-07-06	0	0	0	0	0	0	0	0	0	0	0	0	0	0	0	0
1067	18408093	2009-02-11	2010-01-06	1	0	0	0	0	0	0	0	0	0	0	0	0	0	0	0
1112	21599348	2009-05-07	2009-09-02	0	0	0	0	0	0	0	0	0	0	0	0	0	0	0	0
1130	11301485	2009-06-11	2011-10-27	1	0	0	0	0	0	0	0	0	0	0	0	0	0	0	0
1156	23519434	2009-07-22	2009-07-22	0	0	0	0	0	0	0	0	0	0	0	0	0	0	0	0
1188	22682621	2009-09-25	2011-10-14	1	0	0	0	0	0	0	0	0	0	0	0	0	0	0	0
1195	23952246	2009-10-21	2009-10-28	1	0	0	0	0	0	0	0	0	0	0	0	0	0	0	0
1210	24073456	2009-12-01	2010-10-20	1	0	0	0	0	0	0	0	0	0	0	0	0	0	0	0	no specific
1217	23707080	2009-12-17	2009-12-17	0	0	0	0	0	0	0	0	0	0	0	0	0	0	0	0
1218	09226286	2009-12-23	2012-10-22	1	0	0	0	0	0	0	0	0	0	0	0	0	0	0	0
1225	21529952	2010-01-06	2012-05-10	0	0	0	0	0	0	0	0	0	0	0	0	0	0	0	0
1227	24428421	2010-01-06	2010-04-28	1	0	0	0	0	0	0	0	0	0	0	0	0	0	0	0	no specific
1231	24326291	2010-01-13	2010-04-07	0	0	0	0	0	0	0	0	0	0	0	0	0	0	0	0
1234	13700028	2010-01-20	2012-04-12	0	0	0	0	0	0	0	0	0	0	0	0	0	0	0	0
1238	23424417	2010-02-03	2010-08-13	1	0	0	0	0	0	0	0	0	0	0	0	0	0	0	0
1243	13471195	2010-02-17	2011-12-01	1	0	0	0	0	0	0	0	0	0	0	0	0	0	0	0
1290	22296103	2010-06-09	2010-12-01	0	0	0	0	0	0	0	0	0	0	0	0	0	0	0	0
1300	21723488	2010-06-30	2012-10-12	0	0	0	0	0	0	0	0	0	0	0	0	0	0	0	0
1305	25017970	2010-07-07	2012-01-05	0	0	0	0	0	0	0	0	0	0	0	0	0	0	0	0
1336	19238288	2010-10-06	2011-03-02	1	0	0	0	0	0	0	0	0	0	0	0	0	0	0	0
1342	25849519	2010-10-28	2012-10-10	0	0	0	0	0	0	0	0	0	0	0	0	0	0	0	0
1343	25841232	2010-10-29	2011-08-12	0	0	0	0	0	0	0	0	0	0	0	0	0	0	0	0
1344	25944094	2010-11-03	2010-11-03	0	0	0	0	0	0	0	0	0	0	0	0	0	0	0	0
1359	26068184	2010-12-15	2010-12-15	1	0	0	0	0	0	0	0	0	0	0	0	0	0	0	0	unknown
1377	09068600	2011-02-24	2011-02-24	0	0	0	0	0	0	0	0	0	0	0	0	0	0	0	0
1379	26308983	2011-03-03	2011-06-24	1	0	0	0	0	0	0	0	0	0	0	0	0	0	0	0
1386	12116378	2011-03-24	2012-03-08	0	0	0	0	0	0	0	0	0	0	0	0	0	0	0	0
1393	26727324	2011-04-13	2011-04-13	0	0	0	0	0	0	0	0	0	0	0	0	0	0	0	0
1395	18397861	2011-04-18	2011-07-08	1	0	0	0	0	0	0	0	1	0	0	0	0	0	0	0
1406	06621095	2011-05-19	2011-05-19	0	0	0	0	0	0	0	0	0	0	0	0	0	0	0	0
1436	02481255	2011-08-10	2011-10-20	0	0	0	0	0	0	0	0	0	0	0	0	0	0	0	0
일련번호	등록번호	진단일		0. 안받음 1. 받음
			총	전화받은 환자	HF	Vscular ds	CAD	MI	뇌출혈	Stroke	TIA	Syncope	AF	AFL	VF	VT	NSVT	Arrest	사망
			294	75	0	0	1	1	0	0	0	5	1	0	0	0	0	0	3
